# Supplementary material for: (S C,R S)-Bromido­(N-{4-methyl-1-[(4-methyl­phenyl)sul­fan­yl]­pentan-2-yl}-N′-(pyridin-2-yl)imidazol-2-yl­idene)palladium(II) bromide
Source: IUCrdata. 2024 Apr 26;9(Pt 4):x240360. doi: 10.1107/S2414314624003602 (PMC11074546; doi:10.1107/S2414314624003602)
Supplement: Supplementary file 1 [file x-09-x240360-sup1.cif]

##############################################################################
#                                                                            #
# This CIF contains the data for a data article accepted for                 #
# publication in IUCrData. It conforms to the requirements of                #
# Notes for Authors for IUCrData, and has been                               #
# peer reviewed under the auspices of IUCrData.                              #
#                                                                            #
# Full details of the Crystallographic Information File format               #
# are given in the paper "The Crystallographic Information File (CIF):       #
# a New Standard Archive File for Crystallography" by S. R. Hall, F. H.      #
# Allen and I. D. Brown [Acta Cryst. (1991), A47, 655-685].                  #
#                                                                            #
# The current version of the core CIF dictionary is obtainable from          #
# ftp://ftp.iucr.org/pub/cif_core.dic.                                       #
#                                                                            #
# Software is freely available for graphical display of the structure(s)     #
# in this CIF. For information consult the CIF software page                 #
# http://www.iucr.org/resources/cif/software.                                #
#                                                                            #
# This file may be used for bona fide research purposes within the           #
# scientific community so long as proper attribution is given to the data    # 
# article from which it was obtained.                                        #
#                                                                            #
##############################################################################
data_I
_audit_creation_method
;
Olex2 1.2
(compiled 2018.05.29 svn.r3508 for OlexSys, GUI svn.r5506)
;
_journal_date_recd_electronic     2024-03-25
_journal_date_accepted     2024-04-21
_journal_name_full     'IUCrData'
_journal_year     2024
_journal_volume     9
_journal_issue      1
_journal_page_first     0
_journal_page_last     0
_journal_paper_category     HM
_journal_paper_doi     10.1107/S2414314624003602
_journal_coeditor_code     ZL4070
_publ_contact_author_name     'Prof. Liangru Yang'
_publ_contact_author_address
;
School of Chemistry & Chemical Engineering
Henan University of Technology
Zhengzhou 450001
People's Republic of China
;
_publ_contact_author_email
;
lryang@haut.edu.cn
;
_publ_section_title
;\
(<i>S</i>~C~,<i>R</i>~S~)-Bromido(<i>N</i>-{4-methyl-1-[(4-\
methylphenyl)sulfanyl]pentan-2-yl}-<i>N'</i>-(pyridin-2-yl)imidazol-2-\
ylidene)palladium(II) bromide
;
loop_
    _publ_author_name
    _publ_author_address
    'Xianggui Zeng'
;
School of Chemistry & Chemical Engineering
Henan University of Technology
Zhengzhou 450001
People's Republic of China
;
    'Yanze Xu'
;
School of Chemistry & Chemical Engineering
Henan University of Technology
Zhengzhou 450001
People's Republic of China
;
    'Shuling Guo'
;
School of Chemistry & Chemical Engineering
Henan University of Technology
Zhengzhou 450001
People's Republic of China
;
    'Yongmei Xiao'
;
School of Chemistry & Chemical Engineering
Henan University of Technology
Zhengzhou 450001
People's Republic of China
;
    'Jinwei Yuan'
;
School of Chemistry & Chemical Engineering
Henan University of Technology
Zhengzhou 450001
People's Republic of China
;
    'Liangru Yang'
;
School of Chemistry & Chemical Engineering
Henan University of Technology
Zhengzhou 450001
People's Republic of China
;
_publ_section_synopsis
;
The molecule of the title NC~NHC~S pincer <i>N</i>-heterocyclic carbene
palladium(II) complex, [PdBr(C~21~H~25~N~3~S)]Br, exhibits a slightly
distorted square-planar coordination at the palladium(II) atom, with the
five-membered chelate ring nearly planar. The six-membered chelate ring adopts
an envelope conformation. Upon chelation, the sulfur atom becomes a
stereogenic centre with an <i>R~S~</i> configuration induced by the chiral
carbon of the precursor imidazolium salt.
;
_chemical_name_systematic
;\
(<i>S</i>~C~,<i>R</i>~S~)-Bromido(<i>N</i>-{4-methyl-1-[(4-\
methylphenyl)sulfanyl]pentan-2-yl}-<i>N'</i>-(pyridin-2-yl)imidazol-2-\
ylidene)palladium(II) bromide
;
_chemical_name_common     ?
_chemical_formula_moiety     'C21 H25 Br N3 Pd S, Br'
_chemical_formula_sum     'C21 H25 Br2 N3 Pd S'
_chemical_formula_iupac     '[Pd Br (C21 H25 N3 S)] Br'
_chemical_formula_weight     617.72
_chemical_melting_point     ?
_chemical_absolute_configuration     ad
_space_group_crystal_system     monoclinic
_space_group_name_H-M_alt     'C 1 2 1'
_space_group_name_Hall     'C 2y'
loop_
    _space_group_symop_operation_xyz
    'x, y, z'
    '-x, y, -z'
    'x+1/2, y+1/2, z'
    '-x+1/2, y+1/2, -z'
_cell_length_a     25.8993(7)
_cell_length_b     6.6206(2)
_cell_length_c     13.4938(3)
_cell_angle_alpha     90
_cell_angle_beta     96.425(2)
_cell_angle_gamma     90
_cell_volume     2299.23(12)
_cell_formula_units_Z     4
_cell_measurement_reflns_used     8595
_cell_measurement_theta_min     4.4710
_cell_measurement_theta_max     70.0570
_cell_measurement_temperature     293(2)
_exptl_crystal_description     plate
_exptl_crystal_colour     colourless
_exptl_crystal_size_max     0.14
_exptl_crystal_size_mid     0.1
_exptl_crystal_size_min     0.03
_exptl_crystal_density_diffrn     1.785
_exptl_crystal_density_meas     ?
_exptl_crystal_density_method     ?
_exptl_crystal_F_000     1216
_exptl_absorpt_coefficient_mu     11.516
_exptl_absorpt_correction_type     multi-scan
_exptl_absorpt_process_details
;
(CrysAlisPro; Rigaku OD, 2023)
;
_exptl_absorpt_correction_T_min     0.41894
_exptl_absorpt_correction_T_max     1.00000
_diffrn_ambient_temperature     293(2)
_diffrn_source     'fine-focus sealed X-ray tube'
_diffrn_radiation_type     CuK\a
_diffrn_radiation_wavelength     1.54184
_diffrn_radiation_monochromator     graphite
_diffrn_measurement_device_type     'Xcalibur, Eos, Gemini'
_diffrn_measurement_device     'four-circle diffractometer'
_diffrn_measurement_method     '\w scans'
_diffrn_detector     'CCD plate'
_diffrn_detector_area_resol_mean     16.2312
_diffrn_reflns_number     20069
_diffrn_reflns_av_R_equivalents     0.0497
_diffrn_reflns_av_unetI/netI     0.0363
_diffrn_reflns_theta_min     3.435
_diffrn_reflns_theta_max     70.499
_diffrn_reflns_theta_full     67.684
_diffrn_measured_fraction_theta_max     0.993
_diffrn_measured_fraction_theta_full     1.000
_diffrn_reflns_limit_h_min     -31
_diffrn_reflns_limit_h_max     31
_diffrn_reflns_limit_k_min     -8
_diffrn_reflns_limit_k_max     6
_diffrn_reflns_limit_l_min     -16
_diffrn_reflns_limit_l_max     16
_diffrn_radiation_probe     x-ray
_refine_special_details
;
The H atoms on the carbons were positioned geometrically and
constrained to ride on their parent atoms. C---H bond distances were
constrained to 0.93 \%A for aromatic and alkene C---H moieties, and to 0.98,
0.91 and 0.96 \%A for aliphatic C---H, CH~2~ and CH~3~ moieties, respectively.
Methyl CH~3~ H atoms were allowed to rotate but not to tip to best fit the
experimental electron density. <i>U</i>~iso~(H) values were set to a multiple
of <i>U</i>~eq~(C) with 1.5 for CH~3~, and 1.2 for C---H and CH~2~ units,
respectively.
;
_reflns_number_total     3950
_reflns_number_gt     3693
_reflns_threshold_expression     'I > 2\s(I)'
_refine_ls_structure_factor_coef     Fsqd
_refine_ls_matrix_type     full
_refine_ls_R_factor_all     0.0336
_refine_ls_R_factor_gt     0.0299
_refine_ls_wR_factor_gt     0.0698
_refine_ls_wR_factor_ref     0.0723
_refine_ls_goodness_of_fit_ref     1.036
_refine_ls_restrained_S_all     1.036
_refine_ls_number_reflns     3950
_refine_ls_number_parameters     258
_refine_ls_number_restraints     1
_refine_ls_hydrogen_treatment     constr
_refine_ls_weighting_scheme     calc
_refine_ls_weighting_details
              'w=1/[\s^2^(Fo^2^)+(0.0330P)^2^+2.7656P] where P=(Fo^2^+2Fc^2^)/3'
_atom_sites_solution_hydrogens     geom
_atom_sites_solution_primary     direct
_atom_sites_solution_secondary     ?
_refine_ls_shift/su_max     0.000
_refine_ls_shift/su_mean     0.000
_refine_diff_density_max     0.358
_refine_diff_density_min     -0.383
_refine_ls_extinction_method
;
SHELXL-2014/7 (Sheldrick, 2015)
;
_refine_ls_extinction_coef     0.00034(4)
_refine_ls_extinction_expression
                                  'Fc^*^=kFc[1+0.001xFc^2^\l^3^/sin(2\q)]^-1/4^'
_refine_ls_abs_structure_details
;
Flack <i>x</i> determined using 1371 quotients
[(<i>I</i>^+^)-(<i>I</i>^-^)]/[(<i>I</i>^+^)+(<i>I</i>^-^)]
(Parsons <i>et al.</i>,  2013)
;
_refine_ls_abs_structure_Flack     -0.030(7)
loop_
    _atom_type_symbol
    _atom_type_description
    _atom_type_scat_dispersion_real
    _atom_type_scat_dispersion_imag
    _atom_type_scat_source
    'C' 'C' 0.0181 0.0091
                         'International Tables Vol C Tables 4.2.6.8 and 6.1.1.4'
    'H' 'H' 0.0000 0.0000
                         'International Tables Vol C Tables 4.2.6.8 and 6.1.1.4'
    'Br' 'Br' -0.6763 1.2805
                         'International Tables Vol C Tables 4.2.6.8 and 6.1.1.4'
    'N' 'N' 0.0311 0.0180
                         'International Tables Vol C Tables 4.2.6.8 and 6.1.1.4'
    'Pd' 'Pd' 0.1215 3.9337
                         'International Tables Vol C Tables 4.2.6.8 and 6.1.1.4'
    'S' 'S' 0.3331 0.5567
                         'International Tables Vol C Tables 4.2.6.8 and 6.1.1.4'
_computing_data_collection
;
CrysAlisPro 1.171.42.81a (Rigaku OD, 2023)
;
_computing_cell_refinement
;
CrysAlisPro 1.171.42.81a (Rigaku OD, 2023)
;
_computing_data_reduction
;
CrysAlisPro 1.171.42.81a (Rigaku OD, 2023)
;
_computing_structure_solution
;
ShelXS (Sheldrick, 2008)
;
_computing_structure_refinement
;
ShelXL (Sheldrick, 2015)
;
_computing_molecular_graphics
;
Olex2 (Dolomanov <i>et al.</i>,  2009)
;
_computing_publication_material
;
Olex2 (Dolomanov <i>et al.</i>,  2009)
;
loop_
    _atom_site_type_symbol
    _atom_site_label
    _atom_site_fract_x
    _atom_site_fract_y
    _atom_site_fract_z
    _atom_site_U_iso_or_equiv
    _atom_site_adp_type
    _atom_site_calc_flag
    _atom_site_occupancy
    _atom_site_disorder_assembly
    _atom_site_disorder_group
    Pd Pd1 0.37598(2) 0.06095(8) 0.28758(3) 0.03701(15) Uani d 1 . .
    S S1 0.40637(6) -0.0902(3) 0.15555(12) 0.0381(4) Uani d 1 . .
    N N1 0.3574(2) 0.2356(11) 0.4079(4) 0.0443(16) Uani d 1 . .
    N N2 0.4255(2) 0.4165(10) 0.3607(4) 0.0413(14) Uani d 1 . .
    N N3 0.4680(2) 0.3203(10) 0.2419(4) 0.0381(13) Uani d 1 . .
    C C1 0.3187(3) 0.2026(16) 0.4635(6) 0.057(2) Uani d 1 . .
    H H1 0.2972 0.0912 0.4501 0.069 Uiso calc 1 . .
    C C2 0.3100(4) 0.3329(18) 0.5414(7) 0.069(3) Uani d 1 . .
    H H2 0.2832 0.3085 0.5804 0.083 Uiso calc 1 . .
    C C3 0.3414(4) 0.4954(18) 0.5587(7) 0.074(3) Uani d 1 . .
    H H3 0.3359 0.5840 0.6099 0.089 Uiso calc 1 . .
    C C4 0.3813(3) 0.5318(18) 0.5021(6) 0.061(2) Uani d 1 . .
    H H4 0.4033 0.6422 0.5144 0.073 Uiso calc 1 . .
    C C5 0.3873(3) 0.3975(13) 0.4263(5) 0.0450(18) Uani d 1 . .
    C C6 0.4650(3) 0.5562(15) 0.3556(5) 0.0478(16) Uani d 1 . .
    H H6 0.4719 0.6686 0.3963 0.057 Uiso calc 1 . .
    C C7 0.4911(3) 0.4978(13) 0.2812(6) 0.049(2) Uani d 1 . .
    H H7 0.5195 0.5632 0.2593 0.059 Uiso calc 1 . .
    C C8 0.4280(2) 0.2737(13) 0.2911(5) 0.0393(16) Uani d 1 . .
    C C9 0.4434(2) 0.1033(12) 0.0964(5) 0.0415(18) Uani d 1 . .
    H H9A 0.4574 0.0439 0.0394 0.050 Uiso calc 1 . .
    H H9B 0.4199 0.2108 0.0720 0.050 Uiso calc 1 . .
    C C10 0.4877(3) 0.1938(11) 0.1649(5) 0.0366(15) Uani d 1 . .
    H H10 0.5072 0.2821 0.1242 0.044 Uiso calc 1 . .
    C C11 0.5255(2) 0.0360(13) 0.2122(5) 0.0397(16) Uani d 1 . .
    H H11A 0.5325 -0.0599 0.1610 0.048 Uiso calc 1 . .
    H H11B 0.5085 -0.0373 0.2617 0.048 Uiso calc 1 . .
    C C12 0.5777(3) 0.1161(12) 0.2623(5) 0.0441(19) Uani d 1 . .
    H H12 0.5707 0.2109 0.3150 0.053 Uiso calc 1 . .
    C C13 0.6081(3) -0.0612(16) 0.3099(7) 0.065(3) Uani d 1 . .
    H H13A 0.5892 -0.1208 0.3598 0.097 Uiso calc 1 . .
    H H13B 0.6413 -0.0150 0.3404 0.097 Uiso calc 1 . .
    H H13C 0.6132 -0.1599 0.2598 0.097 Uiso calc 1 . .
    C C14 0.6090(3) 0.2258(18) 0.1894(7) 0.072(3) Uani d 1 . .
    H H14A 0.6092 0.1467 0.1298 0.108 Uiso calc 1 . .
    H H14B 0.6440 0.2448 0.2196 0.108 Uiso calc 1 . .
    H H14C 0.5935 0.3549 0.1729 0.108 Uiso calc 1 . .
    C C15 0.3558(3) -0.1214(13) 0.0549(5) 0.0428(18) Uani d 1 . .
    C C16 0.3572(3) -0.2944(13) -0.0012(6) 0.0494(19) Uani d 1 . .
    H H16 0.3814 -0.3949 0.0174 0.059 Uiso calc 1 . .
    C C17 0.3221(3) -0.3171(14) -0.0853(6) 0.054(2) Uani d 1 . .
    H H17 0.3225 -0.4353 -0.1224 0.064 Uiso calc 1 . .
    C C18 0.2862(3) -0.1665(14) -0.1157(5) 0.048(2) Uani d 1 . .
    C C19 0.2848(3) 0.0021(14) -0.0560(5) 0.051(2) Uani d 1 . .
    H H19 0.2601 0.1015 -0.0734 0.061 Uiso calc 1 . .
    C C20 0.3190(3) 0.0263(14) 0.0282(5) 0.049(2) Uani d 1 . .
    H H20 0.3176 0.1415 0.0672 0.059 Uiso calc 1 . .
    C C21 0.2512(3) -0.1845(17) -0.2126(6) 0.067(3) Uani d 1 . .
    H H21A 0.2684 -0.1290 -0.2659 0.101 Uiso calc 1 . .
    H H21B 0.2195 -0.1116 -0.2075 0.101 Uiso calc 1 . .
    H H21C 0.2433 -0.3242 -0.2261 0.101 Uiso calc 1 . .
    Br Br1 0.30979(4) -0.20451(15) 0.29589(7) 0.0603(3) Uani d 1 . .
    Br Br2 0.5000 0.0140(2) 0.5000 0.0609(4) Uani d 1 . .
    Br Br3 0.5000 0.61892(17) 0.0000 0.0480(3) Uani d 1 . .
loop_
    _atom_site_aniso_label
    _atom_site_aniso_U_11
    _atom_site_aniso_U_22
    _atom_site_aniso_U_33
    _atom_site_aniso_U_12
    _atom_site_aniso_U_13
    _atom_site_aniso_U_23
    Pd1 0.0397(2) 0.0390(3) 0.0327(2) -0.0004(2) 0.00594(15) -0.0005(2)
    S1 0.0391(8) 0.0388(11) 0.0362(8) 0.0001(7) 0.0032(6) -0.0042(8)
    N1 0.050(3) 0.054(5) 0.030(3) 0.012(3) 0.009(2) -0.007(3)
    N2 0.050(3) 0.036(4) 0.038(3) 0.007(3) 0.003(2) -0.007(3)
    N3 0.042(3) 0.031(4) 0.042(3) -0.003(3) 0.006(2) 0.002(3)
    C1 0.054(4) 0.073(7) 0.047(4) 0.009(4) 0.015(3) -0.002(4)
    C2 0.063(5) 0.091(9) 0.055(5) 0.018(5) 0.019(4) 0.003(5)
    C3 0.089(7) 0.087(9) 0.050(4) 0.020(6) 0.019(4) -0.017(5)
    C4 0.071(5) 0.058(7) 0.054(4) 0.012(5) 0.010(3) -0.019(5)
    C5 0.051(4) 0.043(5) 0.038(4) 0.010(4) -0.006(3) -0.007(4)
    C6 0.061(4) 0.030(4) 0.050(4) -0.001(4) -0.001(3) -0.008(4)
    C7 0.052(4) 0.038(5) 0.055(4) -0.011(3) 0.003(3) 0.000(4)
    C8 0.042(3) 0.037(5) 0.036(3) 0.005(3) -0.003(3) -0.002(3)
    C9 0.042(3) 0.047(6) 0.035(3) 0.001(3) 0.003(2) -0.001(3)
    C10 0.045(3) 0.031(4) 0.034(3) -0.002(3) 0.008(3) -0.001(3)
    C11 0.049(3) 0.032(4) 0.039(3) 0.002(3) 0.009(2) 0.000(4)
    C12 0.043(3) 0.048(6) 0.041(3) -0.005(3) 0.004(3) -0.001(3)
    C13 0.051(4) 0.073(7) 0.068(5) 0.007(4) -0.005(4) 0.010(5)
    C14 0.051(5) 0.096(9) 0.069(6) -0.019(5) 0.006(4) 0.022(6)
    C15 0.038(3) 0.051(5) 0.039(3) -0.001(3) 0.003(3) -0.009(4)
    C16 0.047(4) 0.038(5) 0.062(5) 0.003(3) 0.001(3) -0.009(4)
    C17 0.056(4) 0.051(6) 0.051(4) -0.001(4) -0.006(3) -0.020(4)
    C18 0.036(3) 0.058(6) 0.048(4) -0.011(3) 0.004(3) -0.006(4)
    C19 0.042(4) 0.060(7) 0.050(4) 0.007(3) 0.002(3) 0.000(4)
    C20 0.051(4) 0.046(6) 0.051(4) 0.014(4) 0.004(3) -0.011(4)
    C21 0.058(5) 0.079(8) 0.061(5) -0.003(5) -0.014(4) -0.006(5)
    Br1 0.0612(5) 0.0547(7) 0.0674(5) -0.0142(4) 0.0173(4) 0.0042(5)
    Br2 0.0953(9) 0.0421(9) 0.0444(5) 0.000 0.0037(5) 0.000
    Br3 0.0607(6) 0.0392(8) 0.0460(5) 0.000 0.0141(4) 0.000
_geom_special_details
;
 All esds (except the esd in the dihedral angle between two l.s. planes)
 are estimated using the full covariance matrix.  The cell esds are taken
 into account individually in the estimation of esds in distances, angles
 and torsion angles; correlations between esds in cell parameters are only
 used when they are defined by crystal symmetry.  An approximate (isotropic)
 treatment of cell esds is used for estimating esds involving l.s. planes.
;
loop_
    _geom_bond_atom_site_label_1
    _geom_bond_atom_site_label_2
    _geom_bond_site_symmetry_2
    _geom_bond_distance
    _geom_bond_publ_flag
    Pd1 S1 . 2.2603(17) ?
    Pd1 N1 . 2.093(6) ?
    Pd1 C8 . 1.946(8) ?
    Pd1 Br1 . 2.4663(10) ?
    S1 C9 . 1.836(7) ?
    S1 C15 . 1.789(7) ?
    N1 C1 . 1.335(9) ?
    N1 C5 . 1.330(10) ?
    N2 C5 . 1.405(9) ?
    N2 C6 . 1.387(10) ?
    N2 C8 . 1.340(9) ?
    N3 C7 . 1.396(10) ?
    N3 C8 . 1.328(9) ?
    N3 C10 . 1.470(9) ?
    C1 H1 . 0.9300 ?
    C1 C2 . 1.397(13) ?
    C2 H2 . 0.9300 ?
    C2 C3 . 1.354(15) ?
    C3 H3 . 0.9300 ?
    C3 C4 . 1.373(12) ?
    C4 H4 . 0.9300 ?
    C4 C5 . 1.376(11) ?
    C6 H6 . 0.9300 ?
    C6 C7 . 1.329(10) ?
    C7 H7 . 0.9300 ?
    C9 H9A . 0.9700 ?
    C9 H9B . 0.9700 ?
    C9 C10 . 1.513(9) ?
    C10 H10 . 0.9800 ?
    C10 C11 . 1.522(10) ?
    C11 H11A . 0.9700 ?
    C11 H11B . 0.9700 ?
    C11 C12 . 1.537(9) ?
    C12 H12 . 0.9800 ?
    C12 C13 . 1.517(11) ?
    C12 C14 . 1.527(10) ?
    C13 H13A . 0.9600 ?
    C13 H13B . 0.9600 ?
    C13 H13C . 0.9600 ?
    C14 H14A . 0.9600 ?
    C14 H14B . 0.9600 ?
    C14 H14C . 0.9600 ?
    C15 C16 . 1.376(11) ?
    C15 C20 . 1.384(11) ?
    C16 H16 . 0.9300 ?
    C16 C17 . 1.380(11) ?
    C17 H17 . 0.9300 ?
    C17 C18 . 1.393(12) ?
    C18 C19 . 1.379(11) ?
    C18 C21 . 1.511(10) ?
    C19 H19 . 0.9300 ?
    C19 C20 . 1.370(10) ?
    C20 H20 . 0.9300 ?
    C21 H21A . 0.9600 ?
    C21 H21B . 0.9600 ?
    C21 H21C . 0.9600 ?
loop_
    _geom_angle_atom_site_label_1
    _geom_angle_atom_site_label_2
    _geom_angle_atom_site_label_3
    _geom_angle_site_symmetry_1
    _geom_angle_site_symmetry_3
    _geom_angle
    _geom_angle_publ_flag
    S1 Pd1 Br1 . . 91.46(5) ?
    N1 Pd1 S1 . . 170.64(19) ?
    N1 Pd1 Br1 . . 97.90(19) ?
    C8 Pd1 S1 . . 92.2(2) ?
    C8 Pd1 N1 . . 78.4(3) ?
    C8 Pd1 Br1 . . 175.9(2) ?
    C9 S1 Pd1 . . 106.2(2) ?
    C15 S1 Pd1 . . 111.0(2) ?
    C15 S1 C9 . . 97.2(3) ?
    C1 N1 Pd1 . . 126.7(6) ?
    C5 N1 Pd1 . . 114.3(5) ?
    C5 N1 C1 . . 119.0(7) ?
    C6 N2 C5 . . 131.8(6) ?
    C8 N2 C5 . . 118.1(7) ?
    C8 N2 C6 . . 110.0(6) ?
    C7 N3 C10 . . 125.5(6) ?
    C8 N3 C7 . . 109.3(6) ?
    C8 N3 C10 . . 124.9(6) ?
    N1 C1 H1 . . 119.5 ?
    N1 C1 C2 . . 121.1(9) ?
    C2 C1 H1 . . 119.5 ?
    C1 C2 H2 . . 120.8 ?
    C3 C2 C1 . . 118.4(8) ?
    C3 C2 H2 . . 120.8 ?
    C2 C3 H3 . . 119.4 ?
    C2 C3 C4 . . 121.3(9) ?
    C4 C3 H3 . . 119.4 ?
    C3 C4 H4 . . 121.5 ?
    C3 C4 C5 . . 117.0(10) ?
    C5 C4 H4 . . 121.5 ?
    N1 C5 N2 . . 113.0(6) ?
    N1 C5 C4 . . 123.2(8) ?
    C4 C5 N2 . . 123.8(8) ?
    N2 C6 H6 . . 126.8 ?
    C7 C6 N2 . . 106.5(7) ?
    C7 C6 H6 . . 126.8 ?
    N3 C7 H7 . . 126.3 ?
    C6 C7 N3 . . 107.4(7) ?
    C6 C7 H7 . . 126.3 ?
    N2 C8 Pd1 . . 116.1(5) ?
    N3 C8 Pd1 . . 137.2(6) ?
    N3 C8 N2 . . 106.7(7) ?
    S1 C9 H9A . . 108.7 ?
    S1 C9 H9B . . 108.7 ?
    H9A C9 H9B . . 107.6 ?
    C10 C9 S1 . . 114.1(5) ?
    C10 C9 H9A . . 108.7 ?
    C10 C9 H9B . . 108.7 ?
    N3 C10 C9 . . 111.0(5) ?
    N3 C10 H10 . . 107.3 ?
    N3 C10 C11 . . 110.6(5) ?
    C9 C10 H10 . . 107.3 ?
    C9 C10 C11 . . 113.1(6) ?
    C11 C10 H10 . . 107.3 ?
    C10 C11 H11A . . 108.3 ?
    C10 C11 H11B . . 108.3 ?
    C10 C11 C12 . . 116.1(7) ?
    H11A C11 H11B . . 107.4 ?
    C12 C11 H11A . . 108.3 ?
    C12 C11 H11B . . 108.3 ?
    C11 C12 H12 . . 108.5 ?
    C13 C12 C11 . . 108.0(7) ?
    C13 C12 H12 . . 108.5 ?
    C13 C12 C14 . . 110.6(7) ?
    C14 C12 C11 . . 112.7(6) ?
    C14 C12 H12 . . 108.5 ?
    C12 C13 H13A . . 109.5 ?
    C12 C13 H13B . . 109.5 ?
    C12 C13 H13C . . 109.5 ?
    H13A C13 H13B . . 109.5 ?
    H13A C13 H13C . . 109.5 ?
    H13B C13 H13C . . 109.5 ?
    C12 C14 H14A . . 109.5 ?
    C12 C14 H14B . . 109.5 ?
    C12 C14 H14C . . 109.5 ?
    H14A C14 H14B . . 109.5 ?
    H14A C14 H14C . . 109.5 ?
    H14B C14 H14C . . 109.5 ?
    C16 C15 S1 . . 116.9(6) ?
    C16 C15 C20 . . 120.2(7) ?
    C20 C15 S1 . . 122.7(6) ?
    C15 C16 H16 . . 120.4 ?
    C15 C16 C17 . . 119.2(8) ?
    C17 C16 H16 . . 120.4 ?
    C16 C17 H17 . . 119.3 ?
    C16 C17 C18 . . 121.4(8) ?
    C18 C17 H17 . . 119.3 ?
    C17 C18 C21 . . 121.0(8) ?
    C19 C18 C17 . . 117.9(7) ?
    C19 C18 C21 . . 121.1(8) ?
    C18 C19 H19 . . 119.3 ?
    C20 C19 C18 . . 121.5(8) ?
    C20 C19 H19 . . 119.3 ?
    C15 C20 H20 . . 120.1 ?
    C19 C20 C15 . . 119.7(8) ?
    C19 C20 H20 . . 120.1 ?
    C18 C21 H21A . . 109.5 ?
    C18 C21 H21B . . 109.5 ?
    C18 C21 H21C . . 109.5 ?
    H21A C21 H21B . . 109.5 ?
    H21A C21 H21C . . 109.5 ?
    H21B C21 H21C . . 109.5 ?
loop_
    _geom_torsion_atom_site_label_1
    _geom_torsion_atom_site_label_2
    _geom_torsion_atom_site_label_3
    _geom_torsion_atom_site_label_4
    _geom_torsion_site_symmetry_1
    _geom_torsion_site_symmetry_2
    _geom_torsion_site_symmetry_3
    _geom_torsion_site_symmetry_4
    _geom_torsion
    _geom_torsion_publ_flag
    Pd1 S1 C9 C10 . . . . 58.1(5) ?
    Pd1 S1 C15 C16 . . . . -143.9(5) ?
    Pd1 S1 C15 C20 . . . . 41.2(7) ?
    Pd1 N1 C1 C2 . . . . -179.1(6) ?
    Pd1 N1 C5 N2 . . . . -0.3(8) ?
    Pd1 N1 C5 C4 . . . . 179.8(6) ?
    S1 C9 C10 N3 . . . . -69.7(7) ?
    S1 C9 C10 C11 . . . . 55.2(7) ?
    S1 C15 C16 C17 . . . . -173.9(6) ?
    S1 C15 C20 C19 . . . . 173.0(6) ?
    N1 C1 C2 C3 . . . . 0.7(14) ?
    N2 C6 C7 N3 . . . . -1.0(9) ?
    N3 C10 C11 C12 . . . . -68.7(7) ?
    C1 N1 C5 N2 . . . . -178.3(7) ?
    C1 N1 C5 C4 . . . . 1.8(12) ?
    C1 C2 C3 C4 . . . . -0.5(15) ?
    C2 C3 C4 C5 . . . . 0.9(15) ?
    C3 C4 C5 N1 . . . . -1.6(13) ?
    C3 C4 C5 N2 . . . . 178.6(8) ?
    C5 N1 C1 C2 . . . . -1.3(12) ?
    C5 N2 C6 C7 . . . . 177.4(7) ?
    C5 N2 C8 Pd1 . . . . 2.0(8) ?
    C5 N2 C8 N3 . . . . -177.4(6) ?
    C6 N2 C5 N1 . . . . -177.5(7) ?
    C6 N2 C5 C4 . . . . 2.4(13) ?
    C6 N2 C8 Pd1 . . . . 179.2(5) ?
    C6 N2 C8 N3 . . . . -0.2(8) ?
    C7 N3 C8 Pd1 . . . . -179.7(6) ?
    C7 N3 C8 N2 . . . . -0.4(8) ?
    C7 N3 C10 C9 . . . . -144.6(7) ?
    C7 N3 C10 C11 . . . . 89.0(8) ?
    C8 N2 C5 N1 . . . . -1.1(9) ?
    C8 N2 C5 C4 . . . . 178.8(8) ?
    C8 N2 C6 C7 . . . . 0.8(9) ?
    C8 N3 C7 C6 . . . . 0.9(9) ?
    C8 N3 C10 C9 . . . . 41.5(9) ?
    C8 N3 C10 C11 . . . . -84.8(8) ?
    C9 S1 C15 C16 . . . . 105.7(6) ?
    C9 S1 C15 C20 . . . . -69.3(7) ?
    C9 C10 C11 C12 . . . . 166.1(5) ?
    C10 N3 C7 C6 . . . . -173.7(7) ?
    C10 N3 C8 Pd1 . . . . -5.0(11) ?
    C10 N3 C8 N2 . . . . 174.3(6) ?
    C10 C11 C12 C13 . . . . 176.6(6) ?
    C10 C11 C12 C14 . . . . -60.9(9) ?
    C15 S1 C9 C10 . . . . 172.5(5) ?
    C15 C16 C17 C18 . . . . 1.5(13) ?
    C16 C15 C20 C19 . . . . -1.8(12) ?
    C16 C17 C18 C19 . . . . -3.5(12) ?
    C16 C17 C18 C21 . . . . 174.6(8) ?
    C17 C18 C19 C20 . . . . 2.9(12) ?
    C18 C19 C20 C15 . . . . -0.3(12) ?
    C20 C15 C16 C17 . . . . 1.2(12) ?
    C21 C18 C19 C20 . . . . -175.2(8) ?
loop_
    _geom_hbond_atom_site_label_D
    _geom_hbond_atom_site_label_H
    _geom_hbond_atom_site_label_A
    _geom_hbond_site_symmetry_A
    _geom_hbond_distance_DH
    _geom_hbond_distance_HA
    _geom_hbond_distance_DA
    _geom_hbond_angle_DHA
    C1 H1 Br1 . 0.93 2.90 3.510(10) 124.2
    C6 H6 Br2 1_565 0.93 2.74 3.661(9) 173.2
    C10 H10 Br3 . 0.98 2.78 3.624(7) 144.2
    C16 H16 Br3 1_545 0.93 3.11 3.742(7) 127.0
_shelx_space_group_comment
;
The symmetry employed for this shelxl refinement is uniquely defined
by the following loop, which should always be used as a source of
symmetry information in preference to the above space-group names.
They are only intended as comments.
;
_shelx_estimated_absorpt_T_min     0.295
_shelx_estimated_absorpt_T_max     0.724
_shelx_hkl_file
;
   0  -6   0 14767.2 2256.10  69
   0  -6   0 11959.0 1979.32  65
   0  -6   0 10535.4 3537.59   6
   0  -6   1 5443.73 1398.15  65
   0  -6   1 5211.87 1492.15  69
   0  -6  -1 6075.88 1569.05  65
   0  -6   1 3798.07 1924.64   9
   0  -6   1 9162.13 3002.99   6
   0  -6  -1 2860.21 1826.10   6
   0  -6   2 19287.9 2396.32  65
   0  -6   2 19535.8 2741.68  69
   0  -6  -2 14892.4 2293.16  65
   0  -6   2 22290.7 4595.07   6
   0  -6  -2 14151.3 3831.56   6
   0  -6   2 18356.0 3817.40   9
   0  -6   3 20935.1 2531.48  65
   0  -6  -3 19981.2 2671.18  65
   0  -6   3 15757.9 2640.36  69
   0  -6   3 18920.4 3957.02   9
   0  -6  -3 20229.2 4482.13   6
   0  -6   3 18582.0 4037.80   6
   0  -6  -4 6443.86 1935.72  65
   0  -6   4 4914.72 1941.22  69
   0  -6   4 1763.31 1041.96  65
   0  -6  -4 7249.95 3198.97   6
   0  -6   4 279.129 1447.66   9
   0  -6   4 4204.18 3026.76   6
   0  -6   5 4389.28 1381.90  65
   0  -6   5-491.103 2249.77   9
   0  -6  -5 3504.45 2393.77   6
   0  -6   6 944.082 906.626  65
   0  -6   6-157.295 1888.91   9
   0  -6  -6-459.551 1825.84   6
   0  -6  -7 24882.8 2841.45  63
   0  -6   7 22444.2 2553.16  65
   0  -6   7 15649.7 3861.54   9
   0  -6  -7 24818.6 4859.45   6
   0  -6  -8 1751.01 863.759  63
   0  -6   8 51.6482 1770.71   9
   0  -6  -8 2765.75 2298.13   6
   0  -6  -9 14588.7 1916.39  63
   0  -6   9 13658.8 3010.41   9
   0  -6 -10-288.746 480.674  63
   0  -6  10 1739.01 1506.18   9
   0  -4   0 239579. 9266.64  51
   0  -4   0 237752. 10608.8  60
   0  -4   0 222662. 10283.7  23
   0  -4  -1 107906. 6871.08  60
   0  -4  -1 104685. 5944.41  59
   0  -4   1 114847. 6000.56  51
   0  -4   1 108487. 6792.38  60
   0  -4   1 110261. 6678.95  23
   0  -4  -2 136985. 7030.69  50
   0  -4  -2 143299. 7251.09  59
   0  -4   2 148686. 7287.43  51
   0  -4   2 158727. 8292.99  60
   0  -4  -2 157221. 8546.24  60
   0  -4   2 147245. 9591.76   1
   0  -4   2 137251. 7754.92  23
   0  -4  -3 88556.1 5604.06  50
   0  -4  -3 100166. 5918.50  59
   0  -4  -3 99944.1 6884.62  60
   0  -4   3 91358.1 6341.37  60
   0  -4   3 89833.0 5686.12  51
   0  -4   3 83790.6 7405.33   1
   0  -4   3 94954.6 6283.47  23
   0  -4  -4 149108. 7592.24  59
   0  -4  -4 146207. 7646.96  50
   0  -4   4 141067. 7851.04  23
   0  -4   4 149444. 10128.5   1
   0  -4  -5 217744. 9864.78  50
   0  -4  -5 217142. 9464.91  59
   0  -4   5 143370. 8878.69  60
   0  -4   5 214951. 12845.5   1
   0  -4  -6 1848.17 1297.05  50
   0  -4   6 3977.28 1777.07  60
   0  -4  -6 2668.71 941.507  59
   0  -4   6 1375.30 1249.82  23
   0  -4  -6 4166.02 1983.08   6
   0  -4   6-966.030 1372.98   1
   0  -4   6 1870.44 792.211  28
   0  -4   6 5347.94 2162.90   9
   0  -4   7 52628.3 4252.88  69
   0  -4   7 53486.2 4083.32  28
   0  -4   7 42550.1 3482.68  44
   0  -4   7 41788.9 5701.97   9
   0  -4  -7 48090.8 6438.76   6
   0  -4  -8 7006.37 3600.76   6
   0  -4   8 8759.34 1850.93  28
   0  -4   8 3726.52 2030.08   9
   0  -4  -8 8339.57 2490.11  10
   0  -4  -9 41033.4 3661.92  72
   0  -4  -9 44793.4 5391.14  10
   0  -4   9 34512.5 5507.93   9
   0  -4   9 39056.2 3854.45  28
   0  -4 -10 73363.9 5025.88  72
   0  -4 -10 76018.1 6963.22  10
   0  -4  10 65159.2 7474.78   9
   0  -4 -11 10315.9 1988.65  72
   0  -4 -11 10172.7 2130.20  63
   0  -4 -11 10911.4 2636.34  10
   0  -4  11 5858.47 2567.51   9
   0  -4 -12 46966.1 3856.13  63
   0  -4 -12 47534.0 3668.48  72
   0  -4  12 47990.8 5527.31   9
   0  -4 -12 41492.7 4653.76  10
   0  -4 -13 6677.83 1431.62  63
   0  -4 -13 6124.38 1180.36  72
   0  -4  13 6039.10 1767.17   9
   0  -4 -14 17979.0 1741.81  63
   0  -4  14 9109.65 1779.38   9
   0  -2   0 130229. 4828.31  50
   0  -2   0 134193. 4461.39  62
   0  -2   0 131238. 4694.58  51
   0  -2   0 132433. 4472.59  54
   0  -2   0 121592. 6134.09   1
   0  -2  -1 61719.2 2732.15  51
   0  -2   1 62883.6 3097.64  59
   0  -2   1 66160.9 2504.51  54
   0  -2  -1 58277.3 3035.89  59
   0  -2   1 61160.9 3322.89  60
   0  -2   1 66761.7 3142.26  51
   0  -2  -1 54890.6 2932.27  50
   0  -2   1 61316.0 4159.99   1
   0  -2  -1 58873.0 3357.43  23
   0  -2  -2 58584.0 3549.14  60
   0  -2   2 56218.5 3250.78  60
   0  -2  -2 62634.2 2494.78  51
   0  -2  -2 57444.2 2990.44  59
   0  -2  -2 59129.5 2760.01  62
   0  -2  -2 60956.7 3079.00  50
   0  -2   2 59069.5 3127.22  51
   0  -2   2 65662.7 3434.46  23
   0  -2   2 55884.8 3955.31   1
   0  -2  -2 53373.2 3148.82  23
   0  -2  -3 75380.1 3629.66  62
   0  -2  -3 79077.3 2989.89  51
   0  -2   3 79668.0 4013.99  51
   0  -2  -3 70318.7 3595.31  59
   0  -2   3 77029.9 4236.33  60
   0  -2  -3 78953.9 4621.50  60
   0  -2  -3 74691.4 3817.00  50
   0  -2   3 74830.7 3957.01  23
   0  -2  -3 72716.8 4447.67  22
   0  -2   3 74303.0 5041.61   1
   0  -2   3 82741.9 3407.30   5
   0  -2  -4 173329. 6938.19  50
   0  -2  -4 171211. 6449.95  59
   0  -2  -4 171717. 6688.56  62
   0  -2   4 170091. 6873.69  51
   0  -2  -4 190143. 6151.88  21
   0  -2  -4 170758. 7527.42  22
   0  -2   4 172916. 6714.58  23
   0  -2   4 166050. 8728.55   1
   0  -2  -5 62583.8 4152.50  50
   0  -2  -5 59246.2 3486.38  59
   0  -2  -5 56780.1 3805.54  62
   0  -2   5 60594.7 5424.37   1
   0  -2   5 61783.7 3650.76  23
   0  -2  -5 63223.6 4427.29  22
   0  -2  -6 18754.2 2411.15  62
   0  -2  -6 20533.5 2113.77  59
   0  -2  -6 19525.2 2564.74  50
   0  -2   6 23031.0 2204.08  23
   0  -2   6 20107.3 3674.32   1
   0  -2  -6 23668.7 2841.39  22
   0  -2  -7 12724.9 2203.99  62
   0  -2  -7 20377.4 2755.89  50
   0  -2   7 19614.0 4081.16   1
   0  -2  -7 19543.6 2675.50  22
   0  -2  -8 36033.0 3968.23  50
   0  -2  -8 31425.3 3444.80  62
   0  -2  -8 21087.4 2799.43  22
   0  -2   8 34129.8 5730.69   1
   0  -2  -9 46720.0 4561.43  62
   0  -2  -9 41349.2 4380.18  50
   0  -2   9 33210.4 5941.78   1
   0  -2 -10 45013.9 3523.05  67
   0  -2  10 44232.3 3865.05  71
   0  -2 -10 48549.8 3763.47  72
   0  -2  10 42656.3 5294.29  11
   0  -2  10 43346.7 3707.63  28
   0  -2 -10 41803.8 5300.41  10
   0  -2 -11 30461.6 3005.60  67
   0  -2  11 31171.2 3291.06  71
   0  -2 -11 25683.1 2851.87  72
   0  -2  11 29356.9 4532.00  11
   0  -2 -11 29115.5 4480.70  10
   0  -2  11 27844.0 3008.17  28
   0  -2 -12 1518.51 1116.66  72
   0  -2 -12 819.741 771.799  67
   0  -2  12 1742.67 1159.01  71
   0  -2  12 982.009 955.822  28
   0  -2 -12 3147.14 1974.59  10
   0  -2  12 2064.31 1856.53  11
   0  -2  12 2622.89 2491.36   9
   0  -2 -13 9387.88 1713.80  67
   0  -2  13 9180.73 1759.04  71
   0  -2 -13 8743.35 1806.22  72
   0  -2  13 6435.67 2484.03   9
   0  -2  13 9946.04 1825.54  28
   0  -2  13 9263.20 2694.77  11
   0  -2 -14 30426.8 2882.78  72
   0  -2  14 29698.6 2741.43  71
   0  -2 -14 33347.0 2810.44  67
   0  -2  14 31762.0 4221.12   9
   0  -2  14 31949.9 4463.30  11
   0  -2  14 31055.0 2763.64  28
   0  -2 -15 3895.67 884.952  67
   0  -2 -15 4180.05 1095.25  72
   0  -2  15 3959.87 904.508  71
   0  -2  15 4155.21 1606.24   9
   0   0   2 196071. 5736.57  53
   0   0  -2 198684. 5700.45  75
   0   0   2 204504. 5568.41  55
   0   0  -2 200269. 6336.97   3
   0   0  -2 200946. 7369.54   2
   0   0  -2 211341. 5541.63  20
   0   0   3 187951. 6073.92  53
   0   0   3 181378. 5781.67  55
   0   0   3 202720. 5892.60  61
   0   0  -3 197781. 8337.93   2
   0   0  -3 195694. 6999.99   3
   0   0  -3 200514. 5838.97  20
   0   0   4 578755. 15054.8  61
   0   0   4 578646. 15036.6  55
   0   0   4 559384. 15371.0  53
   0   0  -4 566151. 16862.8   3
   0   0  -4 541883. 14879.8  20
   0   0   5 400432. 12508.1  53
   0   0   5 424132. 11941.6  55
   0   0   5 425676. 14941.3   5
   0   0  -5 400791. 12146.7   4
   0   0  -5 400879. 11761.3  20
   0   0  -5 408171. 14252.0   3
   0   0   6 60262.8 3601.10  61
   0   0   6 53467.5 3668.33  53
   0   0   6 59849.3 3533.69  55
   0   0   6 58129.3 5164.85   5
   0   0  -6 61496.1 4930.75   3
   0   0   7 377807. 12337.1  55
   0   0   7 368981. 12303.9  61
   0   0   7 344695. 12670.2  53
   0   0  -7 361902. 15082.0   3
   0   0  -7 393616. 12582.2  14
   0   0   7 355917. 15744.9   5
   0   0  -8 1373.72 1274.89  50
   0   0   8 2566.98 1561.79  53
   0   0   8 1597.80 1070.27  55
   0   0   8 2567.42 1953.74   5
   0   0  -8 1450.92 1020.14  14
   0   0  -9 135304. 7637.30  50
   0   0  -9 133433. 7463.81  62
   0   0 -10 132730. 7981.05  62
   0   0 -10 144242. 6793.04  67
   0   0  10 136664. 6692.84  71
   0   0  10 140789. 11039.0   5
   0   0 -10 146707. 6811.47  25
   0   0 -11 17661.2 2426.99  67
   0   0 -11 14416.2 2094.71  72
   0   0  11 15691.6 2344.44  47
   0   0  11 13754.0 2107.06  71
   0   0 -11 15700.4 2095.77  26
   0   0 -11 17535.0 2319.61  25
   0   0  11 20187.3 3868.35  11
   0   0 -11 18788.5 2393.82  31
   0   0  12 11092.9 1952.95  47
   0   0 -12 13121.6 2090.35  72
   0   0  12 12429.7 1955.70  71
   0   0 -12 11603.6 1975.20  67
   0   0 -12 12988.0 1946.67  38
   0   0  12 12838.0 3093.65  11
   0   0 -12 11945.9 1961.96  26
   0   0  13 804.624 1005.83  47
   0   0 -13 2047.99 917.860  72
   0   0  13 3759.16 1273.60  71
   0   0 -13 156.408 980.765  67
   0   0  13 616.235 1430.22  11
   0   0 -13 1480.17 1048.51  26
   0   0  14 88865.4 5220.61  70
   0   0 -14 90988.0 5067.19  72
   0   0 -14 81878.8 5160.96  67
   0   0  14 89057.7 5270.39  71
   0   0  14 79071.1 7064.13  11
   0   0  15 15006.8 1852.64  70
   0   0  15 17259.1 2096.19  71
   0   0 -15 14205.5 1878.87  67
   0   0 -15 16715.3 1875.77  72
   0   0  15 12926.2 2668.12  11
   0   0 -16 5376.58 1028.89  67
   0   0  16 4994.23 1035.81  71
   0   0  16 3627.29 760.415  70
   0   0  16 6998.68 1717.79   9
   0   0 -16 5770.70 959.546  27
   0   2   0 128683. 3841.76  73
   0   2   0 121967. 4248.45  55
   0   2   0 129324. 3847.21  79
   0   2   0 125707. 3880.11  17
   0   2   0 123051. 3840.81  15
   0   2  -1 54981.9 2106.94  55
   0   2  -1 52012.2 2383.60  73
   0   2   1 54994.6 1635.93  52
   0   2  -1 49104.0 2858.45  57
   0   2  -1 54958.1 2452.17  79
   0   2   1 53925.7 2764.68  55
   0   2   1 55693.8 1665.30  53
   0   2  -1 52168.3 3578.90   2
   0   2  -1 55392.4 2819.67  16
   0   2  -1 56247.7 2944.52  18
   0   2  -1 53445.1 2417.42  17
   0   2   2 55548.1 3025.79  55
   0   2   2 56569.3 2181.94  53
   0   2  -2 60441.9 2514.80  58
   0   2  -2 53616.4 3380.76  57
   0   2   2 57238.1 2849.58  56
   0   2  -2 52763.7 2728.37  17
   0   2  -2 54866.1 3309.07  19
   0   2  -2 58866.3 3974.95   2
   0   2  -2 54067.8 3025.69  16
   0   2  -3 78561.6 4005.66  74
   0   2   3 86648.3 3301.94  53
   0   2   3 78050.9 3605.31  56
   0   2   3 80905.2 4169.98  55
   0   2  -3 79609.5 5005.02   2
   0   2  -3 81030.0 3755.91  17
   0   2  -3 79083.2 4164.42  19
   0   2   4 179587. 7233.69  55
   0   2   4 184615. 6284.36  53
   0   2  -4 176587. 7080.27  74
   0   2  -4 184813. 7072.78  75
   0   2  -4 164811. 6978.07  19
   0   2  -4 173801. 8557.47   2
   0   2  -5 46928.3 3470.96  75
   0   2   5 52401.3 3162.18  53
   0   2  -5 43266.1 3481.72  74
   0   2   5 52460.5 3769.25  55
   0   2  -5 46933.6 4646.21   2
   0   2   6 21954.3 2653.23  55
   0   2   6 19632.5 2196.86  53
   0   2  -6 24035.2 2698.51  75
   0   2  -6 22677.4 3722.72   2
   0   2  -6 20960.3 3488.49   3
   0   2  -6 23241.3 2530.91  20
   0   2   7 32084.5 3440.72  55
   0   2  -7 35123.1 3539.33  75
   0   2   7 31090.1 3026.06  53
   0   2  -7 28711.7 4413.88   3
   0   2   7 30004.0 4623.67   5
   0   2  -7 27034.6 4354.02   2
   0   2  -7 28707.4 3169.73  20
   0   2   8 21319.5 3000.99  61
   0   2   8 35426.1 3803.69  55
   0   2   8 29014.9 3264.46  53
   0   2  -8 30218.1 4927.26   2
   0   2  -8 46984.1 6153.46   3
   0   2   8 30515.6 4891.89   5
   0   2  -8 38287.1 3962.35  20
   0   2   9 45333.0 4563.49  61
   0   2   9 43510.4 4457.84  55
   0   2  -9 37536.8 4107.18  14
   0   2  -9 48743.2 6459.06   3
   0   2   9 40520.3 6070.09   5
   0   2 -10 45820.1 3694.38  67
   0   2  10 53970.7 4036.16  71
   0   2 -10 46646.0 3884.59  31
   0   2 -10 49508.8 3985.16  26
   0   2 -10 55971.8 4127.38  25
   0   2 -11 28866.9 2970.78  67
   0   2  11 31950.9 3258.32  47
   0   2  11 30139.7 3095.18  71
   0   2 -11 26952.6 3251.27  31
   0   2 -11 31549.5 3177.03  25
   0   2 -11 34750.1 3459.72  26
   0   2  12-476.488 961.700  71
   0   2 -12 1036.94 962.702  67
   0   2  12-197.758 852.267  47
   0   2 -12-60.1194 1055.90  26
   0   2 -12-572.183 1047.44  25
   0   2 -12 314.901 1537.45   7
   0   2 -13 8507.03 1694.00  67
   0   2  13 8932.99 1790.73  47
   0   2  13 10613.8 1759.83  71
   0   2 -13 7958.06 1797.94  26
   0   2 -13 10034.3 2678.25   7
   0   2 -13 8184.76 1662.80  38
   0   2  14 22455.3 2411.87  71
   0   2  14 28316.2 2574.93  47
   0   2 -14 27062.6 2592.02  67
   0   2 -14 31769.0 4139.24   7
   0   2 -14 27461.6 2697.86  26
   0   2 -14 29003.7 2825.81  38
   0   2  15 4859.78 1107.30  70
   0   2 -15 5236.17 1043.41  67
   0   2  15 4189.24 939.678  71
   0   2 -15 4365.10 1496.37   7
   0   2 -15 4877.27 1066.01  38
   0   4   0 222659. 9343.12  57
   0   4   0 215410. 9471.08  18
   0   4   0 216613. 11319.4   2
   0   4   0 210646. 8745.41  16
   0   4  -1 108817. 6380.95  57
   0   4   1 106449. 5762.21  56
   0   4  -1 103648. 5727.21  16
   0   4  -1 104009. 6151.29  18
   0   4   1 107445. 6330.33  18
   0   4   1 107760. 5678.35  16
   0   4  -1 110314. 6498.84  19
   0   4  -1 101564. 7415.79   2
   0   4   1 99900.8 7456.08   2
   0   4   2 151148. 7005.45  56
   0   4  -2 140122. 6921.09  74
   0   4  -2 146805. 7871.55  19
   0   4   3 112484. 5812.42  56
   0   4   3 97462.5 6148.71  55
   0   4  -3 103892. 5933.90  74
   0   4  -3 107411. 6578.85  19
   0   4  -4 134907. 7268.24  74
   0   4  -4 140179. 7560.76  75
   0   4   4 143059. 7838.31  55
   0   4  -4 134818. 7525.01  19
   0   4  -5 197456. 9708.56  75
   0   4   5 198844. 10039.5  55
   0   4  -5 189618. 9359.72  74
   0   4  -5 213829. 10178.4  20
   0   4   6 2758.96 1179.36  55
   0   4  -6 5133.51 1718.55  75
   0   4  -6 899.259 1264.45  20
   0   4  -6 2899.71 1291.35  14
   0   4  -6 3737.49 2426.55   3
   0   4  -9 32623.5 3182.67  26
   0   4 -10 60639.6 4403.06  26
   0   4 -10 62815.0 4639.65  38
   0   4 -11 12733.2 1968.86  26
   0   4 -11 12814.6 2122.21  38
   0   4 -12 39983.0 3182.77  26
   0   4 -12 39012.7 4857.50   7
   0   4 -12 41263.2 3480.63  38
   0   4  13 5135.13 1115.32  70
   0   4 -13 8744.00 1463.58  38
   0   4 -13 10538.1 2428.83   7
   0   4 -14 12686.2 1441.62  32
   0   4 -14 14646.6 1528.50  38
   0   4 -14 12549.3 2067.26   7
  -1  -7   8 16370.3 2730.68   9
  -1  -7   7 18383.5 3191.50   9
  -1  -7   6 16484.4 1940.83  65
   1  -7  -6 20142.8 4143.39   6
  -1  -7   6 16845.1 3317.61   9
  -1  -7   5 3456.52 1174.38  65
  -1  -7   5 1808.46 1657.83   9
   1  -7  -5 3204.86 2008.77   6
  -1  -7   4 9951.87 1706.32  65
  -1  -7   4 12413.1 3033.55   6
   1  -7  -4 9559.29 3486.28   6
  -1  -7   4 6375.44 2561.10   9
  -1  -7   3 22239.7 2584.67  65
   1  -7  -3 26964.3 4782.40   6
  -1  -7   3 20019.0 3860.07   6
   1  -7  -2 8412.42 1900.27  65
  -1  -7   2 5448.94 1461.68  65
  -1  -7   2 6687.03 2429.69   6
   1  -7  -2 4924.82 2493.29   6
   1  -7  -1 6111.89 1775.45  65
  -1  -7   1 8703.95 1787.46  65
   1  -7  -1 7989.50 3046.37   6
  -1  -7   1 8273.69 3000.64   6
  -1  -7   0 24370.6 2718.01  65
   1  -7   0 22133.9 2703.07  65
   1  -7   0 19212.4 4067.28   6
  -1  -7   0 26417.4 4949.80   6
   1  -7   1 34702.0 3227.39  65
  -1  -7  -1 38626.1 3490.64  65
  -1  -7  -1 41810.9 6244.29   6
   1  -7   1 37488.5 5482.56   6
   1  -7   2 20451.2 2489.95  65
   1  -7   2 28583.2 4571.76   6
  -1  -7  -2 27607.1 5128.50   6
   1  -7   3-158.107 1141.11  65
  -1  -7  -3 376.264 2459.19   6
   1  -7   4 22365.1 2530.56  65
  -1  -7  -4 28088.3 4961.87   6
   1  -7   4 21987.5 4204.54   9
   1  -7   5 1979.18 1058.71  65
  -1  -7  -5 328.411 1768.72   6
   1  -7   5-962.582 1585.26   9
   1  -7   6 15438.7 1940.61  65
   1  -7   6 8740.28 2434.82   9
  -1  -7  -6 15661.7 3422.71   6
   1  -7   7 26939.3 3701.02   9
   1  -7   8 5886.24 1735.90   9
   1  -5 -12 10562.2 1642.28  63
  -1  -5  12 6000.45 1918.93   9
   1  -5 -11 4900.83 1372.24  63
  -1  -5  11 7659.25 2558.21   9
   1  -5 -10 42023.1 3795.14  63
  -1  -5  10 48105.4 6397.30   9
   1  -5  -9 7459.10 1631.40  63
  -1  -5   9 8144.50 3146.38   9
   1  -5  -8 19408.2 2643.08  63
   1  -5  -8 17352.5 4601.39   6
  -1  -5   8 10978.5 3603.44   9
   1  -5  -7 15143.0 2320.12  63
  -1  -5   7 14420.4 2134.00  44
   1  -5  -7 14618.7 3917.91   6
  -1  -5   7 10059.7 3251.76   9
   1  -5  -6 57849.8 4377.02  63
  -1  -5   6 55819.1 4112.61  65
   1  -5  -6 49061.0 6925.79   6
  -1  -5   6 54937.0 6693.67   9
  -1  -5   6 50768.3 3964.83  44
  -1  -5   5 22066.1 2530.34  65
   1  -5  -5 25489.3 2958.59  65
   1  -5  -5 24128.6 2711.43  63
  -1  -5   5 23839.6 3014.72  69
  -1  -5   5 23418.7 4514.73   6
  -1  -5   5 21404.3 2487.26  44
   1  -5  -5 21665.3 4937.29   6
  -1  -5   5 21492.0 4171.73   9
   1  -5  -4 2164.47 1124.82  65
   1  -5  -4 2594.31 1195.84  63
  -1  -5   4 2063.91 1317.49  69
  -1  -5   4 1847.20 881.125  65
  -1  -5   4-139.148 1260.12   6
  -1  -5   4 1175.65 1263.73   9
  -1  -5   4 1384.24 958.416  44
   1  -5  -4-142.692 1613.50   6
  -1  -5   3 42431.4 3802.73  69
   1  -5  -3 45745.1 3591.97  65
  -1  -5   3 39222.0 3253.34  65
  -1  -5   3 28254.0 4718.96   6
  -1  -5   3 46478.7 5699.83   9
   1  -5  -3 47395.7 6186.66   6
  -1  -5   3 43982.2 3469.55  44
  -1  -5   2 90110.2 5569.47  69
   1  -5  -2 98945.1 5376.34  65
  -1  -5   2 89855.4 5094.25  65
   1  -5  -2 80778.2 8114.18   6
  -1  -5   2 109974. 9166.27   6
  -1  -5   2 96093.9 7993.64   9
  -1  -5   2 92095.0 5185.07  44
  -1  -5   1 28334.4 2932.85  69
   1  -5  -1 31151.6 2863.10  65
  -1  -5   1 33009.1 2910.78  65
  -1  -5   1 32960.6 2971.20  44
   1  -5  -1 33900.7 5146.17   6
   1  -5  -1 30616.9 4422.75   9
  -1  -5   1 36972.1 5224.07   6
  -1  -5   1 33806.3 4618.19   9
   1  -5   0 39118.0 3258.19  65
  -1  -5   0 45375.1 3471.24  65
   1  -5   0 44955.0 3668.89  69
   1  -5   0 54915.7 5889.74   9
  -1  -5   0 46715.6 5344.75   9
   1  -5   0 49865.8 5961.10   6
  -1  -5   0 50015.2 6092.00   6
   1  -5   0 45461.7 3461.49  44
   1  -5   1 11533.5 1824.56  65
   1  -5   1 13777.9 2130.63  69
  -1  -5  -1 13511.5 1941.76  65
   1  -5   1 12109.5 2909.54   9
   1  -5   1 11550.2 2987.96   6
   1  -5   1 12724.0 1813.56  44
  -1  -5  -1 8841.42 2411.43   9
  -1  -5  -1 12248.8 3106.03   6
   1  -5   2 17953.9 2237.64  65
  -1  -5  -2 22080.1 2483.25  65
   1  -5   2 27282.0 2940.24  69
   1  -5   2 16854.0 3495.95   6
   1  -5   2 23064.0 3788.24   9
  -1  -5  -2 23331.2 4346.44   6
   1  -5   2 20911.7 2384.22  44
  -1  -5  -3 303.731 863.776  65
   1  -5   3 1911.53 883.909  65
   1  -5   3 1941.24 1016.30  69
   1  -5   3 164.552 899.047  44
   1  -5   3 1585.62 1570.57   6
  -1  -5  -3-663.461 1408.22   6
   1  -5   3-882.830 1398.22   9
   1  -5   4 80066.4 5065.78  65
   1  -5   4 87536.9 5674.48  69
  -1  -5  -4 89607.8 5528.48  65
   1  -5   4 96613.9 8556.07   9
   1  -5   4 83021.4 5159.27  44
  -1  -5  -4 86283.8 8582.29   6
   1  -5   5 6941.93 1775.76  69
   1  -5   5 5405.35 1366.17  65
   1  -5   5 7566.01 1569.29  44
  -1  -5  -5 9583.11 3602.60   6
   1  -5   5 10403.9 3167.41   9
  -1  -5  -6 12704.3 2122.41  63
   1  -5   6 10821.0 1966.46  65
   1  -5   6 9083.17 2038.32  69
  -1  -5  -6 9542.93 3276.71   6
   1  -5   6 9303.08 1793.86  44
   1  -5   6 11008.1 3155.56   9
  -1  -5  -7 21265.9 2735.01  63
   1  -5   7 20425.6 2541.07  65
   1  -5   7 16335.4 2311.76  44
   1  -5   7 11523.9 3235.10   9
  -1  -5  -7 13895.8 3855.59   6
  -1  -5  -8 10710.7 1998.59  63
   1  -5   8 14254.8 2164.64  65
   1  -5   8 13178.0 2008.27  44
   1  -5   8 7366.80 2710.27   9
  -1  -5  -8 10126.2 3116.24   6
  -1  -5  -9 12999.9 2225.34  63
   1  -5   9 17203.2 3865.94   9
  -1  -5 -10 15592.0 2302.08  63
   1  -5  10 13252.9 3229.70   9
  -1  -5 -11 16429.7 2217.39  63
   1  -5  11 11264.6 2791.41   9
  -1  -5 -12 2250.60 835.157  63
   1  -5  12 4233.58 1662.73   9
   1  -3 -15 10881.1 1383.23  63
  -1  -3  15 9732.84 1854.71   9
   1  -3 -14 13058.0 1791.96  63
   1  -3 -14 12247.2 1734.87  72
  -1  -3  14 9133.88 2372.98   9
  -1  -3  13 1253.99 773.863  71
   1  -3 -13 400.067 957.354  72
  -1  -3  13 1446.91 1874.93   9
  -1  -3  12 49008.3 3974.75  71
   1  -3 -12 41893.9 3705.25  72
  -1  -3  12 46009.0 5513.25  11
   1  -3 -12 35123.1 4939.13  10
  -1  -3  12 46310.9 5839.54   9
  -1  -3  12 41741.6 3710.75  28
   1  -3 -11 14302.9 2278.37  72
  -1  -3  11 18089.1 2638.86  71
  -1  -3  11 18540.0 4147.27   9
   1  -3 -11 14998.2 3286.22  10
  -1  -3  11 20046.0 3789.29  11
  -1  -3  11 13779.2 2242.19  28
   1  -3 -10 50678.4 4023.78  72
  -1  -3  10 52384.7 6017.00  11
  -1  -3  10 56447.2 6961.91   9
   1  -3 -10 47304.7 5766.71  10
  -1  -3  10 47409.2 4123.46  28
   1  -3  -9 4960.17 1430.82  72
   1  -3  -9 3045.35 1698.25  10
  -1  -3   9 3000.09 2235.90   9
  -1  -3   9 4177.10 1413.70  28
  -1  -3   8 62948.4 5620.68  60
   1  -3  -8 71257.3 5646.51  62
   1  -3  -8 69083.3 5715.44  50
  -1  -3   8 56476.7 6948.21   1
  -1  -3   8 61374.4 4315.89  28
  -1  -3   8 58197.4 6710.93   9
   1  -3  -7 2670.09 1169.28  62
  -1  -3   7 4436.46 1551.09  60
   1  -3  -7 4502.34 1426.64  50
  -1  -3   7 3822.82 1853.87   1
   1  -3  -6 9241.57 1693.40  59
   1  -3  -6 11820.4 1990.15  62
  -1  -3   6 12139.5 2440.43  60
   1  -3  -6 13679.2 2248.88  50
  -1  -3   6 12362.8 2075.33  23
  -1  -3   6 10717.2 2701.39   1
   1  -3  -5 167547. 7302.88  59
   1  -3  -5 157755. 7717.70  50
  -1  -3   5 170456. 8576.58  60
   1  -3  -5 173204. 7698.70  62
  -1  -3   5 168299. 10053.9   1
  -1  -3   5 171350. 7896.16  23
  -1  -3   4 168463. 8252.73  60
  -1  -3   4 176056. 7737.32  51
   1  -3  -4 183376. 7495.62  59
   1  -3  -4 171245. 7338.04  62
   1  -3  -4 175043. 7660.40  50
  -1  -3   4 188952. 8151.36  23
  -1  -3   4 176657. 9662.54   1
   1  -3  -3 201015. 9114.69  60
   1  -3  -3 191273. 7571.49  59
   1  -3  -3 190592. 7327.93  62
   1  -3  -3 178143. 7577.35  50
  -1  -3   3 192176. 8486.54  60
  -1  -3   3 193521. 7827.64  51
  -1  -3   3 183068. 9569.73   1
  -1  -3   3 188273. 8163.05  23
   1  -3  -2 11578.8 1274.49  51
  -1  -3   2 13492.2 2098.37  60
   1  -3  -2 13338.3 2293.22  60
  -1  -3   2 13307.6 1844.46  51
   1  -3  -2 10421.2 1627.34  59
   1  -3  -2 10900.9 1473.52  62
   1  -3  -2 13063.8 1762.39  50
  -1  -3   2 7899.84 1658.86  23
  -1  -3   2 14401.1 2621.04   1
  -1  -3   1 272568. 10216.9  60
   1  -3  -1 255782. 9351.83  59
   1  -3  -1 276901. 10388.9  60
   1  -3  -1 255385. 9192.94  50
   1  -3  -1 282398. 8838.67  51
  -1  -3   1 280975. 9383.42  51
  -1  -3   1 262548. 9360.48  59
   1  -3  -1 291781. 9053.28  62
   1  -3  -1 250923. 9994.68  23
  -1  -3   1 268651. 11690.1   1
  -1  -3   1 263819. 10055.0  23
   1  -3   0 66547.4 3506.58  62
   1  -3   0 63280.8 3499.95  51
  -1  -3   0 62779.1 4262.57  60
   1  -3   0 63365.4 3839.83  59
  -1  -3   0 62692.9 3779.69  59
  -1  -3   0 68649.5 3245.72  62
   1  -3   0 63673.0 3364.28  54
  -1  -3   0 64413.8 3609.07  51
   1  -3   0 63911.9 4291.93  60
  -1  -3   0 60960.8 4196.79  23
   1  -3   0 59513.2 5005.21   1
   1  -3   0 58820.5 4146.82  23
  -1  -3  -1 13616.2 1436.39  62
  -1  -3  -1 12104.9 1713.77  59
  -1  -3  -1 14656.2 2044.34  60
  -1  -3  -1 14923.6 1638.80  51
   1  -3   1 14308.9 1401.34  54
   1  -3   1 12074.9 1584.74  51
   1  -3   1 14103.5 2042.01  60
  -1  -3  -1 11899.2 1650.36  50
  -1  -3  -1 11448.0 1918.66  23
   1  -3   1 11039.9 2324.33   1
   1  -3   1 9717.82 1771.68  23
  -1  -3  -2 267580. 9685.21  59
   1  -3   2 290799. 9827.73  51
  -1  -3  -2 275835. 8940.29  62
  -1  -3  -2 261227. 9442.80  50
  -1  -3  -2 283136. 8931.41  51
  -1  -3  -2 274906. 10682.3  60
   1  -3   2 279807. 10252.6  60
  -1  -3  -2 281419. 10190.1  23
   1  -3   2 260541. 10136.3  23
   1  -3   2 264217. 11959.5   1
  -1  -3  -3 19123.5 1967.88  62
   1  -3   3 16510.0 2163.14  51
  -1  -3  -3 17489.6 2121.67  50
  -1  -3  -3 17339.2 2681.82  60
  -1  -3  -3 14979.8 1983.31  59
   1  -3   3 17189.1 2213.54  60
   1  -3   3 15782.3 2806.51   1
   1  -3   3 21487.9 2563.83  23
  -1  -3  -4 227374. 8848.20  59
  -1  -3  -4 207533. 8900.34  50
  -1  -3  -4 230106. 8633.28  62
   1  -3   4 234296. 9594.74  60
   1  -3   4 233999. 9322.91  23
   1  -3   4 212688. 11394.1   1
  -1  -3  -5 50791.3 3902.31  59
  -1  -3  -5 50459.3 4111.93  50
  -1  -3  -5 53547.3 3948.11  62
   1  -3   5 60062.2 4567.20  60
   1  -3   5 59595.1 4297.42  23
   1  -3   5 52133.5 5681.53   1
   1  -3   6 189730. 9042.70  60
  -1  -3  -6 209212. 8675.47  59
  -1  -3  -6 184411. 9071.18  50
  -1  -3  -6 209514. 9073.25  62
   1  -3   6 203524. 12405.0   1
  -1  -3  -7 10316.9 2240.93  50
  -1  -3  -7 4714.71 1584.49  62
   1  -3   7 11781.6 2276.47  60
   1  -3   7 13521.2 3674.00   1
  -1  -3  -8 32262.5 4105.39  50
  -1  -3  -8 30717.9 3704.52  62
  -1  -3  -8 25763.2 2684.19  72
   1  -3   8 26995.8 4593.40   9
  -1  -3  -8 35560.0 4614.26  10
   1  -3   8 34832.8 3183.51  28
   1  -3   8 24053.9 4824.28   1
  -1  -3  -9 59965.0 4335.81  72
   1  -3   9 58650.6 4510.33  28
   1  -3   9 64008.2 7221.22   9
  -1  -3  -9 54239.6 6088.63  10
  -1  -3 -10 18810.6 2503.49  72
   1  -3  10 27556.9 4866.77   9
   1  -3  10 24869.4 2997.39  28
  -1  -3 -10 26306.2 4286.85  10
  -1  -3 -11 34940.8 3375.09  72
   1  -3  11 39327.6 3799.14  28
  -1  -3 -11 36209.4 5084.29  10
   1  -3  11 45686.4 5549.91  11
   1  -3  11 36330.1 5405.20   9
  -1  -3 -12 16267.0 2257.83  72
   1  -3  12 16001.4 2466.32  28
  -1  -3 -12 15365.0 3244.19  10
   1  -3  12 18104.2 3749.24   9
   1  -3  12 12223.2 2964.70  11
  -1  -3 -13 38001.0 3328.19  72
   1  -3  13 33317.9 3140.29  28
   1  -3  13 35958.1 4591.25   9
  -1  -3 -14 13198.0 1836.55  63
  -1  -3 -14 13972.4 1861.05  72
   1  -3  14 9612.32 2230.61   9
  -1  -3 -15 165.980 486.584  63
  -1  -3 -15 974.445 582.637  72
   1  -3  15 1779.10 859.698   9
   1  -1 -16 3174.39 779.678  72
  -1  -1  16 2056.08 650.488  71
  -1  -1  16 1584.38 823.284   9
   1  -1 -15 37192.2 2905.46  72
  -1  -1  15 36205.0 2727.33  70
   1  -1 -15 34136.4 2876.24  67
  -1  -1  15 34174.7 2832.40  71
  -1  -1  15 37440.1 4403.85   9
  -1  -1  15 41276.2 4624.15  11
   1  -1 -14 483.712 901.641  67
   1  -1 -14 793.385 876.981  72
  -1  -1  14 1181.97 875.372  71
  -1  -1  14-250.129 807.210  70
  -1  -1  14 1433.95 1944.95  11
  -1  -1  14-139.665 718.962  28
  -1  -1  13 16564.1 2313.12  70
   1  -1 -13 12200.9 2038.27  72
   1  -1 -13 10303.0 1969.12  67
  -1  -1  13 14159.1 2314.75  71
  -1  -1  13 10769.6 1819.89  28
  -1  -1  13 19508.7 3972.55  11
   1  -1 -12 18424.9 2475.11  67
  -1  -1  12 19372.8 2635.38  71
   1  -1 -12 20597.6 2533.16  72
  -1  -1  12 27323.3 3014.18  70
  -1  -1  12 18794.6 3651.52  11
  -1  -1  12 21350.0 2572.98  28
  -1  -1  11 42127.1 3683.28  71
   1  -1 -11 38753.0 3398.89  72
   1  -1 -11 40426.7 3514.25  67
  -1  -1  11 39351.6 5322.93  11
  -1  -1  11 43110.1 3580.06  28
   1  -1 -11 42742.3 5301.48  10
   1  -1 -10 65585.7 4391.56  67
  -1  -1  10 68154.7 4829.54  47
   1  -1 -10 68711.5 4413.51  72
   1  -1 -10 63135.1 5470.04  50
  -1  -1  10 67243.9 4545.05  71
  -1  -1  10 69951.2 6681.07  11
   1  -1 -10 72348.0 6741.11  10
   1  -1  -9 71571.0 5400.23  62
   1  -1  -9 87017.6 6156.28  50
  -1  -1   9 79138.9 9108.63   1
   1  -1  -8 143523. 7685.53  50
   1  -1  -8 139855. 7352.37  62
  -1  -1   8 144355. 7512.87  53
  -1  -1   8 145800. 9589.72   5
  -1  -1   8 143422. 11676.1   1
  -1  -1   7 6319.69 1551.72  53
   1  -1  -7 8602.94 1852.48  62
   1  -1  -7 5013.76 1425.90  50
  -1  -1   7 4433.44 2279.55   1
  -1  -1   7 5373.49 2014.13   5
   1  -1  -6 273146. 8567.51  59
   1  -1  -6 270655. 10025.5  62
  -1  -1   6 292991. 10185.2  53
   1  -1  -6 289851. 10426.7  50
  -1  -1   6 270375. 14117.5   1
  -1  -1   6 272976. 11741.9   5
   1  -1  -5 439142. 13073.5  62
   1  -1  -5 471723. 13465.0  50
  -1  -1   5 455506. 13015.2  53
   1  -1  -5 437659. 11746.0  59
  -1  -1   5 445232. 14662.5   5
   1  -1  -5 472469. 11772.4  14
  -1  -1   5 408808. 16632.8   1
   1  -1  -5 493079. 12904.9   4
  -1  -1   4 11415.8 919.440  55
  -1  -1   4 16860.1 1659.15  51
   1  -1  -4 18206.5 1917.22  50
  -1  -1   4 14366.0 1576.88  53
   1  -1  -4 15986.2 1306.10  59
   1  -1  -4 17333.7 1813.70  62
   1  -1  -4 11077.2 978.955   3
  -1  -1   4 15020.2 2436.64   1
   1  -1  -4 12095.1 989.270  14
   1  -1  -4 20077.4 1880.48   4
  -1  -1   3 194287. 5580.43  51
  -1  -1   3 189884. 5491.53  53
   1  -1  -3 177564. 5011.36  59
   1  -1  -3 193563. 5753.48  50
   1  -1  -3 202990. 6500.34   4
  -1  -1   3 188218. 7311.23   1
  -1  -1   3 181411. 6158.10   5
   1  -1  -2 200138. 5606.64  50
   1  -1  -2 190053. 5180.49  59
   1  -1  -2 198986. 5569.07  54
  -1  -1   2 207431. 5624.19  51
  -1  -1   2 188122. 5225.47  53
  -1  -1   2 201116. 5822.14   5
  -1  -1   2 199760. 6604.55   1
   1  -1  -2 203154. 6704.11   4
   1  -1  -1 216718. 5343.81  54
   1  -1  -1 210093. 5326.59  50
  -1  -1   1 214821. 5434.68  51
  -1  -1   1 221025. 5223.21  59
  -1  -1   1 202831. 5580.74   5
  -1  -1   1 215594. 6271.38   1
   1  -1  -1 206059. 6737.49   4
   1  -1   0 285464. 7210.07  51
   1  -1   0 263147. 7251.89  62
  -1  -1   0 279555. 6848.95  62
  -1  -1   0 274727. 7166.78  50
  -1  -1   0 275877. 7263.75  51
   1  -1   0 271255. 7368.02  50
   1  -1   0 275537. 7160.73  54
  -1  -1   0 270662. 8171.95   1
   1  -1   0 249018. 8733.84   4
   1  -1   0 259707. 8258.70   1
  -1  -1  -1 202063. 5809.85  50
   1  -1   1 206898. 5387.20  54
   1  -1   1 208629. 5958.46  60
  -1  -1  -1 212989. 5622.38  51
  -1  -1  -1 196850. 5577.93  62
   1  -1   1 203002. 5938.55  51
   1  -1   1 204678. 6959.53   1
  -1  -1  -1 198068. 5886.15  23
   1  -1   2 256950. 7300.59  51
   1  -1   2 270622. 6658.54  54
  -1  -1  -2 269333. 7199.25  62
  -1  -1  -2 268546. 7412.94  50
   1  -1   2 266086. 7187.52  23
   1  -1   2 261261. 8976.60   1
  -1  -1  -2 272778. 7570.87  22
   1  -1   2 285751. 6964.92   5
  -1  -1  -2 277920. 7087.35  21
  -1  -1  -2 252548. 6816.69  23
  -1  -1  -3 143294. 4439.42  76
   1  -1   3 135971. 5057.84  53
  -1  -1  -3 143822. 5356.57  50
  -1  -1  -3 147398. 4466.54  78
  -1  -1  -3 150681. 5391.85   3
   1  -1   3 141134. 5310.65   5
   1  -1   3 140685. 7177.08   1
   1  -1   3 144677. 4647.43  23
   1  -1   4 178575. 6572.57  53
  -1  -1  -4 191679. 5973.09  76
  -1  -1  -4 191312. 6031.17  78
  -1  -1  -4 177898. 6889.12  50
   1  -1   4 139638. 5676.83  55
   1  -1   4 192048. 5817.85  23
  -1  -1  -4 177155. 7070.22   3
   1  -1   4 156988. 9143.16   1
  -1  -1  -5 162703. 5848.70  78
   1  -1   5 149576. 6458.68  53
   1  -1   5 163000. 6064.77  55
  -1  -1  -5 159121. 6899.39  50
  -1  -1  -5 158962. 5798.90  76
   1  -1   5 133754. 9531.67   1
  -1  -1  -5 132789. 6865.73   3
   1  -1   5 159296. 7545.58   5
  -1  -1  -5 166402. 5931.91  14
  -1  -1  -6 111965. 4959.17  78
  -1  -1  -6 108201. 6014.97  50
  -1  -1  -6 98197.9 5530.98  62
  -1  -1  -6 118090. 5049.29  76
   1  -1   6 94571.8 8685.29   1
  -1  -1  -6 115929. 5044.46  14
   1  -1   6 107443. 6760.27   5
  -1  -1  -7 107515. 6035.39  62
  -1  -1  -7 103148. 6256.67  50
   1  -1   7 104458. 7309.18   5
   1  -1   7 92373.5 9241.12   1
  -1  -1  -8 52097.6 4684.37  50
  -1  -1  -8 48583.4 4287.14  62
   1  -1   8 57921.4 5898.16   5
   1  -1   8 55585.2 7580.57   1
  -1  -1  -8 57942.7 4291.85  22
  -1  -1  -9 182467. 9514.75  62
  -1  -1  -9 195759. 10145.7  50
  -1  -1  -9 199862. 9335.54  21
   1  -1   9 208333. 15372.4   1
  -1  -1 -10 622.900 761.652  67
  -1  -1 -10-161.961 665.029  72
  -1  -1 -10 519.550 1341.19  50
   1  -1  10 853.371 1150.74  47
   1  -1  10 925.851 942.453  71
   1  -1  10 3634.77 2546.04   1
  -1  -1 -10 3434.82 1749.37  10
   1  -1  10 1355.48 1835.68  11
  -1  -1 -11 2280.17 1254.28  72
  -1  -1 -11 1269.48 825.034  67
   1  -1  11 1027.56 831.361  71
   1  -1  11 1165.65 897.828  47
  -1  -1 -11 1897.82 1434.04  10
   1  -1  11 466.840 1400.23  11
   1  -1  12 8620.92 1757.65  71
  -1  -1 -12 4824.42 1496.69  67
  -1  -1 -12 6111.99 1620.17  72
   1  -1  12 4920.73 1445.07  70
   1  -1  12 6060.42 1486.00  28
   1  -1  12 3623.38 1924.36  11
  -1  -1 -12 5941.67 2198.76  10
   1  -1  13 22301.7 2612.71  70
   1  -1  13 23044.2 2697.30  71
  -1  -1 -13 18490.8 2423.15  67
  -1  -1 -13 20558.9 2516.64  72
   1  -1  13 25904.1 2804.25  28
   1  -1  13 22452.3 4179.08  11
   1  -1  14 21669.9 2533.15  71
  -1  -1 -14 18559.0 2337.59  67
  -1  -1 -14 28610.8 2745.91  72
   1  -1  14 26515.5 2587.74  70
   1  -1  14 20707.2 3776.55  11
   1  -1  14 27122.4 2602.23  28
   1  -1  15 75.2314 582.494  70
   1  -1  15 176.490 766.689  71
  -1  -1 -15 933.823 835.159  67
  -1  -1 -15 148.498 663.044  72
   1  -1  15 2409.03 1517.25  11
   1  -1  15 210.160 487.457  28
   1  -1  15 969.863 1356.46   9
   1  -1  16 9700.47 1170.92  71
  -1  -1 -16 8970.74 1131.78  67
   1  -1  16 9323.94 1646.72   9
   1   1 -16 4005.59 855.379  67
  -1   1  16 3920.23 875.096  71
  -1   1  16 2843.99 772.593  70
   1   1 -16 2830.81 765.879  27
  -1   1  15 37837.9 2964.52  71
   1   1 -15 37012.0 2933.81  67
  -1   1  15 35857.7 2940.08  70
   1   1 -15 44586.4 3013.31  38
  -1   1  15 38742.5 4183.26  11
   1   1 -14-360.594 1077.53  67
  -1   1  14 115.397 944.828  71
  -1   1  14 19.5784 1062.95  70
   1   1 -14 574.107 789.375  38
  -1   1  14 218.029 1225.56  11
   1   1 -14 2353.27 1689.95   7
  -1   1  13 9512.42 1847.14  47
   1   1 -13 10250.5 1881.50  67
  -1   1  13 7013.76 1596.90  71
   1   1 -13 12486.5 2076.23  26
   1   1 -13 9478.21 1779.99  38
  -1   1  13 10297.5 2721.60  11
   1   1 -13 8830.88 2460.62   7
  -1   1  12 23208.6 2782.74  47
   1   1 -12 20377.8 2558.44  67
  -1   1  12 22001.2 2734.61  71
   1   1 -12 29831.2 3125.25  26
   1   1 -12 23770.1 4129.41   7
  -1   1  12 25105.0 4163.32  11
  -1   1  11 36757.0 3486.34  47
  -1   1  11 37583.2 3482.35  71
   1   1 -11 36299.4 3388.20  67
  -1   1  11 36815.8 4909.51  11
   1   1 -11 43477.2 5434.51   7
   1   1 -11 41669.4 3673.00  31
   1   1 -11 36321.7 3407.37  25
   1   1 -11 42464.9 3672.46  26
  -1   1  10 58350.7 4113.94  71
  -1   1  10 52580.2 4022.67  47
   1   1 -10 55924.3 4922.09  62
   1   1 -10 55077.1 3917.20  67
   1   1 -10 56798.7 4094.58  25
   1   1 -10 52979.8 3992.78  31
   1   1 -10 62842.6 5263.90  14
   1   1 -10 57984.6 4086.14  26
  -1   1   9 88570.8 5931.97  55
   1   1  -9 87192.3 5808.11  50
  -1   1   9 82261.3 5898.45  53
   1   1  -9 93759.1 6160.38  14
  -1   1   9 78638.2 8091.95   5
  -1   1   8 130081. 7013.76  53
  -1   1   8 137856. 7253.58  61
  -1   1   8 139950. 7160.02  55
   1   1  -8 142541. 9751.29   3
  -1   1   8 126005. 9726.44   5
  -1   1   7 16454.2 2163.69  55
  -1   1   7 10530.0 1919.14  61
  -1   1   7 11916.9 1943.35  53
   1   1  -7 15209.4 2994.91   3
   1   1  -7 14405.5 3179.38   2
   1   1  -7 13336.3 1915.38  20
  -1   1   7 15227.2 3204.50   5
  -1   1   6 244203. 9214.19  53
  -1   1   6 268518. 9821.93  61
  -1   1   6 261915. 9441.63  55
   1   1  -6 258088. 9402.63  75
   1   1  -6 271102. 9128.27  20
  -1   1   6 254898. 12393.2   5
   1   1  -6 260058. 11672.5   3
   1   1  -6 234630. 12352.0   2
   1   1  -5 416792. 12877.2  75
  -1   1   5 431265. 13141.2  55
  -1   1   5 449215. 13019.5  53
   1   1  -5 442319. 12733.6  20
   1   1  -5 416162. 16065.9   2
   1   1  -4 11692.7 1568.04  74
   1   1  -4 9584.43 1369.41  75
  -1   1   4 11997.2 1534.53  55
  -1   1   4 12088.6 1347.32  53
   1   1  -4 13270.8 2290.76   2
   1   1  -4 10930.4 1433.74  17
   1   1  -3 130499. 4906.63  79
   1   1  -3 135035. 5020.83  74
  -1   1   3 148041. 4780.77  53
   1   1  -3 136927. 6230.20   2
   1   1  -3 127526. 4871.85  17
   1   1  -3 136319. 5140.27  19
   1   1  -2 196631. 5989.56  79
  -1   1   2 188028. 5406.04  56
   1   1  -2 193814. 6006.86  73
   1   1  -2 202553. 6396.71  19
   1   1  -2 188964. 5976.51  17
   1   1  -2 204819. 7327.72   2
   1   1  -1 249676. 6567.38  73
   1   1  -1 251383. 6574.18  79
   1   1  -1 222243. 6645.38  57
   1   1  -1 227046. 5959.47  55
  -1   1   1 250403. 5908.97  52
  -1   1   1 251276. 6266.17  53
   1   1  -1 267461. 7188.63  19
   1   1  -1 252378. 6546.18  15
   1   1  -1 235710. 6844.95  16
   1   1  -1 242942. 5894.41  13
   1   1  -1 233834. 6924.28  18
   1   1  -1 238474. 7813.08   2
   1   1   0 274068. 7467.96  55
  -1   1   0 299426. 7091.69  17
   1   1   1 203564. 5117.08  53
  -1   1  -1 192834. 5474.03  58
   1   1   1 193495. 5792.89  55
  -1   1  -1 215927. 5835.95  19
  -1   1  -1 203334. 5514.00  18
  -1   1  -1 200767. 5594.10  16
  -1   1  -1 191969. 5518.58  17
  -1   1  -1 194949. 6249.35   2
  -1   1  -2 259823. 7980.95  74
   1   1   2 288198. 7552.67  53
   1   1   2 301637. 8206.18  55
  -1   1  -2 268632. 7901.21  19
  -1   1  -2 274056. 8804.96   2
  -1   1  -3 139937. 5239.12  75
  -1   1  -3 137101. 5213.72  74
   1   1   3 144961. 4849.04  53
   1   1   3 138192. 5254.78  55
  -1   1  -3 142297. 6333.25   2
   1   1   4 151750. 5656.53  53
   1   1   4 159826. 5993.37  55
  -1   1  -4 154248. 6027.07  75
  -1   1  -4 155399. 5895.79  20
  -1   1  -4 146387. 7459.10   2
  -1   1  -4 147685. 7608.81   3
   1   1   5 137170. 5957.43  53
  -1   1  -5 148500. 6349.26  75
   1   1   5 141249. 6134.38  55
  -1   1  -5 151684. 6162.07  20
  -1   1  -5 149230. 8169.95   3
  -1   1  -5 142994. 8299.28   2
   1   1   6 117552. 5783.26  55
   1   1   6 100274. 5414.86  53
  -1   1  -6 121231. 8364.54   2
  -1   1  -6 114233. 5609.23  20
  -1   1  -6 110113. 7609.99   3
   1   1   7 78312.3 5013.00  53
   1   1   7 89985.4 5409.10  61
   1   1   7 79039.1 5121.29  55
  -1   1  -7 84847.2 7150.17   3
  -1   1  -7 95358.4 5270.61  20
   1   1   8 44112.4 4023.09  55
   1   1   8 42668.8 3837.84  61
   1   1   8 36955.6 3677.17  53
  -1   1  -8 40466.2 5335.84   3
   1   1   8 45409.3 5633.66   5
  -1   1  -8 42609.6 3908.84  14
   1   1   9 196877. 9719.18  55
  -1   1  -9 211256. 9873.60  14
  -1   1 -10 507.296 1478.06  50
  -1   1 -10 22.8092 708.171  67
   1   1  10 1102.85 932.972  71
  -1   1 -10 1958.56 1341.74  78
  -1   1 -10 1097.59 1089.79  76
  -1   1 -10-1282.44 1363.20  14
  -1   1 -10 747.301 856.654  25
   1   1  10 769.683 951.801  47
   1   1  10 411.661 1127.05  11
  -1   1 -10 369.368 909.843  31
  -1   1 -11 1863.56 966.357  72
  -1   1 -11 1436.16 959.065  67
   1   1  11 2237.34 1142.65  71
  -1   1 -11 1617.63 937.189  31
  -1   1 -11 786.208 827.064  26
   1   1  11 873.801 994.038  47
   1   1  11-857.997 1431.27  11
  -1   1 -11 2846.85 1114.68  25
   1   1  12 5762.80 1588.37  71
  -1   1 -12 3460.42 1271.63  67
   1   1  12 5297.17 2138.75  11
  -1   1 -12 7286.68 2321.65   7
  -1   1 -12 3714.89 1074.77  25
  -1   1 -12 5790.98 1616.05  26
  -1   1 -12 7505.45 1737.70  31
   1   1  12 4610.60 1423.10  47
  -1   1 -13 20362.5 2553.80  67
   1   1  13 20211.9 2668.11  47
   1   1  13 20338.6 2538.85  71
  -1   1 -13 22589.0 2615.37  38
   1   1  13 12837.0 3015.65  11
  -1   1 -13 20116.2 2485.16  26
  -1   1 -13 19774.4 3417.02   7
  -1   1 -14 18100.8 2280.24  67
   1   1  14 19984.5 2387.83  71
   1   1  14 19215.1 2343.35  47
  -1   1 -14 20408.0 2330.63  26
  -1   1 -14 19965.8 2276.31  38
   1   1  14 19310.3 3371.52  11
  -1   1 -14 19234.9 3125.83   7
   1   1  15-337.227 752.700  70
   1   1  15-527.823 757.910  71
  -1   1 -15 905.354 834.195  67
   1   1  15-539.191 1075.09  11
  -1   1 -15-28.5671 496.647  38
  -1   1 -16 13538.9 1419.50  67
   1   1  16 9868.98 1179.59  70
  -1   1 -16 11304.0 1293.35  27
  -1   3  15 10535.0 1265.28  70
   1   3 -15 14043.3 1511.18  38
   1   3 -15 11565.4 1311.59  32
   1   3 -15 8633.77 1695.05   7
   1   3 -15 13436.5 1421.41  27
  -1   3  14 7961.41 1229.53  47
  -1   3  14 7238.62 1355.59  70
   1   3 -14 10414.9 2365.04   7
   1   3 -14 7523.79 1384.02  38
   1   3 -14 11985.5 1687.16  32
  -1   3  13 416.786 711.694  47
   1   3 -13 2728.51 1131.87  26
   1   3 -13 1741.04 1215.29  38
   1   3 -13 1027.50 1658.29   7
  -1   3  12 46858.9 3527.31  71
  -1   3  12 43509.6 3516.25  47
   1   3 -12 39710.3 3596.45  26
   1   3 -12 45976.3 5758.35   7
   1   3 -12 37525.4 3567.17  38
  -1   3  11 14697.6 2176.48  47
   1   3 -11 13891.3 2126.91  26
   1   3 -11 13077.6 1998.48  25
   1   3 -10 46177.2 3721.00  25
   1   3 -10 48014.9 3873.46  26
   1   3 -10 45467.2 3870.49  31
   1   3  -9 2824.54 1142.57  31
   1   3  -9 2302.22 917.510  26
   1   3  -8 80501.1 6192.48  75
  -1   3   8 79421.5 6144.46  55
  -1   3   8 86888.3 6717.37  61
   1   3  -8 85750.2 8704.79   2
   1   3  -8 86872.6 6278.31  20
   1   3  -8 82946.8 8589.59   3
  -1   3   8 78783.8 8267.24   5
   1   3  -7 3217.06 1354.26  75
  -1   3   7 1771.49 1191.36  61
  -1   3   7 1690.65 1173.08  55
   1   3  -7 1898.85 1424.83   3
  -1   3   7 3081.73 1737.75   5
   1   3  -7 1126.52 817.400  20
   1   3  -7-782.180 1468.81   2
   1   3  -6 12902.0 2238.02  74
  -1   3   6 4699.05 1414.04  55
   1   3  -6 7585.25 1912.93  75
  -1   3   6 7410.79 2417.19   5
   1   3  -6 10038.9 1942.90  20
   1   3  -6 9677.78 2769.16   2
   1   3  -5 191318. 8416.23  74
  -1   3   5 189325. 8537.46  55
   1   3  -5 186067. 8318.40  75
   1   3  -5 175045. 8423.58  19
   1   3  -5 186825. 10562.6   2
  -1   3   5 193500. 10877.6   5
  -1   3   4 187347. 8104.16  55
   1   3  -4 188098. 7935.82  74
   1   3  -4 181325. 8214.07  19
   1   3  -4 185905. 9958.04   2
  -1   3   3 202733. 7303.07  56
   1   3  -3 188883. 7677.59  74
  -1   3   3 193417. 7849.27  55
   1   3  -3 190188. 7213.62  17
   1   3  -3 198429. 8462.02  19
   1   3  -3 184767. 9685.27   2
  -1   3   2 17750.8 1971.72  55
   1   3  -2 12455.0 1860.23  57
  -1   3   2 17569.3 1773.63  56
   1   3  -2 16229.3 1622.13  17
   1   3  -2 12783.5 1853.90  16
   1   3  -2 18860.5 2795.66   2
   1   3  -2 16753.9 2233.63  19
  -1   3   1 297432. 9694.03  55
   1   3  -1 308693. 9079.05  73
   1   3  -1 300418. 9030.28  79
   1   3  -1 285634. 9973.16  57
   1   3  -1 301256. 10813.2  19
   1   3  -1 284127. 12071.4   2
   1   3  -1 290116. 10411.6  18
   1   3  -1 282123. 9919.96  16
   1   3  -1 314633. 9044.23  17
  -1   3   0 56040.3 2979.60  55
   1   3   0 55309.5 3003.50  55
   1   3   0 49514.4 4300.93   2
  -1   3   0 49756.1 3054.25  16
   1   3   0 48524.9 3475.02  18
  -1   3   0 49266.6 4051.31   2
  -1   3  -1 16300.6 1997.86  57
   1   3   1 14211.0 1609.93  55
   1   3   1 14844.1 1790.64  56
  -1   3  -1 17659.1 2046.11  19
  -1   3  -1 14283.2 2207.38   2
  -1   3  -1 16440.5 1715.48  16
  -1   3  -1 15451.9 1767.42  18
  -1   3  -2 307632. 11479.7  57
  -1   3  -2 342242. 10070.9  58
   1   3   2 303053. 10595.9  55
   1   3   2 311932. 10430.0  56
  -1   3  -2 318044. 11110.3  19
  -1   3  -2 317304. 12387.6   2
  -1   3  -3 13502.6 1866.42  74
   1   3   3 17204.6 2027.31  56
   1   3   3 15862.8 2097.55  55
  -1   3  -3 17373.0 2235.12  19
  -1   3  -3 16910.9 2608.31   2
  -1   3  -4 216463. 8756.51  74
  -1   3  -4 210671. 8866.62  75
   1   3   4 223371. 9235.34  55
  -1   3  -4 225397. 8940.64  19
  -1   3  -4 218700. 10551.2   2
  -1   3  -5 47088.2 3962.58  75
   1   3   5 51383.5 4205.74  55
  -1   3  -5 53077.1 4134.95  74
  -1   3  -5 57506.2 5435.92   2
  -1   3  -5 52142.0 4019.35  19
  -1   3  -5 53678.2 4202.32  20
   1   3   6 215666. 10148.3  55
  -1   3  -6 223094. 10100.7  75
  -1   3  -6 223310. 12464.2   2
  -1   3  -6 222293. 13198.2   3
  -1   3  -6 224274. 10066.5  20
  -1   3  -7 15114.9 2546.20  75
   1   3   7 18369.0 2852.96  55
  -1   3  -7 16287.3 2675.58  14
   1   3   7 19272.8 3963.97   5
  -1   3  -7 20975.9 4438.87   3
  -1   3  -7 18040.7 2851.09  20
   1   3   8 34803.1 4196.01  55
  -1   3  -8 26640.8 5040.54   3
  -1   3  -8 22300.4 3344.88  20
  -1   3  -8 23574.3 3347.34  14
  -1   3  -9 70968.0 4670.08  31
  -1   3  -9 72707.6 4716.58  25
   1   3  10 22557.3 2610.23  71
  -1   3 -10 21623.7 2586.03  25
  -1   3 -10 22227.4 2692.07  31
  -1   3 -10 21980.1 2686.79  26
   1   3  11 46434.4 3774.15  71
  -1   3 -11 45146.1 3740.38  25
  -1   3 -11 45003.8 3790.61  31
  -1   3 -11 40784.0 3669.51  26
   1   3  12 20325.0 2395.48  71
   1   3  12 15785.6 2234.46  47
  -1   3 -12 19139.1 2345.43  25
  -1   3 -12 16054.3 2313.54  26
   1   3  13 43376.3 3241.71  71
   1   3  13 37337.4 3077.89  47
  -1   3 -13 38966.0 4864.16   7
  -1   3 -13 43868.8 3453.08  26
  -1   3 -13 37950.7 3412.90  38
   1   3  14 11954.4 1473.82  71
   1   3  14 12240.0 1534.00  47
  -1   3 -14 10123.1 2273.55   7
  -1   3 -14 10436.5 1698.73  38
  -1   3 -14 11348.4 1685.99  26
   1   3  15 270.881 515.592  70
  -1   3 -15-81.6982 509.627  27
  -1   3 -15-362.790 762.392   7
  -1   3 -15 869.677 646.015  38
   1   5 -12 7184.19 1181.15  38
   1   5 -12 7264.50 1385.62  32
   1   5 -12 7896.21 1888.14   7
   1   5 -11 2724.83 1693.66   7
   1   5 -10 40559.5 4909.69   7
   1   5  -2 94920.4 6999.51  19
  -1   5   1 19177.5 2634.87  56
   1   5  -1 25583.3 3712.17  19
  -1   5   0 43230.3 4113.83  56
   1   5   0 47263.0 4951.06  19
   1   5   1 12108.5 2625.51  18
   1   5   1 9400.84 2317.40  19
  -1   5  -2 21700.1 3058.90  75
  -1   5 -11 15216.4 2814.52   7
  -1   5 -12 3114.07 861.220  38
  -1   5 -12 5347.00 1615.11   7
  -2  -8  -1 8929.82 2541.86   6
  -2  -6  11 6260.59 1581.14   9
   2  -6 -10 2899.99 929.864  63
  -2  -6  10 5039.46 1964.08   9
   2  -6  -9 8272.89 1575.04  63
  -2  -6   9 6154.44 2413.34   9
   2  -6  -8 45152.9 3655.55  63
  -2  -6   8 35387.8 5222.22   9
   2  -6  -7 2924.00 1121.61  63
  -2  -6   7 3057.44 2128.28   9
   2  -6  -7 1276.34 2108.29   6
   2  -6  -6 13451.5 2191.75  63
  -2  -6   6 13364.0 1969.15  65
   2  -6  -6 15731.2 4306.06   6
  -2  -6   6 10824.3 3187.11   9
  -2  -6   6 12886.2 3204.22   6
  -2  -6   5 23836.4 2648.24  65
   2  -6  -5 24762.4 2801.81  63
  -2  -6   5 20860.0 4255.54   9
  -2  -6   5 27920.8 5020.60   6
   2  -6  -5 20956.5 4705.54   6
  -2  -6   4 15143.8 2134.91  65
   2  -6  -4 19717.2 2576.58  65
  -2  -6   4 14021.4 3578.24   6
  -2  -6   4 17115.9 3755.98   9
   2  -6  -4 19587.9 4822.28   6
   2  -6  -3 8385.96 1797.37  65
  -2  -6   3 9068.21 1786.79  65
   2  -6  -3 10866.7 3649.03   6
  -2  -6   3 9335.69 2912.17   6
  -2  -6   3 6069.92 2691.01   9
   2  -6  -2 8142.17 1728.11  65
  -2  -6   2 7008.24 1912.04  69
  -2  -6   2 4762.25 1411.36  65
   2  -6  -2 2832.98 2008.33   6
  -2  -6   2 4616.54 2189.92   9
  -2  -6   2 5805.22 2590.15   6
   2  -6  -1 45692.5 3755.61  65
  -2  -6   1 49263.0 4104.12  69
  -2  -6   1 42911.0 3609.54  65
   2  -6  -1 44592.2 3765.83  69
   2  -6  -1 45354.7 6296.75   6
  -2  -6   1 43843.6 5702.98   9
  -2  -6   1 51826.2 6809.11   6
   2  -6   0 3072.18 1266.40  65
  -2  -6   0 1071.30 876.658  69
   2  -6   0 1760.51 1136.10  69
  -2  -6   0 266.921 920.329  65
   2  -6   0 1137.46 1501.73   6
  -2  -6   0-2427.11 1988.96   6
   2  -6   1 49033.2 4249.35  69
   2  -6   1 42920.8 3733.76  65
  -2  -6  -1 48202.1 4000.45  65
   2  -6   1 55475.7 6697.46   9
   2  -6   1 45477.8 6211.15   6
  -2  -6  -1 50759.5 6741.98   6
  -2  -6  -2 21300.3 2723.77  65
   2  -6   2 18907.1 2520.72  65
   2  -6   2 25367.0 3159.57  69
  -2  -6  -2 19522.8 4322.57   6
   2  -6   2 19086.7 2507.80  44
   2  -6   2 29755.4 5057.82   9
   2  -6   2 28684.1 4671.66   6
  -2  -6  -3 14552.8 2345.58  65
   2  -6   3 13852.0 2119.87  65
   2  -6   3 10516.0 2168.95  69
   2  -6   3 12846.1 2177.44  44
  -2  -6  -3 13552.3 3658.75   6
   2  -6   3 11889.2 3246.23   9
   2  -6   4 974.072 905.361  65
   2  -6   4 3217.32 1716.70  69
   2  -6   4 2638.17 1539.35   9
   2  -6   4 1523.80 1224.14  44
  -2  -6  -4 2419.41 2788.04   6
   2  -6   5 4990.39 1400.91  65
   2  -6   5 3445.47 1736.42  69
   2  -6   5 4528.70 2662.09   9
  -2  -6  -5 4657.58 2901.27   6
   2  -6   5 6634.99 1708.88  44
   2  -6   6 13515.5 2181.04  65
   2  -6   6 8681.41 2861.35   9
   2  -6   6 14049.2 2259.12  44
  -2  -6  -6 10952.4 3194.77   6
   2  -6   7 3037.79 1193.72  65
   2  -6   7 5568.78 2673.12   9
  -2  -6  -7 3132.55 2401.19   6
   2  -6   7 2835.85 1301.99  44
   2  -6   8 4508.78 1189.52  65
   2  -6   8 3486.57 1976.15   9
  -2  -6  -8 7558.34 2855.37   6
   2  -6   9 7233.66 2246.73   9
   2  -6  10 8146.86 2034.94   9
   2  -4 -14 1923.46 784.004  63
  -2  -4  14-625.459 1101.25   9
   2  -4 -13 13918.9 1948.96  63
  -2  -4  13 12159.8 2643.61   9
   2  -4 -12 899.372 934.035  72
   2  -4 -12-726.568 1134.01  63
  -2  -4  12 199.681 1952.90   9
   2  -4 -11 66516.4 4912.20  63
   2  -4 -11 68684.6 4732.47  72
  -2  -4  11 63753.4 7199.97   9
   2  -4 -11 73981.4 6544.82  10
   2  -4 -10 12692.8 2353.94  63
   2  -4 -10 13891.9 2253.87  72
  -2  -4  10 10698.0 3457.31   9
   2  -4 -10 5991.93 2089.42  10
   2  -4  -9 62939.8 4518.59  72
   2  -4  -9 57003.3 4545.75  63
   2  -4  -8 14540.6 2200.84  63
   2  -4  -8 11646.5 1849.69  72
  -2  -4   8 8348.80 2890.98   9
   2  -4  -8 14657.0 3738.69   6
   2  -4  -7 46022.4 3754.50  63
  -2  -4   7 43297.3 5769.49   9
   2  -4  -7 50770.3 6784.14   6
  -2  -4   6 68728.0 6089.45  60
   2  -4  -6 66189.5 4384.57  63
   2  -4  -6 64056.7 5373.31  50
   2  -4  -6 76292.3 5687.54  62
   2  -4  -6 64963.8 7484.24   6
  -2  -4   6 62562.1 6567.26   9
  -2  -4   6 70873.7 5558.72  23
  -2  -4   6 74265.3 7498.58   1
   2  -4  -5 48907.7 4099.96  59
   2  -4  -5 47258.0 4313.84  50
   2  -4  -5 51831.9 4296.17  62
  -2  -4   5 31531.2 4076.60  60
  -2  -4   5 55365.4 6119.97   1
  -2  -4   5 30481.0 3671.34  23
  -2  -4   4 126644. 7883.85  60
   2  -4  -4 127492. 6830.15  59
   2  -4  -4 115076. 6749.26  50
  -2  -4   4 125186. 6882.46  51
  -2  -4   4 127055. 7458.35  23
  -2  -4   4 125525. 9105.64   1
   2  -4  -3 104572. 7092.23  60
   2  -4  -3 72851.1 5029.22  50
   2  -4  -3 86613.2 5455.87  59
  -2  -4   3 90779.0 6371.14  60
   2  -4  -3 57587.9 4311.36  62
  -2  -4   3 84801.0 5350.48  51
  -2  -4   3 88001.2 6060.58  23
  -2  -4   3 78616.3 6918.21   1
   2  -4  -2 141728. 8151.32  60
  -2  -4   2 127298. 6732.82  51
  -2  -4   2 131333. 7687.49  60
  -2  -4   2 122413. 7305.82  23
   2  -4  -1 190497. 9496.27  60
  -2  -4   1 188150. 8228.45  51
  -2  -4   1 197623. 9586.08  60
  -2  -4   1 176197. 8979.58  23
  -2  -4   0 15799.3 2597.62  60
  -2  -4   0 13100.2 2119.45  59
  -2  -4   0 17205.7 2211.19  51
   2  -4   0 15947.0 2592.64  60
  -2  -4   0 12948.8 2403.14  23
   2  -4   1 145983. 7861.33  60
  -2  -4  -1 157787. 7015.72  51
  -2  -4  -1 142323. 7985.00  60
  -2  -4  -1 145599. 7274.61  59
  -2  -4  -1 153150. 8053.15  23
   2  -4   1 136483. 9261.24   1
  -2  -4  -2 27867.4 3457.14  60
  -2  -4  -2 25379.8 2787.02  50
   2  -4   2 24581.1 3100.97  60
  -2  -4  -2 24469.2 2836.19  59
   2  -4   2 24205.3 3900.36   1
  -2  -4  -3 263137. 11933.1  60
  -2  -4  -3 233111. 10184.6  50
   2  -4   3 245610. 10984.4  60
  -2  -4  -3 239784. 10316.0  59
   2  -4   3 253443. 13624.1   1
  -2  -4  -4 222721. 9754.91  59
  -2  -4  -4 217506. 9694.54  50
   2  -4   4 203160. 12591.1   1
  -2  -4  -5 46145.4 4285.21  59
   2  -4   5 54325.1 4855.63  60
  -2  -4  -5 51727.5 4754.69  50
   2  -4   5 40276.5 5860.67   1
   2  -4   6 113509. 6265.26  69
   2  -4   6 110491. 6013.43  65
  -2  -4  -6 99565.7 7218.84  50
   2  -4   6 107416. 5821.45  28
   2  -4   6 100113. 9626.56   1
  -2  -4  -6 119963. 9796.98   6
   2  -4   6 95552.3 8422.05   9
   2  -4   7 46621.5 3935.15  69
   2  -4   7 45976.5 3881.96  65
   2  -4   7 44798.8 3840.80  28
   2  -4   7 40269.8 3514.74  44
  -2  -4  -7 45137.6 6242.33   6
  -2  -4  -7 27303.6 4270.97  10
   2  -4   7 42204.1 5764.62   9
   2  -4   8 80271.7 5374.96  65
   2  -4   8 72569.0 5226.25  28
  -2  -4  -8 73872.3 8127.53   6
  -2  -4  -8 88059.3 7738.61  10
   2  -4   8 68132.3 7388.14   9
  -2  -4  -9 33927.7 3330.10  72
   2  -4   9 33578.5 3392.52  65
   2  -4   9 32664.5 3636.47  28
  -2  -4  -9 41022.9 5230.15  10
   2  -4   9 27882.2 4716.47   9
  -2  -4 -10 14754.7 2199.14  72
   2  -4  10 13845.8 3497.53   9
   2  -4  10 12109.7 2216.40  28
  -2  -4 -10 13968.6 3246.90  10
  -2  -4 -11 31901.3 3113.16  72
   2  -4  11 35978.9 4958.12   9
  -2  -4 -11 29869.2 4307.29  10
  -2  -4 -12 9337.47 1838.26  63
  -2  -4 -12 11909.0 1840.31  72
   2  -4  12 15305.6 3092.70   9
  -2  -4 -12 10017.8 2476.41  10
  -2  -4 -13 32331.8 2716.99  63
   2  -4  13 33348.4 3743.49   9
  -2  -4 -14 513.514 568.548  63
   2  -2 -15 16498.7 1924.96  72
   2  -2 -15 14060.8 1665.05  63
  -2  -2  15 19366.6 1936.58  71
  -2  -2  15 17272.0 2815.00   9
   2  -2 -14 8246.17 1451.38  67
  -2  -2  14 7742.34 1505.97  71
   2  -2 -14 6947.12 1456.78  72
  -2  -2  14 10818.2 2944.27   9
   2  -2 -13 8689.97 1782.14  72
  -2  -2  13 12525.4 2036.66  71
   2  -2 -13 9990.84 1824.62  67
  -2  -2  13 9406.21 1698.63  28
  -2  -2  13 11407.4 2917.80  11
   2  -2 -12 9665.94 1770.61  67
   2  -2 -12 9646.67 1877.19  72
  -2  -2  12 11334.2 2050.95  71
   2  -2 -12 10699.3 3121.44  10
  -2  -2  12 8736.37 1689.20  28
  -2  -2  12 13064.3 3170.30  11
  -2  -2  11 15287.8 2293.65  71
   2  -2 -11 14152.6 2107.69  72
   2  -2 -11 19629.7 2363.81  67
  -2  -2  11 13605.5 3123.99  11
   2  -2 -11 20392.6 3866.52  10
  -2  -2  11 15663.0 2234.35  28
   2  -2 -10 122404. 6144.38  67
   2  -2 -10 117679. 6222.03  72
  -2  -2  10 119938. 6530.73  71
  -2  -2  10 120929. 6376.59  28
   2  -2 -10 123372. 9062.99  10
  -2  -2  10 115508. 8826.90  11
   2  -2  -9 28739.6 3503.10  62
   2  -2  -9 27704.0 3444.86  50
   2  -2  -9 27861.3 3501.20  22
   2  -2  -8 2087.99 1296.92  50
   2  -2  -8 6455.67 1818.07  62
   2  -2  -8 2683.22 1430.25  22
  -2  -2   8 4925.96 1944.94   1
   2  -2  -7 23057.7 2858.32  50
   2  -2  -7 16347.2 2371.41  62
   2  -2  -7 26282.3 3315.51  22
  -2  -2   7 21153.7 3610.69   1
   2  -2  -6 134733. 5631.52  59
  -2  -2   6 146609. 6797.36  53
   2  -2  -6 130599. 6510.67  62
   2  -2  -6 137172. 6781.76  50
  -2  -2   6 136680. 8697.24   1
   2  -2  -6 154374. 8023.83  22
  -2  -2   5 76695.0 4438.75  51
   2  -2  -5 79875.1 4616.98  50
   2  -2  -5 77760.0 3897.25  59
   2  -2  -5 73796.0 4360.61  62
  -2  -2   5 81068.1 4491.74  53
   2  -2  -5 84947.2 5637.41  22
   2  -2  -5 92454.7 5610.81   4
  -2  -2   5 83551.8 6004.34   1
  -2  -2   5 92245.5 5436.38   5
  -2  -2   4 5520.34 1269.27  51
   2  -2  -4 8979.57 1540.19  50
  -2  -2   4 5579.09 1148.48  53
   2  -2  -4 7691.42 1177.47  59
   2  -2  -4 7630.62 1326.52  62
   2  -2  -4 7324.53 1684.87   4
  -2  -2   4 6183.54 1698.01   1
   2  -2  -4 4964.56 1649.14  22
   2  -2  -3 109062. 4832.44  54
   2  -2  -3 104097. 4538.82  62
   2  -2  -3 108822. 4463.51  59
   2  -2  -3 102866. 4694.86  50
  -2  -2   3 108227. 4322.07  53
  -2  -2   3 110216. 4826.75  51
  -2  -2   3 109475. 5457.70  60
   2  -2  -3 105824. 3188.72  51
  -2  -2   3 112766. 5171.27   5
   2  -2  -3 103813. 5552.56  22
  -2  -2   3 104270. 5771.04   1
   2  -2  -3 116900. 6341.04   4
   2  -2  -2 83219.8 3751.79  50
   2  -2  -2 85219.3 4447.18  60
   2  -2  -2 81969.4 3569.63  62
   2  -2  -2 81869.5 3776.28  54
  -2  -2   2 85085.7 3594.15  59
  -2  -2   2 87571.5 3914.47  51
   2  -2  -2 78814.4 3589.99  59
  -2  -2   2 91015.8 4309.54  60
   2  -2  -2 85447.8 5351.94   4
  -2  -2   2 85740.9 4840.18   1
   2  -2  -2 80587.4 4391.06  22
   2  -2  -1 215115. 6376.73  51
  -2  -2   1 216831. 7033.06  51
   2  -2  -1 208700. 7626.51  60
   2  -2  -1 206080. 7041.73  50
   2  -2  -1 211243. 7053.42  59
   2  -2  -1 225151. 7002.44  54
  -2  -2   1 212856. 6903.60  59
   2  -2  -1 227167. 6947.80  62
  -2  -2   1 208317. 7422.38  60
  -2  -2   1 215231. 8469.12   1
   2  -2  -1 207519. 9274.53   4
   2  -2   0 366386. 11196.9  60
   2  -2   0 375865. 10385.4  51
  -2  -2   0 368559. 10519.5  51
  -2  -2   0 384585. 10457.0  50
  -2  -2   0 364335. 10638.5  59
  -2  -2   0 371309. 9727.99  62
   2  -2   0 375934. 10382.3  54
   2  -2   0 355385. 13463.8   4
   2  -2   0 353574. 12490.6   1
  -2  -2  -1 29757.9 1996.32  50
  -2  -2  -1 30075.2 2127.94  59
  -2  -2  -1 32859.2 1737.04  62
   2  -2   1 34789.3 2385.48  60
   2  -2   1 31011.4 2157.77  51
  -2  -2  -1 31319.9 1973.81  51
  -2  -2  -1 34401.6 2555.06  60
   2  -2   1 34732.8 1895.06  54
  -2  -2  -1 31659.9 2374.32  23
   2  -2   1 30101.5 2986.27   1
   2  -2   1 30847.4 2471.90  23
  -2  -2  -2 13754.0 1509.34  50
   2  -2   2 15518.5 1165.89  54
  -2  -2  -2 15768.2 1890.41  60
  -2  -2  -2 14000.9 1556.58  59
  -2  -2  -2 14656.6 1382.24  51
   2  -2   2 15038.8 1639.26  60
   2  -2   2 13475.7 2339.41   1
   2  -2   2 14232.4 1724.34  23
  -2  -2  -2 14891.9 1587.04  23
  -2  -2  -3 21078.0 1969.37  59
  -2  -2  -3 22729.6 1674.82  51
  -2  -2  -3 23606.4 1832.46  62
  -2  -2  -3 23363.4 2457.26  60
  -2  -2  -3 21520.8 2075.17  50
   2  -2   3 17100.8 1256.07  54
   2  -2   3 24589.9 2195.46  60
  -2  -2  -3 25074.7 2049.73  23
   2  -2   3 22381.7 2117.35  23
   2  -2   3 20812.7 2711.48   1
  -2  -2  -4 213124. 8484.59  50
  -2  -2  -4 226518. 8124.74  62
  -2  -2  -4 243325. 7526.27  51
   2  -2   4 230448. 8468.77  60
  -2  -2  -4 214354. 8111.11  59
   2  -2   4 214110. 10939.5   1
   2  -2   4 232453. 8163.72  23
  -2  -2  -4 226098. 8725.76  22
  -2  -2  -5 83175.1 5146.45  50
  -2  -2  -5 84299.5 4676.57  59
   2  -2   5 93025.5 5155.61  60
  -2  -2  -5 95443.7 5044.60  62
   2  -2   5 92913.8 7519.64   1
  -2  -2  -5 99704.6 5249.98  22
  -2  -2  -5 87898.5 4766.52  21
   2  -2   5 99752.7 4690.46  23
  -2  -2  -6 4672.46 1318.90  59
  -2  -2  -6 6480.37 1637.03  62
  -2  -2  -6 7379.44 1957.20  50
   2  -2   6 3687.97 2178.51   1
  -2  -2  -6 9010.70 1651.78  22
  -2  -2  -7 8116.08 1868.71  62
  -2  -2  -7 10133.8 1779.79  59
  -2  -2  -7 8640.53 2173.51  50
   2  -2   7 9072.58 3440.85   1
  -2  -2  -7 8682.84 1782.37  22
  -2  -2  -8 30967.0 3591.01  62
  -2  -2  -8 45847.2 4611.95  50
   2  -2   8 31361.7 5810.82   1
  -2  -2  -9 5481.72 1639.45  62
  -2  -2  -9 6694.54 1395.87  72
  -2  -2  -9 5655.18 1864.73  50
  -2  -2  -9 5167.84 2196.82  10
   2  -2   9 7378.81 3312.45   1
   2  -2  10 6119.28 1472.23  71
  -2  -2 -10 13358.4 1979.64  67
  -2  -2 -10 11873.4 2007.43  72
  -2  -2 -10 16088.5 3402.61  10
   2  -2  10 10133.7 1951.35  28
   2  -2  10 12593.5 3201.57  11
   2  -2  10 9039.96 1661.15  36
  -2  -2 -11 47564.0 3816.64  67
   2  -2  11 51657.3 4169.70  71
  -2  -2 -11 40106.8 3618.21  72
   2  -2  11 44826.9 3995.80  28
   2  -2  11 51243.5 6095.98  11
  -2  -2 -11 49097.8 5684.73  10
   2  -2  12 13280.0 2181.94  71
  -2  -2 -12 11038.3 1826.35  67
  -2  -2 -12 9083.58 1732.62  72
   2  -2  12 9509.29 1958.66  28
  -2  -2 -12 8935.84 2760.86  10
   2  -2  12 10874.3 2985.94   9
   2  -2  12 11659.0 3131.44  11
  -2  -2 -13 14653.8 2055.60  67
  -2  -2 -13 11578.0 1929.36  72
   2  -2  13 11719.1 1855.98  71
   2  -2  13 10655.8 1812.29  28
  -2  -2 -13 12478.3 3071.23  10
   2  -2  13 14059.1 2947.84   9
   2  -2  13 13305.9 3045.48  11
  -2  -2 -14 8477.59 1582.47  72
  -2  -2 -14 12679.4 1720.39  67
   2  -2  14 10809.2 1594.68  71
   2  -2  14 10734.9 2453.31   9
   2  -2  14 10613.4 1640.16  28
   2  -2  14 9564.50 2529.50  11
   2  -2  15 4180.18 860.326  71
  -2  -2 -15 5689.66 1139.65  72
  -2  -2 -15 5522.75 964.956  67
   2  -2  15 6509.03 1564.20   9
  -2   0  16 15633.9 1594.69  70
  -2   0  16 25370.1 2047.11  71
   2   0 -16 27436.9 2224.28  67
   2   0 -16 13954.4 1481.41  27
  -2   0  16 26844.5 3268.88   9
   2   0 -15 41500.3 3295.24  67
  -2   0  15 42067.6 3248.01  70
   2   0 -15 42114.4 2976.01  72
  -2   0  15 36528.5 3100.84  71
   2   0 -15 43499.3 3143.26  27
  -2   0  15 42618.7 4721.00  11
  -2   0  14-1816.15 1363.90  71
  -2   0  14 486.113 1057.86  70
   2   0 -14 756.811 1043.96  67
   2   0 -14-247.862 768.394  72
  -2   0  14-1782.79 1524.76  11
   2   0 -13 35763.6 3497.49  67
   2   0 -13 30638.3 3019.60  72
  -2   0  13 31190.2 3277.54  70
  -2   0  13 34470.5 3355.55  71
  -2   0  13 30120.8 4638.73  11
  -2   0  12 43510.8 3766.40  71
   2   0 -12 40737.4 3707.69  67
   2   0 -12 49193.1 3835.15  72
  -2   0  12 42484.0 3841.52  47
   2   0 -12 55095.5 3981.83  38
   2   0 -12 46583.3 3816.31  26
  -2   0  12 42988.0 5510.25  11
   2   0 -12 50530.1 5700.31   7
   2   0 -11 24905.1 2647.32  72
  -2   0  11 26036.5 2963.66  47
  -2   0  11 25430.2 2876.95  71
   2   0 -11 25786.2 2839.03  67
   2   0 -11 22119.8 3594.93   7
   2   0 -11 30725.8 2963.46  26
   2   0 -11 28405.0 2801.94  38
  -2   0  11 31645.0 4648.26  11
   2   0 -10 51766.1 4696.48  62
  -2   0  10 57546.7 5114.91  53
   2   0 -10 66237.3 5287.16  50
  -2   0  10 45339.8 6296.85   5
   2   0  -9 26166.4 3170.18  50
   2   0  -9 22786.5 2993.16  62
  -2   0   9 21954.7 2973.65  53
  -2   0   9 29045.0 4738.39   5
  -2   0   8 30878.1 2840.52  55
   2   0  -8 31047.9 3188.12  50
  -2   0   8 26093.0 3024.66  53
   2   0  -8 31946.6 3210.87  62
  -2   0   8 27976.8 4188.88   5
   2   0  -7 45558.0 3554.46  50
  -2   0   7 40071.2 2978.69  55
  -2   0   7 36307.4 3201.41  53
   2   0  -7 40750.7 3379.40  62
  -2   0   7 41800.0 4777.20   5
  -2   0   6 594016. 17974.2  61
  -2   0   6 655148. 17501.3  55
   2   0  -6 626472. 17989.1  50
  -2   0   6 629612. 18096.2  53
  -2   0   6 616418. 21171.5   5
   2   0  -6 630484. 19649.7   3
  -2   0   5 10393.0 1522.37  61
  -2   0   5 7436.23 1297.94  53
   2   0  -5 9810.60 1480.13  50
  -2   0   5 9556.65 1201.53  55
   2   0  -5 8433.64 1585.53   3
   2   0  -5 6591.43 833.908  20
   2   0  -5 13812.7 2983.66   2
  -2   0   5 8716.00 2073.24   5
   2   0  -4 145471. 4502.71  75
  -2   0   4 134355. 4960.52  53
   2   0  -4 140879. 7335.90   2
   2   0  -4 123850. 4771.54  17
  -2   0   4 140226. 6570.71   5
   2   0  -3 26365.5 1643.35  73
  -2   0   3 23739.6 1729.59  61
   2   0  -3 27353.6 1353.96  75
  -2   0   3 23770.9 1335.04  51
  -2   0   3 25572.2 1753.73  53
   2   0  -3 24504.9 1598.57  79
   2   0  -3 27129.5 2764.30   2
   2   0  -3 25669.4 1638.28  17
   2   0  -2 258619. 6871.62  79
  -2   0   2 251227. 6983.60  53
  -2   0   2 254213. 6502.89  51
   2   0  -2 239732. 6897.21  74
   2   0  -2 250321. 6633.33  54
   2   0  -2 258579. 6872.97  73
   2   0  -2 245331. 6732.60  50
   2   0  -2 256228. 6865.45  17
   2   0  -2 232851. 8194.85   2
   2   0  -2 272528. 6526.64  24
  -2   0   1 645685. 13097.3  53
  -2   0   1 592165. 12689.4  51
   2   0  -1 660867. 12899.6  54
  -2   0   1 607891. 12997.5  52
   2   0  -1 487121. 13028.6  19
   2   0  -1 666775. 13053.3  15
   2   0  -1 549386. 13671.0   2
   2   0   0 69643.8 2307.53  55
   2   0   0 64840.6 2234.48  54
  -2   0   0 68785.8 2711.49   3
  -2   0  -1 579889. 14285.2  78
  -2   0  -1 580013. 14284.7  76
  -2   0  -1 600118. 16151.7   3
  -2   0  -1 600427. 14333.7  14
   2   0   2 80939.9 3133.31  55
  -2   0  -2 77102.7 3069.28  76
  -2   0  -2 78813.6 3084.48  78
  -2   0  -2 78582.0 3102.78  14
  -2   0  -2 84564.0 4600.32   3
   2   0   3 213624. 6855.19  55
   2   0   3 212751. 6900.78  53
  -2   0  -3 214703. 6847.18  14
  -2   0  -3 230622. 9058.29   3
   2   0   4 471178. 13665.6  53
   2   0   4 480219. 13506.9  55
  -2   0  -4 473547. 16205.6   3
  -2   0  -4 480422. 13522.2  14
   2   0   5 81125.0 4531.48  53
   2   0   5 94914.7 4514.86  55
  -2   0  -5 89352.5 4416.87  14
  -2   0  -5 93174.8 6300.00   3
   2   0   6 31725.3 2764.77  55
   2   0   6 34483.1 2512.46  61
   2   0   6 27204.3 2670.66  53
  -2   0  -6 22482.2 2410.86  14
  -2   0  -6 30089.2 3860.32   3
  -2   0  -7 89.1507 779.890  78
  -2   0  -7-416.513 976.793  76
   2   0   7 380.634 985.280  55
  -2   0  -7 899.011 1278.34   3
   2   0   7 1391.23 1716.93   5
  -2   0  -7-1005.03 1039.11  14
   2   0   8 768359. 23059.7  55
  -2   0  -8 738624. 22503.4  76
  -2   0  -8 743980. 22528.1  78
   2   0   8 726593. 27500.3   5
  -2   0  -8 778719. 22852.2  14
  -2   0  -9 38412.5 4067.28  50
   2   0   9 21727.2 4081.08   5
  -2   0 -10 20895.9 2389.78  72
  -2   0 -10 25077.1 3458.20  50
  -2   0 -10 22647.8 2584.33  67
   2   0  10 26379.0 2826.08  71
   2   0  10 27394.6 3032.69  47
  -2   0 -10 20848.8 2471.22  25
   2   0  10 21554.8 3843.68  11
  -2   0 -10 22915.3 2524.08  31
  -2   0 -10 20885.7 2441.52  26
  -2   0 -10 23453.0 3930.80  10
   2   0  10 26050.5 4706.45   5
   2   0  11 39919.6 3716.98  47
  -2   0 -11 46355.9 3834.99  67
  -2   0 -11 39248.6 3492.41  72
   2   0  11 42452.8 3702.67  71
  -2   0 -11 46499.4 3846.50  31
  -2   0 -11 43484.5 3672.32  25
  -2   0 -11 43743.3 3496.75  26
   2   0  11 39150.9 5361.84  11
  -2   0 -11 40207.2 5278.91  10
   2   0  12 37825.3 3668.16  47
  -2   0 -12 41976.8 3778.83  67
   2   0  12 44280.4 3784.33  71
  -2   0 -12 39239.8 3512.49  72
  -2   0 -12 43760.5 3576.35  26
   2   0  12 45361.1 5767.96  11
  -2   0 -12 42314.6 3716.15  31
   2   0  13 32549.9 3448.37  47
  -2   0 -13 41820.8 3541.18  72
  -2   0 -13 36759.5 3483.80  67
   2   0  13 45416.6 3795.18  71
   2   0  13 40122.4 5267.92  11
   2   0  13 47973.7 3691.49  28
  -2   0 -13 44892.3 3529.34  26
  -2   0 -14 26592.6 2830.11  67
  -2   0 -14 22569.5 2443.92  72
   2   0  14 26627.9 2798.44  71
   2   0  14 26753.4 2679.84  70
   2   0  14 24444.1 3979.48  11
   2   0  15 24202.3 2358.45  71
   2   0  15 26406.3 2365.55  70
  -2   0 -15 27013.3 2504.75  67
  -2   0 -15 25528.3 2264.16  72
   2   0  15 26563.3 3552.36  11
  -2   0 -16 6257.61 1043.19  67
   2   0  16 5495.23 956.447  71
   2   0  16 3622.36 1116.98   9
  -2   2  15 12585.2 1651.71  70
  -2   2  15 10992.2 1444.36  71
   2   2 -15 15437.4 1803.64  38
   2   2 -15 13117.5 1506.31  32
   2   2 -15 13447.7 2404.25   7
   2   2 -14 8010.09 1567.64  67
  -2   2  14 6683.09 1349.36  71
  -2   2  14 6771.52 1480.60  70
  -2   2  14 6163.99 1167.41  47
   2   2 -14 9307.53 2494.26   7
   2   2 -14 5684.06 1498.85  38
   2   2 -14 8443.61 1578.20  32
  -2   2  13 11641.3 1880.38  71
   2   2 -13 11619.2 1822.58  67
  -2   2  13 11361.1 1991.46  47
   2   2 -13 12283.7 2975.52   7
   2   2 -13 12321.6 2120.01  38
   2   2 -13 14241.7 2165.57  26
  -2   2  12 7161.40 1619.94  71
   2   2 -12 6803.44 1435.81  67
   2   2 -12 10105.2 2062.69  38
  -2   2  12 9331.95 1847.77  47
   2   2 -12 7330.12 1760.42  26
   2   2 -12 13221.0 3242.01   7
  -2   2  11 18073.7 2332.69  71
   2   2 -11 16266.6 2244.08  67
   2   2 -11 17968.7 3653.69   7
   2   2 -11 22280.9 2739.97  26
   2   2 -11 19045.2 2475.48  25
  -2   2  11 20047.6 2552.09  47
   2   2 -10 110963. 5901.80  67
  -2   2  10 109155. 5984.67  71
   2   2 -10 108778. 6004.90  31
   2   2 -10 116337. 6185.79  26
   2   2 -10 113935. 6164.04  25
  -2   2   9 24924.5 3501.39  61
  -2   2   9 34558.5 3887.21  55
  -2   2   9 33754.7 3663.31  53
  -2   2   9 30497.8 5178.92   5
   2   2  -9 36430.1 5434.31   3
  -2   2   8 2971.80 1411.19  61
   2   2  -8 1712.93 1262.84  75
  -2   2   8 2621.38 1303.55  53
  -2   2   8 15.1566 881.285  55
   2   2  -8 3225.39 2104.62   3
   2   2  -8 2196.37 1768.79   2
  -2   2   8 806.361 1495.81   5
  -2   2   7 21017.2 2632.45  55
  -2   2   7 21654.4 2945.17  61
   2   2  -7 22871.6 2790.08  75
  -2   2   7 23280.5 2588.24  53
   2   2  -7 21158.5 3933.22   2
   2   2  -7 23256.9 2656.11  20
  -2   2   7 21900.7 3839.08   5
  -2   2   6 151319. 6705.14  53
  -2   2   6 158246. 7407.39  55
  -2   2   6 168143. 8121.41  61
   2   2  -6 158261. 7129.79  75
  -2   2   6 151623. 9633.10   5
   2   2  -6 161756. 9793.77   2
   2   2  -5 80553.0 4720.19  74
  -2   2   5 80526.7 4672.25  55
  -2   2   5 80171.5 4045.59  53
   2   2  -5 78745.1 6169.04   2
   2   2  -5 66468.3 4080.38  17
  -2   2   5 76275.8 6093.21   5
   2   2  -5 75776.6 4678.79  19
   2   2  -4 11158.9 1776.81  74
  -2   2   4 11827.4 1394.35  53
  -2   2   4 11191.6 1683.78  55
   2   2  -4 10152.7 1506.09  17
  -2   2   4 13110.5 2392.25   5
   2   2  -4 12931.3 1974.52  19
   2   2  -4 12015.0 2393.78   2
  -2   2   3 110548. 4251.95  56
   2   2  -3 115667. 4817.35  79
   2   2  -3 111924. 4781.15  73
  -2   2   3 130711. 4490.71  53
   2   2  -3 122430. 5559.31  19
   2   2  -3 115210. 6553.59   2
   2   2  -3 121043. 4895.31  17
  -2   2   2 104417. 2724.37  52
  -2   2   2 108609. 3991.02  56
   2   2  -2 105561. 4252.80  73
  -2   2   2 111730. 3778.17  53
   2   2  -2 101744. 4194.94  79
   2   2  -2 102121. 4558.73  16
   2   2  -2 116514. 5161.65  19
   2   2  -2 107479. 4230.55  17
   2   2  -2 111512. 6042.61   2
  -2   2   1 171313. 5042.33  53
   2   2  -1 163893. 5691.64  57
  -2   2   1 172407. 4895.94  52
   2   2  -1 156797. 5321.98  55
  -2   2   1 176303. 5042.38  78
  -2   2   1 179243. 5053.35  76
   2   2  -1 173831. 5525.88  15
   2   2  -1 165813. 7484.67   2
  -2   2   1 175832. 4261.65  15
   2   2  -1 171338. 6128.64  16
   2   2  -1 163024. 6398.46  18
  -2   2   1 165487. 6296.70   5
  -2   2   1 184898. 5078.57  14
   2   2   0 356931. 10343.8  55
  -2   2   0 370422. 9833.21   5
   2   2   0 386119. 10123.2  15
   2   2   1 58641.1 3041.16  55
  -2   2  -1 54492.4 3174.62  57
  -2   2  -1 59985.7 2860.97  58
   2   2   1 53692.1 2980.03  56
  -2   2  -1 59304.1 2820.89  16
  -2   2  -1 57200.6 3495.26   2
  -2   2  -1 66342.2 2889.25  18
  -2   2  -1 63713.8 3086.18  19
   2   2   2 20184.4 1810.07  56
  -2   2  -2 25677.5 1863.90  58
  -2   2  -2 22167.6 1823.13  74
   2   2   2 22990.4 2046.81  55
  -2   2  -2 22783.6 2476.77  57
  -2   2  -2 20761.0 2252.91   2
  -2   2  -2 27177.1 2174.86  19
  -2   2  -3 15743.6 1782.11  74
  -2   2  -3 16186.4 1895.59  75
   2   2   3 16099.7 1854.49  55
  -2   2  -3 17852.2 2307.81   2
  -2   2  -3 17267.0 1762.65  19
   2   2   4 234439. 8809.15  55
  -2   2  -4 236266. 8871.43  75
  -2   2  -4 227280. 8573.25  74
  -2   2  -4 233955. 10114.0   2
  -2   2  -4 224697. 8189.12  19
  -2   2  -4 241625. 8866.72  20
  -2   2  -4 240246. 11284.2   3
   2   2   5 102996. 5679.97  55
  -2   2  -5 99954.9 5649.73  75
  -2   2  -5 105598. 5699.06  20
  -2   2  -5 98408.4 7471.44   3
  -2   2  -5 114567. 7303.57   2
  -2   2  -6 14218.0 2381.62  75
   2   2   6 12148.7 2191.00  55
  -2   2  -6 15276.0 3063.84   2
  -2   2  -6 12915.8 3005.44   3
  -2   2  -6 11141.7 2061.45  20
   2   2   7 12623.6 2312.09  55
  -2   2  -7 13221.7 2180.45  14
  -2   2  -7 9641.35 1963.47  20
  -2   2  -7 10068.6 3120.77   3
  -2   2  -7 13021.7 3179.17   2
   2   2   8 39347.2 4271.10  55
   2   2   8 27756.2 3488.76  61
  -2   2  -8 47522.5 4399.73  20
  -2   2  -8 42102.3 4169.65  14
  -2   2  -8 43019.5 6165.67   3
   2   2   9 3986.87 1710.41  55
  -2   2  -9 6927.68 2035.97  76
  -2   2  -9 5387.75 1823.34  78
  -2   2  -9 4056.77 2648.60   3
  -2   2  -9 4588.02 1842.86  14
  -2   2 -10 8892.19 1636.04  67
   2   2  10 11933.1 1919.18  71
  -2   2 -10 7064.51 1667.86  31
  -2   2 -10 10997.7 1944.88  25
  -2   2 -11 50225.7 3936.89  67
   2   2  11 51708.0 4087.85  71
  -2   2 -11 50223.1 4088.74  25
  -2   2 -11 54570.2 4212.63  26
  -2   2 -11 52417.5 4154.22  31
   2   2  12 9174.01 1824.73  71
  -2   2 -12 10594.9 1740.25  67
  -2   2 -12 9135.34 1894.08  31
  -2   2 -12 8960.56 1790.42  26
   2   2  12 9545.38 1965.41  47
  -2   2 -12 9777.21 1832.83  25
   2   2  13 9706.32 1820.19  71
  -2   2 -13 8939.49 1669.28  67
   2   2  13 8156.55 1658.07  47
  -2   2 -13 14643.3 3212.30   7
  -2   2 -13 12330.6 2102.81  26
   2   2  14 10720.5 1712.42  47
   2   2  14 9917.09 1605.01  71
  -2   2 -14 9106.12 1546.96  67
  -2   2 -14 8416.92 2254.13   7
  -2   2 -14 10525.3 1727.99  26
  -2   2 -14 8978.06 1656.58  38
  -2   2 -15 8490.54 1214.97  67
   2   2  15 5181.87 1055.34  71
   2   2  15 8868.86 1382.73  70
  -2   2 -15 7284.39 1216.22  38
  -2   2 -15 3710.64 1361.38   7
   2   4 -14 1408.43 687.311  32
   2   4 -14-135.740 670.828  38
   2   4 -14 1637.55 1161.57   7
   2   4 -13 17926.1 2063.13  38
   2   4 -13 15755.0 2889.06   7
   2   4 -13 14754.4 1979.19  32
   2   4 -12 75.8281 1459.11   7
   2   4 -12-293.565 764.382  26
   2   4 -12 527.281 1049.49  38
   2   4 -11 59330.0 6386.18   7
   2   4 -11 60472.5 4221.89  26
   2   4 -11 62705.6 4517.64  38
   2   4 -10 12603.5 1911.93  26
   2   4 -10 11898.0 2064.75  38
   2   4  -9 56677.3 4138.36  26
   2   4  -9 61195.7 4541.39  38
   2   4  -8 8559.05 1751.56  38
   2   4  -6 53692.6 4849.55  74
  -2   4   6 59759.5 5242.54  55
   2   4  -6 66785.4 5377.96  75
   2   4  -6 54610.9 5064.60  19
  -2   4   5 42098.5 4179.91  55
   2   4  -5 44771.1 4165.68  74
   2   4  -5 38045.9 3877.36  75
   2   4  -5 39193.2 5152.57   2
   2   4  -5 41999.9 4188.63  19
   2   4  -4 122405. 6924.95  74
  -2   4   4 124154. 7141.09  55
   2   4  -4 125043. 7510.80  19
   2   4  -4 119306. 8920.24   2
   2   4  -3 84853.2 5433.24  74
  -2   4   3 93088.0 5853.48  55
   2   4  -3 92374.1 7515.07   2
   2   4  -3 92669.1 6210.53  19
  -2   4   2 130681. 6230.26  56
   2   4  -2 122087. 8691.79   2
   2   4  -2 116343. 6450.17  16
   2   4  -2 116876. 7164.13  19
  -2   4   1 176193. 7637.25  56
   2   4  -1 176618. 10537.2   2
   2   4  -1 171082. 8732.64  19
   2   4  -1 168199. 7793.01  16
  -2   4   1 159717. 7979.74  18
   2   4  -1 165399. 8385.83  18
  -2   4   0 15679.9 2278.70  57
   2   4   0 15668.7 2237.12  56
   2   4   0 11876.2 2721.00   2
   2   4   0 11359.5 1943.03  16
   2   4   0 13428.3 2316.14  18
  -2   4   0 13264.5 1956.71  18
  -2   4  -1 159530. 7426.71  75
  -2   4  -1 165309. 8339.90  57
   2   4   1 151238. 7352.82  56
  -2   4  -1 177068. 8290.16  19
   2   4   1 147597. 9763.00   2
   2   4   1 160724. 8373.27  18
   2   4   2 19351.1 2423.85  56
  -2   4  -2 16625.9 2176.53  74
  -2   4  -2 18000.3 2839.49  57
  -2   4  -2 21241.6 2621.89  75
  -2   4  -2 21011.8 2743.59  19
  -2   4  -3 224404. 9936.92  75
   2   4   3 225786. 9393.35  56
   2   4   3 220793. 10144.4  55
  -2   4  -3 221842. 9294.27  74
  -2   4  -3 231075. 13256.8   3
  -2   4  -3 223132. 10166.5  20
  -2   4  -4 210899. 9358.33  74
  -2   4  -4 202351. 9784.90  75
   2   4   4 217573. 10366.2  55
  -2   4  -4 205831. 9940.39  20
  -2   4  -4 199134. 9556.34  14
  -2   4  -4 210976. 13238.1   3
  -2   4  -5 49943.8 4733.57  75
   2   4   5 56989.1 5139.85  55
  -2   4  -5 61301.1 5206.30  20
  -2   4  -5 57303.3 4930.72  14
  -2   4  -5 60538.7 7289.27   3
   2   4   6 104835. 7482.27  55
  -2   4  -6 108436. 7318.31  14
  -2   4 -10 10827.5 1909.60  26
  -2   4 -11 35947.7 3214.83  26
  -2   4 -11 37965.5 3532.58  38
  -2   4 -12 8986.79 1707.74  38
  -2   4 -12 7657.73 1504.55  26
  -2   4 -12 9984.34 2644.38   7
   2   4  12 10355.8 1618.90  47
   2   4  13 26880.6 2165.27  47
  -2   4 -13 25555.7 2231.04  26
  -2   4 -13 29349.4 3578.01   7
  -2   4 -13 29596.5 2495.16  38
  -2   4 -14 1327.10 631.747  38
  -2   4 -14 27.3821 764.306   7
  -2   4 -14 1188.73 604.239  32
  -2   6 -10 3838.01 914.226  32
  -3  -7   8 5326.95 1720.97   9
  -3  -7   7 7250.17 2260.58   9
   3  -7  -6 12351.7 3194.10   6
  -3  -7   6 11665.2 2563.64   6
  -3  -7   6 15694.8 3247.89   9
  -3  -7   5 24797.0 4106.37   6
  -3  -7   5 18525.6 3580.31   9
   3  -7  -5 24994.2 4428.25   6
  -3  -7   4 5358.20 1234.64  65
   3  -7  -4 4096.47 2538.15   6
  -3  -7   4 5294.89 2310.33   9
  -3  -7   4 6627.15 2372.98   6
  -3  -7   3 3182.05 1158.55  65
  -3  -7   3 4861.13 2545.61   6
   3  -7  -3 6049.63 2657.64   6
  -3  -7   2 9621.79 1782.47  65
   3  -7  -2 10098.9 1919.00  65
  -3  -7   2 7574.04 2696.14   6
   3  -7  -2 7056.42 2585.82   6
   3  -7  -1 10390.0 1968.25  65
  -3  -7   1 9318.54 1855.41  65
  -3  -7   1 12776.1 3759.16   6
   3  -7  -1 8399.25 3051.11   6
  -3  -7   0 20386.3 2548.74  65
   3  -7   0 20507.1 2567.09  65
   3  -7   0 21341.0 2571.83  69
   3  -7   0 19220.3 3857.29   6
  -3  -7   0 24537.7 4920.98   6
   3  -7   1 42752.8 3797.40  69
   3  -7   1 35281.4 3261.86  65
  -3  -7  -1 36755.3 6032.53   6
   3  -7   2 14905.4 2551.78  69
   3  -7   2 13984.6 2187.36  65
  -3  -7  -2 16669.4 4372.27   6
   3  -7   3 11249.5 1970.39  65
  -3  -7  -3 10891.4 3253.82   6
   3  -7   4 8734.38 1670.04  65
  -3  -7  -4 6594.89 2717.13   6
   3  -7   4 9313.38 2823.99   9
   3  -7   5 22966.8 2520.75  65
   3  -7   5 25096.9 4023.69   9
  -3  -7  -5 24585.8 4494.66   6
   3  -7   6 5449.70 1338.17  65
   3  -7   6 2721.02 1620.27   9
  -3  -7  -6 5442.81 2195.60   6
   3  -7   7 1240.13 726.572  65
   3  -7   7 795.753 1029.24   9
   3  -5 -12 6965.77 1418.67  63
  -3  -5  12 10028.3 2585.27   9
   3  -5 -11 16078.2 2287.19  63
  -3  -5  11 16203.4 3327.82   9
   3  -5 -10 5047.54 1577.19  63
  -3  -5  10 5743.04 2633.11   9
   3  -5  -9 29348.6 3187.27  63
  -3  -5   9 26908.6 4999.41   9
   3  -5  -8 45580.9 3959.38  63
  -3  -5   8 33933.7 5395.15   9
   3  -5  -7 8851.81 1876.12  63
   3  -5  -7 7113.97 3112.89   6
  -3  -5   7 2297.99 1692.91   9
   3  -5  -6 64162.0 4624.11  63
   3  -5  -6 54483.3 7260.05   6
  -3  -5   6 54866.6 6646.54   9
  -3  -5   6 60731.7 4239.11  44
   3  -5  -5 4779.31 1334.77  63
  -3  -5   5 5543.94 1365.33  65
   3  -5  -5 4176.73 1441.31  65
  -3  -5   5 5457.34 2368.31   9
  -3  -5   5 5574.34 1362.36  44
   3  -5  -5 9059.59 3591.92   6
   3  -5  -4 41081.6 3413.17  65
   3  -5  -4 36960.3 3312.80  63
  -3  -5   4 41403.2 3810.17  69
  -3  -5   4 31852.5 2968.42  65
  -3  -5   4 27318.8 4434.99   8
  -3  -5   4 39414.6 3310.75  44
   3  -5  -4 40070.4 6247.46   6
  -3  -5   4 35985.1 4853.67   9
  -3  -5   4 43723.7 6141.51   6
   3  -5  -3 25157.4 2561.64  63
   3  -5  -3 24532.6 2650.69  65
  -3  -5   3 26270.1 2628.62  65
  -3  -5   3 28148.8 3091.74  69
   3  -5  -3 28175.9 4951.45   6
  -3  -5   3 21654.1 4342.52   6
  -3  -5   3 28078.2 4314.63   9
  -3  -5   3 22445.7 2499.85  44
  -3  -5   3 25885.7 4263.00   8
  -3  -5   2 144043. 7146.73  69
  -3  -5   2 143364. 8014.85  51
   3  -5  -2 136936. 6619.71  65
  -3  -5   2 132617. 6425.59  65
   3  -5  -2 134952. 10485.6   6
  -3  -5   2 137223. 10713.3   6
  -3  -5   2 134344. 10107.5   8
  -3  -5   2 135093. 9514.34   9
   3  -5  -1 51524.4 3895.24  69
  -3  -5   1 47564.5 4355.70  51
  -3  -5   1 50938.8 3694.56  65
   3  -5  -1 51855.6 3770.94  65
  -3  -5   1 53175.1 4034.98  69
   3  -5  -1 56198.2 3805.69  44
   3  -5  -1 55332.0 6414.19   6
  -3  -5   1 54358.3 5763.15   9
  -3  -5   1 53620.1 6341.03   6
   3  -5  -1 51541.5 5742.28   9
  -3  -5   1 49093.6 5923.50   8
  -3  -5   0 12674.2 1869.94  65
   3  -5   0 10426.0 1851.47  69
   3  -5   0 7931.06 1558.60  65
   3  -5   0 10324.4 2511.19   6
  -3  -5   0 10811.8 3202.36   6
   3  -5   0 13894.0 3166.15   9
  -3  -5   0 14820.0 3108.42   9
   3  -5   0 10718.0 1717.33  44
   3  -5   1 36705.9 3143.77  65
  -3  -5  -1 36376.9 3144.65  65
   3  -5   1 40238.9 3575.43  69
   3  -5   1 35352.0 4863.24   6
  -3  -5  -1 46065.3 5352.42   9
  -3  -5  -1 28929.8 4697.42   6
   3  -5   1 37657.2 3114.86  44
   3  -5   1 36327.8 4916.67   9
   3  -5   2 37128.4 3532.02  69
  -3  -5  -2 36569.5 3203.48  65
   3  -5   2 35984.0 3202.25  65
  -3  -5  -2 36924.2 5283.13   6
   3  -5   2 34507.6 3116.24  44
   3  -5   2 31500.7 4615.11   9
   3  -5   3 40802.8 3777.45  69
   3  -5   3 37749.3 3356.31  65
  -3  -5  -3 38476.5 3462.67  65
   3  -5   3 38009.8 3357.65  44
  -3  -5  -3 36700.5 5355.38   6
   3  -5   3 46678.0 5815.70   9
   3  -5   4 30698.6 3128.44  65
  -3  -5  -4 34710.7 3400.40  65
   3  -5   4 25885.8 3054.71  69
   3  -5   4 30132.6 4838.11   9
  -3  -5  -4 29603.0 5007.95   6
   3  -5   4 29859.8 3041.58  44
   3  -5   5 37186.4 3538.70  65
   3  -5   5 31415.5 3454.85  69
   3  -5   5 32276.7 4915.69   9
  -3  -5  -5 35995.4 5722.19   6
   3  -5   5 34072.9 3423.08  44
   3  -5   6 50874.9 4278.58  65
   3  -5   6 53522.7 4446.73  69
  -3  -5  -6 56121.8 7162.68   6
   3  -5   6 54382.2 4385.90  44
   3  -5   6 57358.3 6853.61   9
  -3  -5  -7 15881.8 2434.17  63
   3  -5   7 18346.6 2581.26  69
   3  -5   7 16457.1 2481.57  65
  -3  -5  -7 18751.9 4199.80   6
   3  -5   7 12179.2 3178.20   9
   3  -5   7 11462.5 2039.05  44
   3  -5   8 31324.3 3375.63  65
  -3  -5  -8 31327.8 3393.82  63
   3  -5   8 33740.2 3287.73  44
   3  -5   8 35000.7 5346.46   9
  -3  -5  -8 33716.8 5524.34   6
  -3  -5  -8 33060.7 4503.95  10
  -3  -5  -9 1036.34 893.363  63
   3  -5   9 1735.82 1081.74  65
  -3  -5  -9 1027.46 1024.49  10
   3  -5   9 605.250 1319.99   9
   3  -5   9 1181.40 913.812  44
  -3  -5 -10 9088.85 1865.37  63
  -3  -5 -10 5903.36 2043.36  10
   3  -5  10 9341.67 2664.04   9
  -3  -5 -11 3269.30 1140.52  63
   3  -5  11 1201.64 1159.92   9
  -3  -5 -11 1759.90 1024.02  10
  -3  -5 -12 14905.3 1640.14  63
   3  -5  12 15305.2 2359.24   9
   3  -3 -15 3167.97 863.741  63
  -3  -3  15 2526.23 1148.26   9
  -3  -3  14 7083.53 1262.92  71
   3  -3 -14 8937.24 1518.86  63
   3  -3 -14 9093.64 1550.97  72
  -3  -3  14 10891.9 2586.01   9
   3  -3 -13 3796.98 1305.16  72
   3  -3 -13 6172.81 1582.93  63
  -3  -3  13 6516.39 1522.93  71
  -3  -3  13 4371.04 2240.25   9
   3  -3 -12 4905.92 1504.98  72
  -3  -3  12 5266.43 1575.57  71
  -3  -3  12 6623.83 3039.52   9
   3  -3 -11 83646.0 5398.66  72
  -3  -3  11 92864.0 5823.24  71
  -3  -3  11 91762.8 9028.90   9
  -3  -3  11 81295.6 5404.88  28
   3  -3 -11 94268.3 7891.63  10
  -3  -3  10 45145.2 3959.90  71
   3  -3 -10 41227.8 3611.02  72
  -3  -3  10 43816.3 3805.68  28
   3  -3 -10 42927.3 5398.47  10
  -3  -3  10 42500.7 6266.41   9
  -3  -3  10 50695.3 5727.63  11
   3  -3  -9 31240.2 3036.55  72
  -3  -3   9 30500.2 3080.75  71
   3  -3  -9 30983.6 4357.35  10
  -3  -3   9 30704.6 3050.63  28
  -3  -3   9 31712.1 4434.64  11
  -3  -3   9 19524.2 4347.85   9
  -3  -3   8 2029.52 1470.63  60
   3  -3  -8 695.179 942.200  50
   3  -3  -8 3363.72 1705.06  62
  -3  -3   8 1408.47 912.940  28
   3  -3  -8 2693.90 1528.36  22
   3  -3  -8 1831.03 1558.97   6
  -3  -3   8 6623.79 2818.93   9
   3  -3  -7 114956. 6857.17  50
   3  -3  -7 77636.6 5766.00  62
  -3  -3   7 75929.4 6506.47  60
  -3  -3   7 123800. 9085.32   1
  -3  -3   7 131461. 6844.29  23
   3  -3  -7 86005.5 6748.37  22
   3  -3  -6 104714. 6190.83  62
   3  -3  -6 105394. 6272.42  50
  -3  -3   6 100668. 6970.58  60
   3  -3  -6 117323. 7773.74  22
  -3  -3   6 108962. 7982.92   1
  -3  -3   6 107862. 6242.51  23
  -3  -3   5 39074.2 3456.95  51
  -3  -3   5 40272.4 4223.85  60
   3  -3  -5 41193.4 3539.41  50
   3  -3  -5 41961.2 3250.98  59
   3  -3  -5 42229.6 3551.83  62
  -3  -3   5 43781.1 4708.03   1
   3  -3  -5 44529.5 4668.73  22
  -3  -3   5 43453.1 3751.72  23
   3  -3  -4 176185. 7408.92  62
   3  -3  -4 165324. 7093.76  59
  -3  -3   4 173314. 8498.48  60
   3  -3  -4 167461. 7537.58  50
  -3  -3   4 164382. 7431.96  51
  -3  -3   4 169400. 7885.32  23
  -3  -3   4 170771. 9335.95   1
  -3  -3   3 128423. 6669.37  60
   3  -3  -3 119185. 5635.71  62
   3  -3  -3 123198. 5753.74  59
   3  -3  -3 119908. 5768.12  50
  -3  -3   3 116846. 5830.50  51
  -3  -3   3 119110. 7370.86   1
  -3  -3   3 118453. 6268.58  23
   3  -3  -3 120737. 8088.58   4
   3  -3  -2 260293. 9036.35  62
  -3  -3   2 261225. 10219.4  60
   3  -3  -2 253142. 9277.43  59
   3  -3  -2 260526. 10577.4  60
  -3  -3   2 256423. 9051.66  59
   3  -3  -2 272918. 9355.75  54
   3  -3  -2 248146. 9244.91  50
  -3  -3   2 269036. 9426.62  51
  -3  -3   2 249474. 9954.32  23
  -3  -3   2 263980. 11457.6   1
  -3  -3   1 135847. 6679.18  60
  -3  -3   1 137325. 5986.11  51
  -3  -3   1 131784. 5902.47  59
   3  -3  -1 143109. 6887.54  60
   3  -3  -1 142382. 5903.34  62
   3  -3  -1 141881. 5895.42  54
  -3  -3   1 140306. 6702.90  23
   3  -3   0 223544. 7829.36  62
   3  -3   0 220486. 7572.39  54
  -3  -3   0 197554. 7719.77  59
  -3  -3   0 218446. 7798.60  51
   3  -3   0 207771. 8608.63  60
  -3  -3   0 201039. 8535.71  60
  -3  -3   0 205541. 8488.59  23
   3  -3   0 189425. 9765.61   1
   3  -3   1 2985.58 740.964  54
  -3  -3  -1 2197.38 1088.10  59
  -3  -3  -1 3422.69 1030.02  51
  -3  -3  -1 3352.96 1392.27  60
   3  -3   1 2553.75 1262.75  60
  -3  -3  -1 3080.14 1000.54  50
   3  -3   1 160.538 1388.06   1
  -3  -3  -1 3348.59 1409.49  23
  -3  -3  -2 6802.61 1192.16  51
   3  -3   2 5953.49 1326.62  60
  -3  -3  -2 7948.97 1666.15  59
  -3  -3  -2 3947.54 1474.93  60
  -3  -3  -2 6514.64 1299.15  50
   3  -3   2 8318.30 2102.98   1
   3  -3   2 7924.53 1748.05  23
  -3  -3  -2 5633.34 1427.01  23
  -3  -3  -3 288247. 10763.9  59
   3  -3   3 306536. 11082.5  60
  -3  -3  -3 303875. 10099.3  51
  -3  -3  -3 323988. 12042.0  60
  -3  -3  -3 320129. 10119.0  62
  -3  -3  -3 298869. 10775.7  50
   3  -3   3 310049. 13970.4   1
  -3  -3  -3 317043. 10971.4  23
   3  -3   3 303209. 11167.3  23
  -3  -3  -4 139046. 7435.61  60
  -3  -3  -4 124893. 5890.73  62
  -3  -3  -4 123574. 6503.03  50
   3  -3   4 126268. 6416.68  60
  -3  -3  -4 124975. 6420.57  59
   3  -3   4 124788. 8776.93   1
   3  -3   4 128688. 6509.52  23
   3  -3   5 79772.3 5014.71  60
  -3  -3  -5 76746.8 5248.32  50
  -3  -3  -5 82968.3 5024.06  62
  -3  -3  -5 71474.8 4861.04  59
   3  -3   5 88929.1 7763.15   1
  -3  -3  -6 15101.3 2269.76  62
  -3  -3  -6 16558.9 2382.31  59
  -3  -3  -6 19373.5 2932.92  50
   3  -3   6 18946.9 3976.39   1
  -3  -3  -7 125744. 7859.55  50
  -3  -3  -7 127338. 7059.55  59
   3  -3   7 121562. 10808.9   1
  -3  -3  -8 48236.7 3734.51  64
  -3  -3  -8 52526.1 3860.90  72
   3  -3   8 46976.8 5790.36   9
  -3  -3  -8 53993.9 5882.98  10
   3  -3   8 57604.9 4389.75  28
   3  -3   8 42647.1 3576.25  36
  -3  -3  -9 4490.09 1348.47  72
   3  -3   9 3614.47 2115.10   9
   3  -3   9 2868.54 1223.71  36
   3  -3   9 4296.22 1504.81  28
  -3  -3  -9 1081.00 1359.70  10
  -3  -3 -10 39464.3 3704.09  72
   3  -3  10 37200.3 3736.72  28
   3  -3  10 44249.9 5694.32   9
  -3  -3 -10 42216.0 5488.36  10
  -3  -3 -11 1116.02 980.069  72
   3  -3  11 1854.61 1727.97  11
   3  -3  11 1679.50 1315.60  28
   3  -3  11 84.9455 1668.88   9
  -3  -3 -11 3284.68 1901.61  10
  -3  -3 -12 31154.3 3088.49  72
   3  -3  12 29196.6 3234.81  28
   3  -3  12 28128.3 4296.88   9
   3  -3  12 33973.8 4624.39  11
  -3  -3 -12 28116.7 4370.98  10
  -3  -3 -13 19013.2 2220.38  72
   3  -3  13 15825.2 2822.73  11
   3  -3  13 15649.0 2943.24   9
  -3  -3 -13 14611.7 3024.67  10
   3  -3  13 13211.1 2045.20  28
  -3  -3 -14 15409.3 1762.55  72
   3  -3  14 11611.5 2111.26   9
   3  -1 -16 16356.9 1552.03  72
  -3  -1  16 14214.6 1584.32  71
  -3  -1  16 12827.3 2148.32   9
  -3  -1  15 23568.5 2410.77  71
  -3  -1  15 26525.9 2461.56  70
   3  -1 -15 24193.9 2396.21  67
   3  -1 -15 24336.6 2383.39  72
  -3  -1  15 19107.9 3221.83   9
  -3  -1  14 11735.4 1883.24  70
   3  -1 -14 13197.6 1975.95  67
   3  -1 -14 11915.3 1858.40  72
  -3  -1  14 12636.2 1973.32  71
   3  -1 -14 13830.9 1818.77  27
  -3  -1  14 14676.5 3321.95  11
  -3  -1  13 2088.27 1055.12  70
  -3  -1  13 5150.57 1626.83  71
   3  -1 -13 7599.41 1713.86  67
   3  -1 -13 4879.46 1420.17  72
  -3  -1  13 6959.86 2456.36  11
  -3  -1  12 39714.0 3635.69  70
   3  -1 -12 35023.1 3360.34  67
  -3  -1  12 36739.9 3537.21  71
   3  -1 -12 34497.1 3325.66  72
  -3  -1  12 36220.9 3262.04  28
  -3  -1  12 40768.6 5394.09  11
   3  -1 -11 85140.3 5205.49  67
  -3  -1  11 90807.3 5588.57  70
   3  -1 -11 77783.9 4970.34  72
  -3  -1  11 85550.5 5283.92  71
  -3  -1  11 80314.1 4973.37  28
  -3  -1  11 86401.6 7793.28  11
   3  -1 -10 7854.70 1516.76  67
  -3  -1  10 10261.7 2416.70  53
  -3  -1  10 8085.39 1594.07  70
   3  -1 -10 5805.59 1276.59  72
   3  -1 -10 7709.69 1901.56  50
  -3  -1  10 8884.27 1654.48  71
   3  -1 -10 10393.6 2744.32  10
  -3  -1  10 10209.2 2804.60  11
   3  -1  -9 23911.5 3031.38  62
  -3  -1   9 24779.0 3121.34  53
   3  -1  -9 27737.6 3301.62  50
   3  -1  -8 59625.8 4620.40  50
  -3  -1   8 60900.0 4642.77  53
   3  -1  -8 63073.8 4555.33  62
  -3  -1   8 75164.5 7608.44   1
  -3  -1   8 66937.5 6466.15   5
   3  -1  -7 273151. 10248.4  50
   3  -1  -7 248803. 9936.20  62
  -3  -1   7 267645. 10158.8  53
  -3  -1   7 263894. 12664.3   5
  -3  -1   7 273174. 14084.9   1
   3  -1  -6 124071. 5933.86  62
  -3  -1   6 133287. 5986.62  53
   3  -1  -6 134055. 6100.68  50
  -3  -1   6 126994. 7557.37   5
  -3  -1   6 127465. 8418.28   1
   3  -1  -5 223710. 7658.94  62
  -3  -1   5 226116. 7272.21  51
  -3  -1   5 219502. 7574.74  53
   3  -1  -5 237293. 7811.80  50
   3  -1  -5 219953. 6119.11  59
  -3  -1   5 231434. 9961.62   1
  -3  -1   5 232027. 9418.24   5
   3  -1  -5 247252. 9703.11   4
   3  -1  -4 204427. 7089.00  62
   3  -1  -4 204915. 6030.70  59
  -3  -1   4 206924. 6992.58  53
   3  -1  -4 217450. 7161.88  50
   3  -1  -4 200344. 6961.35  54
  -3  -1   4 206638. 6849.18  51
  -3  -1   4 206842. 8327.17   5
  -3  -1   4 204986. 8491.13   1
   3  -1  -3 476628. 12179.0  59
   3  -1  -3 464672. 12959.2  54
  -3  -1   3 464845. 12729.5  53
  -3  -1   3 496739. 12990.6  51
   3  -1  -3 474773. 12906.5  50
  -3  -1   3 469480. 13925.9   1
  -3  -1   2 50257.7 2123.36  53
  -3  -1   2 51805.4 2370.28  51
   3  -1  -2 48623.2 2042.30  59
   3  -1  -2 48805.3 2396.81  54
   3  -1  -2 50175.0 2321.80  50
  -3  -1   2 55324.4 1993.69  59
  -3  -1   2 53903.3 3075.89   5
  -3  -1   2 52978.7 2724.89   1
   3  -1  -2 57910.0 4296.80   4
  -3  -1   1 339275. 9138.37  51
  -3  -1   1 338358. 8469.68  53
   3  -1  -1 348454. 9151.69  50
  -3  -1   1 343845. 8788.06  59
  -3  -1   1 333485. 8938.66  52
   3  -1  -1 330989. 9164.51  54
   3  -1  -1 347079. 11768.0   4
   3  -1  -1 342200. 9906.78   1
  -3  -1   1 340609. 10310.9   5
  -3  -1   1 340286. 9604.99   1
  -3  -1   0 260265. 6995.79  52
   3  -1   0 253739. 7384.62  60
   3  -1   0 254410. 7312.31  54
  -3  -1   0 257933. 7423.84  51
  -3  -1   0 273145. 6885.79  50
  -3  -1   0 272346. 6398.49  62
   3  -1   0 269293. 8337.84   1
   3  -1   0 266402. 7540.31  22
   3  -1   0 246834. 9253.72   4
   3  -1   1 120279. 3792.44  60
  -3  -1  -1 118557. 3461.02  52
   3  -1   1 109394. 3835.53  54
  -3  -1  -1 115514. 3905.84  50
  -3  -1  -1 118879. 4066.88  51
  -3  -1  -1 111489. 4026.70  60
  -3  -1  -1 118493. 3706.72  12
   3  -1   1 116500. 5370.06   4
   3  -1   1 110779. 3994.80  24
   3  -1   1 112578. 5098.99   1
   3  -1   2 943225. 22337.7  55
  -3  -1  -2 876829. 22547.4  60
  -3  -1  -2 891441. 21779.0  52
   3  -1   2 933830. 22087.9  60
  -3  -1  -2 870310. 22643.9  50
   3  -1   2 884601. 22562.7  54
   3  -1   2 935537. 22057.1  13
   3  -1   2 963437. 24474.5   4
  -3  -1  -2 897457. 22590.0  21
   3  -1   2 857360. 22017.3  24
   3  -1   2 844343. 25079.0   1
  -3  -1  -2 864335. 23965.0   3
   3  -1   3 659973. 18385.5  54
   3  -1   3 701924. 18160.5  55
  -3  -1  -3 668955. 17219.6  52
  -3  -1  -3 634111. 18274.6  50
   3  -1   3 658611. 16901.5  24
  -3  -1  -3 653592. 18096.5  21
  -3  -1  -3 682767. 16423.1  23
   3  -1   3 600615. 21528.0   1
  -3  -1  -3 736347. 17692.1  22
   3  -1   3 704092. 17305.9  23
   3  -1   3 718419. 17690.9  13
  -3  -1  -3 618194. 19600.0   3
   3  -1   4 75084.3 3994.50  55
  -3  -1  -4 69810.8 4089.17  50
   3  -1   4 72608.2 2579.23  24
  -3  -1  -4 67107.3 4957.62   3
  -3  -1  -4 73183.9 3959.02  21
   3  -1   4 67525.2 6280.83   1
  -3  -1  -5 71469.1 3789.53  78
  -3  -1  -5 63676.1 3628.13  76
   3  -1   5 62399.9 3990.38  55
  -3  -1  -5 61237.6 4369.97  50
  -3  -1  -5 71297.2 3640.62  22
  -3  -1  -5 60648.0 3875.34  21
  -3  -1  -5 54557.0 4796.33   3
   3  -1   5 48574.2 5916.06   1
  -3  -1  -6 84551.7 5544.42  50
  -3  -1  -6 105397. 5056.35  78
  -3  -1  -6 97717.4 4876.47  76
   3  -1   6 90750.2 6355.37   5
  -3  -1  -6 91790.2 5118.31  21
  -3  -1  -6 98748.4 4827.77  22
  -3  -1  -6 85551.8 6330.50   3
   3  -1   6 86773.7 8604.94   1
  -3  -1  -7 151740. 8244.62  50
  -3  -1  -7 159646. 7592.24  21
   3  -1   7 174923. 9873.31   5
   3  -1   7 153648. 12223.2   1
  -3  -1  -8 107193. 7100.13  50
  -3  -1  -8 105969. 6745.02  62
  -3  -1  -8 113145. 6550.65  21
   3  -1   8 126332. 11587.5   1
  -3  -1  -9 34938.3 3988.99  62
  -3  -1  -9 33554.3 4095.00  50
   3  -1   9 32629.0 6113.84   1
  -3  -1  -9 36299.2 3732.78  21
  -3  -1 -10 35927.8 3229.22  72
  -3  -1 -10 38274.9 3319.22  67
   3  -1  10 32415.4 3358.33  47
   3  -1  10 39308.8 3520.20  71
  -3  -1 -10 21811.9 2597.20  25
   3  -1  10 32547.3 4767.11  11
  -3  -1 -10 34108.4 4697.70  10
   3  -1  11 7700.20 1774.48  47
  -3  -1 -11 7136.81 1582.56  72
  -3  -1 -11 8069.59 1647.17  67
   3  -1  11 6421.54 1515.35  71
   3  -1  11 8275.79 2664.00  11
  -3  -1 -11 6937.11 2526.30  10
  -3  -1 -12 20075.5 2563.03  72
  -3  -1 -12 21875.3 2684.24  67
   3  -1  12 22041.6 2683.59  71
  -3  -1 -12 19592.5 3657.60  10
   3  -1  12 23155.4 4147.01  11
   3  -1  13 27892.8 2794.67  70
  -3  -1 -13 28355.7 2949.23  67
  -3  -1 -13 25577.8 2853.89  72
   3  -1  13 28164.7 2931.75  71
   3  -1  13 26023.0 2803.74  28
   3  -1  13 27801.8 4479.98  11
  -3  -1 -14 1257.14 905.070  67
   3  -1  14 3775.50 1162.63  71
  -3  -1 -14 3497.49 1075.91  72
   3  -1  14 2011.45 942.522  28
   3  -1  14 1640.59 1481.52   9
   3  -1  14 5781.65 2234.62  11
  -3  -1 -15 6701.65 1275.00  72
  -3  -1 -15 6609.19 1331.55  67
   3  -1  15 5445.02 1115.86  71
   3  -1  15 6203.75 1779.88   9
   3  -1  15 8140.39 1995.94  11
   3  -1  15 8112.79 1227.21  28
  -3   1  16 13429.4 1469.81  70
   3   1 -16 12838.0 1447.58  27
  -3   1  15 24745.9 2530.86  70
   3   1 -15 24585.1 2442.12  67
  -3   1  15 24372.0 2403.87  71
   3   1 -15 26542.0 3377.83   7
   3   1 -15 27861.0 2404.94  38
   3   1 -14 14058.9 2049.53  67
  -3   1  14 12607.7 2014.24  70
  -3   1  14 15053.9 2138.69  71
  -3   1  14 17136.9 3127.50  11
   3   1 -14 16125.0 2216.31  38
   3   1 -14 14185.9 2999.39   7
   3   1 -13 7435.10 1628.61  67
  -3   1  13 7643.57 1678.77  47
  -3   1  13 8074.54 1780.83  71
   3   1 -13 7431.94 1632.20  26
   3   1 -13 7731.63 2320.01   7
  -3   1  13 8906.44 2602.20  11
   3   1 -13 7451.18 1701.05  38
  -3   1  12 35729.2 3375.94  71
  -3   1  12 30813.5 3246.93  47
   3   1 -12 30640.7 3158.62  67
  -3   1  12 30342.1 4521.86  11
   3   1 -12 34071.5 3271.89  26
   3   1 -12 41232.6 3619.86  38
   3   1 -12 34781.8 4886.75   7
   3   1 -11 81836.3 5186.97  67
  -3   1  11 79431.5 5156.13  71
  -3   1  11 79410.7 5223.36  47
   3   1 -11 97843.6 5546.31  38
  -3   1  11 85920.7 7493.70  11
   3   1 -11 89817.7 5409.54  26
   3   1 -11 105451. 8415.29   7
   3   1 -10 5543.57 1303.92  67
  -3   1  10 9157.83 1643.34  71
   3   1 -10 9687.03 2101.01  62
  -3   1  10 7069.67 1900.67  53
   3   1 -10 7023.93 2123.45   7
   3   1 -10 6398.82 1404.93  25
   3   1 -10 2045.45 1525.07  31
   3   1 -10 6940.74 1514.92  26
   3   1 -10 5252.41 1735.35  14
  -3   1   9 27939.5 3347.13  53
   3   1  -9 24242.5 2977.41  62
  -3   1   9 17095.3 2738.63  61
  -3   1   9 27300.6 3127.07  55
  -3   1   9 26340.3 4741.07   5
  -3   1   8 75817.0 4892.87  55
   3   1  -8 70669.9 4699.79  62
   3   1  -8 69754.8 4570.92  50
  -3   1   8 69410.0 5146.93  61
  -3   1   8 67481.1 4810.18  53
   3   1  -8 68766.4 7496.65   2
   3   1  -8 70116.9 6379.83   3
  -3   1   8 60960.7 6463.65   5
  -3   1   7 237756. 10133.5  61
  -3   1   7 262132. 9881.08  55
  -3   1   7 247911. 9798.85  53
   3   1  -7 286858. 9953.51  75
   3   1  -7 248484. 13751.5   2
   3   1  -7 275805. 12457.4   3
  -3   1   7 251741. 13183.1   5
  -3   1   6 148908. 6340.15  55
  -3   1   6 135163. 6168.91  53
   3   1  -6 147507. 6109.29  75
  -3   1   6 147821. 6775.15  61
  -3   1   6 145350. 8862.10   5
   3   1  -6 125001. 6205.03  17
   3   1  -6 141819. 8945.62   2
  -3   1   5 216470. 7580.67  53
   3   1  -5 207195. 7866.01  74
  -3   1   5 212297. 8114.25  61
  -3   1   5 217567. 10098.2   5
   3   1  -5 201829. 7559.05  17
   3   1  -5 198345. 10052.0   2
   3   1  -4 216564. 7569.07  79
   3   1  -4 206579. 7484.43  73
  -3   1   4 245654. 8262.78  61
   3   1  -4 231880. 7762.47  74
  -3   1   4 231215. 7464.59  53
   3   1  -4 212507. 9538.99   2
   3   1  -4 226876. 8105.83  19
   3   1  -4 226401. 7560.16  17
  -3   1   4 233226. 9687.82   5
   3   1  -3 474927. 13361.9  74
   3   1  -3 492369. 13299.0  73
   3   1  -3 484048. 13268.7  79
  -3   1   3 510357. 13200.4  53
  -3   1   3 495859. 15360.4   5
   3   1  -3 471117. 15353.8   2
   3   1  -3 493604. 13293.0  17
   3   1  -3 466152. 13755.2  19
  -3   1   2 55014.3 2422.68  53
  -3   1   2 55465.9 1798.13  56
  -3   1   2 56179.5 2099.38  52
  -3   1   2 61970.7 2068.71  20
   3   1  -2 55130.1 2564.39  15
  -3   1   2 53717.0 3279.77   5
   3   1  -2 51226.3 2618.85  16
   3   1  -2 52009.9 3460.65   2
   3   1  -2 55553.7 3024.22  19
  -3   1   1 290333. 8267.24  61
  -3   1   1 302748. 7530.91  75
  -3   1   1 297838. 7866.87  53
  -3   1   1 290570. 7691.87  52
   3   1  -1 270733. 7829.14  55
   3   1  -1 297445. 9545.22   2
  -3   1   1 292077. 8699.84   5
   3   1  -1 265516. 7700.95  13
  -3   1   1 301604. 8808.25   3
   3   1  -1 303653. 8258.80  16
  -3   1   1 305877. 7928.11  20
   3   1  -1 276952. 8547.40  18
   3   1  -1 309957. 8740.92  19
   3   1  -1 301287. 8095.36  15
  -3   1   0 238360. 6013.99  74
  -3   1   0 224763. 6739.62  52
  -3   1   0 215693. 6659.92  76
  -3   1   0 228979. 6488.08  61
  -3   1   0 219172. 6679.77  78
   3   1   0 225846. 6978.54  55
  -3   1   0 245855. 6656.47  75
  -3   1   0 214616. 6694.56  14
  -3   1   0 238012. 8013.53   3
  -3   1   0 238968. 6599.41   5
  -3   1   0 252766. 5923.85  16
   3   1   0 238367. 7088.52  18
  -3   1   0 236322. 6858.55  20
  -3   1   0 244648. 6213.10  21
   3   1   1 171229. 5487.11  55
  -3   1  -1 162229. 4773.37  74
  -3   1  -1 158353. 5299.67  75
  -3   1  -1 157089. 4233.87  61
  -3   1  -1 146071. 5127.06  58
  -3   1  -1 154858. 6592.10   3
  -3   1  -1 154585. 4807.56   2
  -3   1  -1 160340. 5346.59  14
  -3   1  -1 162846. 5466.88  20
  -3   1  -1 170009. 4541.14  19
  -3   1  -2 856537. 22491.3  75
  -3   1  -2 860779. 22764.4   2
  -3   1  -2 886010. 22573.8  20
  -3   1  -2 870013. 24712.8   3
  -3   1  -2 846636. 22439.9  14
   3   1   3 638351. 17586.6  55
  -3   1  -3 622782. 17678.5  75
  -3   1  -3 628028. 17501.7  14
  -3   1  -3 658913. 17682.7  20
  -3   1  -3 656379. 19009.5   2
  -3   1  -3 654976. 20281.8   3
   3   1   4 77627.4 4174.20  55
  -3   1  -4 71938.6 5734.63   3
  -3   1  -4 82039.7 5415.90   2
  -3   1  -4 78005.2 4259.44  14
  -3   1  -4 75551.4 4250.83  20
   3   1   5 45734.3 3423.36  55
  -3   1  -5 44320.0 3405.48  14
  -3   1  -5 48702.7 3508.15  20
  -3   1  -5 43890.5 4755.11   3
   3   1   6 107857. 5859.09  55
  -3   1  -6 105427. 5767.80  20
  -3   1  -6 106714. 8049.66   3
  -3   1  -6 100982. 5649.84  14
   3   1   7 157087. 8016.04  55
  -3   1  -7 169624. 11118.9   3
  -3   1  -7 176118. 8144.00  14
  -3   1  -7 154782. 7601.32  20
  -3   1  -8 111803. 6814.77  78
   3   1   8 115811. 7111.75  55
  -3   1  -8 113707. 6821.50  76
  -3   1  -8 111951. 9382.46   3
  -3   1  -8 113867. 6839.50  14
  -3   1  -9 40276.1 4132.95  78
  -3   1  -9 35806.6 3906.56  76
   3   1   9 36136.5 4071.61  55
   3   1   9 24818.5 4728.85   5
  -3   1  -9 37909.7 4025.60  14
   3   1  10 34609.3 3271.62  71
  -3   1 -10 30653.3 2936.94  72
  -3   1 -10 33402.0 3146.30  67
  -3   1 -10 35315.7 3196.63  25
   3   1  10 34162.8 3153.00  33
   3   1  10 32451.0 4593.38  11
  -3   1 -10 36310.7 3300.13  31
   3   1  11 8656.56 1775.26  71
  -3   1 -11 9220.58 1871.59  67
  -3   1 -11 8749.56 1703.51  72
  -3   1 -11 11034.3 1903.69  25
   3   1  11 9777.37 1928.78  47
   3   1  11 7878.96 2528.91  11
  -3   1 -11 11031.9 1956.17  31
  -3   1 -11 10066.3 1898.94  26
   3   1  12 16065.4 2392.68  71
  -3   1 -12 17806.5 2280.61  72
  -3   1 -12 16376.4 2253.95  67
  -3   1 -12 21216.4 2612.61  26
  -3   1 -12 18517.6 2613.02  25
  -3   1 -12 17820.4 2495.22  31
  -3   1 -12 20835.0 3652.36   7
   3   1  12 15052.7 2343.10  47
   3   1  12 17291.0 3576.83  11
  -3   1 -13 27677.1 2688.92  72
   3   1  13 25482.8 2817.38  47
  -3   1 -13 21830.2 2598.48  67
   3   1  13 24246.4 2784.96  71
  -3   1 -13 29447.2 4081.33   7
  -3   1 -13 23785.1 2632.79  26
   3   1  13 28639.7 4284.12  11
  -3   1 -13 25297.1 3053.77  31
   3   1  14 903.630 904.166  71
   3   1  14 1035.90 1146.21  47
  -3   1 -14 2987.24 1172.05  67
  -3   1 -14 438.396 841.747  26
   3   1  14 1391.94 1189.15  11
  -3   1 -14 228.211 812.218  38
   3   1  15 5420.41 1214.58  70
   3   1  15 4806.87 1098.19  71
  -3   1 -15 2695.16 979.030  67
  -3   1 -15 3553.93 893.004  38
   3   1  15 5120.53 1488.53  11
   3   1  16 1228.16 564.805  71
  -3   3  15 436.982 552.386  70
   3   3 -15-80.4636 412.216  32
   3   3 -15 1172.71 661.478  38
   3   3 -15 938.823 538.335  27
   3   3 -15 51.6790 785.655   7
  -3   3  14 12889.3 1701.05  70
   3   3 -14 15344.0 1906.96  32
   3   3 -14 12595.7 1793.73  38
   3   3 -14 14552.5 2731.69   7
  -3   3  13 865.767 804.030  70
   3   3 -13 2851.34 1112.28  26
   3   3 -13 2836.10 1193.00  38
   3   3 -13 4131.39 2102.54   7
   3   3 -12 1280.15 1056.36  38
   3   3 -12-99.6654 955.023  26
   3   3 -11 81795.7 7788.75   7
   3   3 -11 80184.6 5148.11  26
   3   3 -11 81367.0 5297.04  38
   3   3 -10 38455.1 3423.45  26
   3   3 -10 41691.4 3603.06  38
   3   3  -9 25301.3 2641.71  26
  -3   3   8 1085.90 894.969  55
   3   3  -8 1931.19 1151.30  75
   3   3  -8 2057.27 1811.37   3
   3   3  -8 3455.26 1469.23  20
  -3   3   8 221.344 1383.79   5
   3   3  -8-930.170 1724.79   2
  -3   3   7 117114. 7128.62  55
   3   3  -7 128515. 7249.17  75
  -3   3   7 129188. 8009.67  61
   3   3  -7 126972. 7103.67  20
   3   3  -7 103897. 9218.63   2
  -3   3   7 125752. 9751.54   5
   3   3  -6 72675.9 5230.72  74
   3   3  -6 70713.3 5005.71  75
  -3   3   6 79304.4 5354.62  55
  -3   3   6 80951.5 5888.60  61
   3   3  -6 76106.3 5573.48  19
  -3   3   6 78867.9 7041.15   5
   3   3  -6 80309.6 7270.66   2
   3   3  -5 50363.8 3941.95  74
  -3   3   5 43618.3 3742.02  55
   3   3  -5 50500.6 5540.64   2
   3   3  -5 45286.6 4043.04  19
   3   3  -5 40595.7 3407.59  17
  -3   3   5 51102.1 5167.90   5
   3   3  -4 179472. 7944.12  74
  -3   3   4 189142. 8086.35  55
  -3   3   4 197481. 9880.56   5
   3   3  -4 184869. 8599.71  19
   3   3  -4 181283. 7605.01  17
   3   3  -4 183727. 10286.0   2
  -3   3   3 119791. 4955.29  56
   3   3  -3 111545. 5290.81  73
   3   3  -3 111297. 5299.10  79
   3   3  -3 111093. 6334.15  19
  -3   3   3 121415. 6789.89   5
   3   3  -3 116878. 7622.85   2
   3   3  -3 115397. 5364.56  17
   3   3  -2 266761. 8878.70  73
  -3   3   2 267029. 8756.62  56
   3   3  -2 271956. 8931.87  79
   3   3  -2 254206. 9539.76  16
   3   3  -2 263340. 8897.79  17
   3   3  -2 249847. 11892.9   2
   3   3  -2 269860. 10557.1  19
   3   3  -1 131821. 5286.75  73
   3   3  -1 137186. 5355.57  79
   3   3  -1 132006. 5643.14  57
   3   3  -1 139680. 5331.47  15
   3   3  -1 129723. 6493.66  18
   3   3  -1 125533. 5910.65  16
   3   3  -1 135499. 6617.75  19
   3   3  -1 124256. 7693.40   2
   3   3   0 239216. 8732.36  56
   3   3   0 242119. 8509.54  55
  -3   3   0 225764. 9387.29   2
   3   3   0 222914. 9179.53  18
  -3   3   0 243858. 7918.99  16
   3   3   0 254495. 7940.86  15
   3   3   0 228906. 10877.5   2
  -3   3  -1 602.732 1127.76  57
   3   3   1 1257.77 877.064  56
  -3   3  -1 1457.02 890.886  58
  -3   3  -1 809.394 738.290  75
   3   3   1 1742.02 1008.78  55
   3   3   1 1446.52 643.285  15
  -3   3  -1 1031.69 812.276  19
  -3   3  -1 317.895 626.856  18
  -3   3  -1 2817.53 955.454  14
  -3   3  -1 3768.56 1050.15  16
  -3   3  -1 3815.29 1271.12   2
  -3   3  -2 9226.54 1665.63  75
  -3   3  -2 14077.9 2446.19  57
  -3   3  -2 8824.55 1499.14  58
   3   3   2 11359.4 1819.78  55
  -3   3  -2 8103.88 1300.58  74
   3   3   2 8992.62 1642.58  56
  -3   3  -2 10062.6 1579.60  19
  -3   3  -2 10597.1 1628.94  14
  -3   3  -3 283949. 9888.13  74
   3   3   3 286420. 10625.2  55
  -3   3  -3 278075. 10420.3  75
  -3   3  -3 254715. 12952.7   3
  -3   3  -3 274561. 10566.7  20
  -3   3  -3 286791. 9910.47  19
  -3   3  -3 269898. 10163.4  14
   3   3   4 114106. 6350.21  55
  -3   3  -4 115484. 5959.50  74
  -3   3  -4 108183. 6166.21  75
  -3   3  -4 116751. 5728.29  19
  -3   3  -4 113001. 6168.56  14
  -3   3  -4 106851. 8211.14   3
  -3   3  -4 118840. 6469.33  20
  -3   3  -5 74117.0 5313.52  75
   3   3   5 80816.1 5551.68  55
  -3   3  -5 82219.4 5581.52  20
  -3   3  -5 75318.7 5256.09  14
  -3   3  -5 76940.3 7461.04   3
   3   3   6 17645.0 2859.51  55
  -3   3  -6 20507.9 3025.65  75
  -3   3  -6 20689.4 4198.75   3
  -3   3  -6 20691.5 2902.52  20
  -3   3  -6 23676.8 3044.85  14
   3   3   7 135433. 8591.74  55
  -3   3  -7 162735. 8993.82  20
  -3   3  -7 151314. 11898.2   3
  -3   3  -7 145336. 8347.28  14
  -3   3  -8 33838.5 4166.84  20
  -3   3  -8 34564.7 3151.29  31
  -3   3  -9 4544.35 1260.86  31
  -3   3  -9 5436.77 1454.13  25
  -3   3 -10 39386.4 3573.19  31
  -3   3 -10 40606.1 3590.48  25
   3   3  11 2296.03 968.424  71
  -3   3 -11 1943.60 1061.75  31
  -3   3 -11 2227.79 1158.99  26
  -3   3 -11 1309.48 882.829  25
   3   3  12 29120.4 2815.61  71
   3   3  12 29402.6 2954.90  47
  -3   3 -12 29059.1 2942.12  31
  -3   3 -12 33809.5 3090.80  25
  -3   3 -12 29754.8 3083.00  26
   3   3  13 15742.6 1954.37  71
  -3   3 -13 12854.5 1991.08  38
  -3   3 -13 15087.7 2118.21  26
  -3   3 -13 15475.2 3137.93   7
   3   3  13 15484.0 1967.91  47
   3   3  14 15796.0 1736.93  47
   3   3  14 18492.9 1809.39  71
  -3   3 -14 14639.0 1781.27  26
  -3   3 -14 18207.2 1983.62  38
  -3   3 -14 16062.2 2617.44   7
   3   5 -12 3417.21 1023.99  32
   3   5 -12 5022.42 1487.46   7
   3   5 -11 16146.8 2175.25  32
   3   5 -11 17371.4 3018.04   7
   3   5 -10 3380.41 1712.95   7
   3   5  -9 28315.1 4330.06   7
   3   5  -1 52225.2 4679.36  16
  -3   5   0 11911.8 2192.19  56
   3   5   0 12828.6 2891.18  18
   3   5   0 12407.0 2273.15  16
   3   5   0 13906.3 2932.77  19
   3   5   1 37694.7 3968.64  16
  -3   5  -1 36078.2 4074.51  20
   3   5   1 37730.2 5506.90   2
   3   5  11 1400.93 701.731  47
  -3   5 -11 2491.62 879.691  38
  -3   5 -12 18311.9 2642.14   7
   4  -8   1 2444.95 946.698  65
  -4  -6  11 9519.88 2075.88   9
   4  -6 -10 4985.45 1209.97  63
  -4  -6  10 7158.43 2291.28   9
   4  -6  -9 21542.4 2435.23  63
  -4  -6   9 19959.1 3702.26   9
   4  -6  -8 2759.58 1188.17  63
  -4  -6   8 1272.06 1657.53   9
  -4  -6   8 3844.40 1952.40   6
   4  -6  -7 54789.4 4172.54  63
  -4  -6   7 44038.1 5972.75   9
   4  -6  -7 59455.6 7330.66   6
  -4  -6   7 55857.8 6487.49   6
   4  -6  -6 4182.99 1380.02  63
  -4  -6   6 5778.64 2490.84   9
   4  -6  -6 4455.49 2502.01   6
  -4  -6   6 4245.21 2488.92   6
   4  -6  -5 37874.8 3534.37  63
  -4  -6   5 33366.0 5014.80   9
   4  -6  -5 32732.6 5679.94   6
  -4  -6   5 39125.7 6012.46   6
  -4  -6   4 41223.8 3451.90  65
   4  -6  -4 39875.2 3521.31  63
   4  -6  -4 49148.7 3957.49  65
  -4  -6   4 37563.4 5306.69   9
   4  -6  -4 33860.4 5941.67   6
  -4  -6   4 39573.0 5976.12   6
   4  -6  -3 12062.3 2106.14  65
   4  -6  -3 10949.9 2018.94  63
  -4  -6   3 9848.52 1805.31  65
  -4  -6   3 12362.1 3130.83   9
   4  -6  -3 18957.0 4388.64   6
  -4  -6   3 9640.61 3054.76   6
   4  -6  -2 16670.3 2362.25  65
  -4  -6   2 18257.8 2346.37  65
  -4  -6   2 17193.2 3421.66   9
  -4  -6   2 23348.7 4918.95   6
   4  -6  -2 14944.1 3645.36   6
  -4  -6   1 21447.1 2592.40  65
   4  -6  -1 27855.1 3028.88  69
   4  -6  -1 26508.3 2930.93  65
  -4  -6   1 18906.4 3890.34   9
   4  -6  -1 22078.5 4206.08   6
  -4  -6   1 26160.7 5126.98   6
   4  -6   0 98029.8 6036.35  69
   4  -6   0 81440.7 5233.94  65
  -4  -6   0 79627.0 5208.21  65
   4  -6   0 96658.9 8981.10   6
  -4  -6   0 94932.5 9325.12   6
   4  -6   1 10560.1 2072.65  69
  -4  -6  -1 11788.8 2099.52  65
   4  -6   1 12949.2 2260.00  65
  -4  -6  -1 10853.9 3349.42   6
   4  -6   1 12612.8 2019.11  44
   4  -6   1 13241.3 3487.63   9
  -4  -6  -2 8623.38 1858.05  65
   4  -6   2 9451.52 2145.82  69
   4  -6   2 6466.93 1647.57  65
  -4  -6  -2 4535.96 2461.48   6
   4  -6   2 9611.15 1937.88  44
   4  -6   2 8213.91 3044.13   9
   4  -6   3 39037.4 3671.16  65
   4  -6   3 42236.3 4251.11  69
   4  -6   3 43334.6 5884.90   9
   4  -6   3 46009.8 3948.02  44
  -4  -6  -3 42521.4 6324.87   6
   4  -6   4 4702.99 1400.69  65
   4  -6   4 5057.69 1819.65  69
  -4  -6  -4 8694.97 3398.26   6
   4  -6   4 5552.30 2366.58   9
   4  -6   4 2825.68 1267.12  44
   4  -6   5 5252.20 1991.41  69
   4  -6   5 3300.92 1408.02  65
  -4  -6  -5 2849.88 2611.25   6
   4  -6   5 4379.46 2468.50   9
   4  -6   5 5079.22 1669.12  44
   4  -6   6 5471.70 1575.66  65
   4  -6   6 10020.4 2203.65  69
   4  -6   6 7177.91 1761.62  44
   4  -6   6 4359.65 2028.65   9
  -4  -6  -6 2607.22 2490.01   6
   4  -6   7 24612.6 2875.27  65
   4  -6   7 25968.2 2921.21  44
  -4  -6  -7 28526.8 4753.94   6
   4  -6   7 19871.7 3985.61   9
   4  -6   8 3870.61 1266.46  65
   4  -6   8 3979.55 1273.23  44
   4  -6   8 2375.80 1556.49   9
  -4  -6  -8 5476.43 2465.52   6
   4  -6   9 17811.0 2005.10  65
   4  -6   9 19017.0 2999.73   9
   4  -6  10 8592.65 1762.92   9
   4  -4 -14 1041.69 736.909  63
  -4  -4  14 873.743 879.375   9
   4  -4 -13 1524.14 707.577  68
   4  -4 -13 1901.11 1003.89  63
   4  -4 -12 13728.9 2139.24  63
  -4  -4  12 16738.5 3749.53   9
   4  -4 -11 9639.53 1862.62  72
   4  -4 -11 10670.9 2089.47  63
  -4  -4  11 13099.3 3919.94   9
   4  -4 -10 22070.1 2873.12  63
   4  -4 -10 21364.2 2674.86  72
  -4  -4  10 18474.4 4134.95   9
   4  -4  -9 36111.3 3375.30  72
   4  -4  -9 31611.8 3314.14  63
  -4  -4   9 28367.9 5102.08   9
   4  -4  -8 39761.3 3449.91  72
   4  -4  -8 40645.5 3627.53  63
   4  -4  -8 25617.7 5378.07   6
  -4  -4   8 32212.4 5192.26   9
   4  -4  -7 37170.4 3436.24  63
   4  -4  -7 41131.9 3403.50  72
   4  -4  -7 36622.1 6096.37   6
  -4  -4   7 27722.5 4538.23   9
   4  -4  -6 2076.38 994.807  63
   4  -4  -6 4873.65 1661.13  50
   4  -4  -6 3277.09 1354.22  62
  -4  -4   6 3983.21 1958.14   9
  -4  -4   6 2651.71 1365.18  23
   4  -4  -6 3199.77 1841.07   6
  -4  -4   5 71901.8 5186.36  51
   4  -4  -5 52332.1 4469.64  62
   4  -4  -5 71736.5 5300.87  50
  -4  -4   5 48509.1 5070.22  60
  -4  -4   5 46144.2 4581.37  23
  -4  -4   5 74906.3 6949.56   1
  -4  -4   4 1590.04 1128.00  51
   4  -4  -4 1118.09 873.384  50
  -4  -4   4 2175.83 1358.62  60
   4  -4  -4 2209.30 1052.21  62
  -4  -4   4 4080.06 2000.10   1
  -4  -4   4 2873.88 1448.89  23
  -4  -4   3 104270. 6002.15  51
  -4  -4   3 114535. 7217.86  60
  -4  -4   3 105899. 6814.62  23
   4  -4  -2 45226.5 4595.92  60
   4  -4  -2 46325.7 3639.08  62
  -4  -4   2 44014.5 3750.63  51
  -4  -4   2 50498.7 4642.76  60
  -4  -4   2 43054.6 4301.25  23
  -4  -4   1 54541.7 4144.54  51
  -4  -4   1 56833.4 4827.18  60
   4  -4  -1 56935.5 4080.42  62
   4  -4  -1 58203.1 5008.91  60
  -4  -4   1 53196.3 4030.17  59
  -4  -4   1 56377.5 4875.81  23
  -4  -4   0 1716.54 882.383  51
   4  -4   0 4400.42 1679.57  60
  -4  -4   0 5692.93 1914.89  60
  -4  -4   0 3358.21 1165.05  59
  -4  -4   0 1876.36 1217.00  23
   4  -4   1 61051.4 4864.80  60
  -4  -4  -1 55261.9 4273.22  59
  -4  -4  -1 60618.5 4949.34  60
  -4  -4  -1 60092.0 4238.62  51
  -4  -4  -1 54969.5 4664.64  23
   4  -4   1 59429.6 6108.11   1
  -4  -4  -2 62948.4 4711.43  59
  -4  -4  -2 65788.7 5314.12  60
   4  -4   2 54531.5 4607.32  60
  -4  -4  -2 73624.9 4835.46  50
  -4  -4  -2 77239.9 5360.19  23
   4  -4   2 61271.8 6450.61   1
  -4  -4  -3 53870.4 4319.18  50
  -4  -4  -3 61531.4 5221.31  60
  -4  -4  -3 54934.6 4483.72  59
   4  -4   3 59540.6 6542.22   1
  -4  -4  -4 51562.1 4496.68  50
  -4  -4  -4 53451.8 5179.46  60
  -4  -4  -4 54571.0 4587.94  59
   4  -4   4 40518.0 5693.58   1
  -4  -4  -5 82984.9 6071.91  59
  -4  -4  -5 83018.4 6196.41  50
   4  -4   5 83730.4 8614.54   1
   4  -4   6 19623.3 2530.48  65
   4  -4   6 20254.4 2520.28  69
   4  -4   6 20097.9 2498.79  28
  -4  -4  -6 20833.1 3770.56  10
  -4  -4  -6 25237.5 4369.89   6
   4  -4   6 21312.4 3935.69   9
   4  -4   7 90556.0 5571.00  69
   4  -4   7 82142.7 5663.77  65
  -4  -4  -7 90931.7 8684.25   6
   4  -4   7 94873.4 5858.15  28
   4  -4   7 90294.3 8231.10   9
  -4  -4  -7 86004.9 7838.29  10
   4  -4   8 2562.62 1320.82  65
   4  -4   8 1392.51 2125.34   9
  -4  -4  -8 1393.00 2112.93   6
  -4  -4  -8 2299.46 1466.47  10
   4  -4   8 1262.95 951.981  28
   4  -4   9 60721.9 4862.72  65
   4  -4   9 63068.3 4934.41  28
   4  -4   9 51982.6 6378.08   9
  -4  -4  -9 56810.2 6324.22  10
  -4  -4 -10 11365.9 1923.04  72
   4  -4  10 10637.6 1960.96  65
   4  -4  10 11137.3 2862.99   9
   4  -4  10 11499.5 2206.81  28
  -4  -4 -10 6508.33 2376.34  10
  -4  -4 -11 22498.4 2518.47  72
  -4  -4 -11 23918.8 3874.14  10
   4  -4  11 23932.9 3869.15   9
   4  -4  11 21240.5 2739.36  28
  -4  -4 -12 23979.6 2645.56  63
  -4  -4 -12 26881.2 2494.04  72
  -4  -4 -12 27116.6 3815.77  10
   4  -4  12 22060.1 3302.75   9
  -4  -4 -13 3542.21 836.735  72
   4  -4  13 1614.03 906.780   9
   4  -2 -15 3152.82 947.381  72
   4  -2 -15 1315.84 690.408  63
  -4  -2  15 3522.11 1094.98  71
  -4  -2  15 2801.94 1632.13   9
   4  -2 -14 8866.97 1529.37  63
   4  -2 -14 8053.14 1575.86  67
   4  -2 -14 6749.59 1451.96  72
  -4  -2  14 10570.0 1684.34  70
  -4  -2  14 9782.38 1810.67  71
  -4  -2  14 7768.17 2590.42   9
   4  -2 -13 7943.38 1598.62  67
  -4  -2  13 6313.81 1582.23  71
   4  -2 -13 7891.04 1679.99  72
  -4  -2  13 10161.0 1892.59  70
  -4  -2  13 11395.8 3432.02   9
   4  -2 -12 61816.4 4440.33  72
   4  -2 -12 65161.3 4468.83  67
  -4  -2  12 69074.5 4897.08  70
  -4  -2  12 61114.4 4621.62  71
  -4  -2  12 65796.2 4589.57  28
  -4  -2  12 68271.8 7909.64   9
  -4  -2  12 67320.9 6936.18  11
  -4  -2  11 30261.0 3183.19  71
   4  -2 -11 26809.0 2923.61  72
  -4  -2  11 33280.6 3386.19  70
   4  -2 -11 30897.7 2987.22  67
  -4  -2  11 33227.9 4792.06  11
   4  -2 -11 28187.5 4469.52  10
  -4  -2  11 36720.7 5623.67   8
  -4  -2  11 26572.2 2871.48  28
   4  -2 -10 6596.83 1433.36  67
   4  -2 -10 5627.21 1401.59  72
  -4  -2  10 8574.69 1692.23  71
  -4  -2  10 7756.13 1672.31  70
  -4  -2  10 13986.9 4183.10   8
  -4  -2  10 5848.77 2257.59  11
   4  -2 -10 9396.62 2673.36  10
  -4  -2  10 9059.88 1644.51  28
   4  -2  -9 113445. 7002.76  62
   4  -2  -9 112267. 6980.03  50
   4  -2  -8 8558.04 1844.91  50
   4  -2  -8 6617.71 1686.10  62
  -4  -2   8 7215.31 1735.76  53
   4  -2  -8 8279.93 2189.13  22
   4  -2  -7 186433. 8642.15  62
  -4  -2   7 189696. 8517.79  53
   4  -2  -7 193542. 8668.53  50
   4  -2  -7 197303. 10193.4  22
  -4  -2   7 208126. 10920.2   1
  -4  -2   6 145277. 6678.76  53
   4  -2  -6 138136. 6757.28  62
  -4  -2   6 133873. 6457.96  51
   4  -2  -6 141435. 6759.72  50
   4  -2  -6 136578. 8133.54  22
  -4  -2   6 152143. 8446.51   1
  -4  -2   6 156512. 8673.10   5
  -4  -2   5 179895. 7207.73  53
   4  -2  -5 188369. 7609.91  50
   4  -2  -5 192087. 6693.14  59
   4  -2  -5 181589. 7493.89  62
  -4  -2   5 181465. 7355.57  51
  -4  -2   5 187888. 8941.23   1
  -4  -2   5 190268. 9119.76   5
   4  -2  -5 196596. 9566.24   4
   4  -2  -5 184633. 9319.96  22
   4  -2  -4 185685. 6639.80  59
  -4  -2   4 183455. 7245.65  51
   4  -2  -4 195390. 7397.99  50
  -4  -2   4 190880. 6830.64  53
   4  -2  -4 186719. 7330.15  54
   4  -2  -4 189981. 7235.15  62
  -4  -2   4 203643. 8725.84   5
   4  -2  -4 193831. 9041.29  22
  -4  -2   4 193480. 8489.49   1
   4  -2  -4 193348. 9621.68   4
   4  -2  -3 28416.6 2391.04  54
   4  -2  -3 26377.0 2240.94  50
  -4  -2   3 25538.0 1865.51  53
   4  -2  -3 27384.2 2058.35  59
   4  -2  -3 30168.0 2353.28  62
  -4  -2   3 28341.4 2319.62  51
   4  -2  -3 26764.1 3416.45   4
  -4  -2   3 28885.4 2821.53   5
   4  -2  -3 29308.7 3072.38  22
  -4  -2   3 29138.2 2878.18   1
   4  -2  -2 618923. 15172.3  62
  -4  -2   2 561768. 15839.6  60
   4  -2  -2 607994. 15241.4  50
   4  -2  -2 533917. 16045.8  60
   4  -2  -2 621642. 15328.3  54
  -4  -2   2 635745. 14766.7  59
  -4  -2   2 625843. 15341.6  51
  -4  -2   2 645819. 16998.6   1
   4  -2  -2 586445. 19168.4   4
   4  -2  -2 529378. 16008.7  22
   4  -2  -1 114084. 4552.60  54
  -4  -2   1 112002. 4887.01  60
   4  -2  -1 117048. 4679.73  62
   4  -2  -1 114725. 4765.23  50
  -4  -2   1 109034. 3152.78  53
  -4  -2   1 104531. 4316.48  59
   4  -2  -1 114077. 5099.10  60
  -4  -2   1 112187. 4594.31  51
   4  -2  -1 107999. 6847.94   4
   4  -2  -1 116555. 5905.62   1
   4  -2   0 31900.1 2362.22  60
  -4  -2   0 31351.3 2150.03  51
  -4  -2   0 29360.1 2043.85  59
   4  -2   0 29112.9 1969.14  54
   4  -2   0 29480.9 2113.16  62
  -4  -2   0 31374.1 1785.36  50
  -4  -2   0 31226.7 2384.84  60
   4  -2   0 24008.3 3464.85   4
   4  -2   0 29861.6 2926.59   1
   4  -2   1 102642. 4132.04  54
  -4  -2  -1 105836. 3566.73  62
  -4  -2  -1 105992. 4191.98  50
   4  -2   1 114827. 4676.17  60
  -4  -2  -1 116175. 4922.02  60
  -4  -2  -1 103661. 4383.41  51
  -4  -2  -1 105770. 4568.78  59
   4  -2   1 105164. 6707.52   4
   4  -2   1 101974. 5899.51   1
   4  -2   2 172591. 5950.62  54
  -4  -2  -2 180094. 6841.35  59
  -4  -2  -2 180310. 4890.00  52
   4  -2   2 184493. 6518.05  60
  -4  -2  -2 176718. 6423.98  50
  -4  -2  -2 185926. 6965.18  60
  -4  -2  -2 192498. 6564.45  51
   4  -2   2 163247. 8305.70   1
  -4  -2  -2 175188. 6423.10  23
  -4  -2  -3 63236.9 3929.11  60
  -4  -2  -3 71628.5 3979.23  50
   4  -2   3 64461.0 3398.16  60
  -4  -2  -3 68943.1 3519.78  62
   4  -2   3 65864.4 3203.92  54
  -4  -2  -3 69909.0 3654.68  51
  -4  -2  -3 68296.4 3999.96  59
  -4  -2  -3 74982.5 3018.57  12
   4  -2   3 57355.5 5196.81   1
  -4  -2  -3 62488.4 3367.60  23
  -4  -2  -4 33492.5 2648.37  51
   4  -2   4 32160.8 2459.88  60
  -4  -2  -4 34360.0 3048.65  50
   4  -2   4 35065.0 2362.34  54
  -4  -2  -4 32257.1 2674.58  62
   4  -2   4 34283.4 4370.08   1
   4  -2   5 151292. 6315.39  60
  -4  -2  -5 143833. 6804.16  62
  -4  -2  -5 134949. 7220.29  50
  -4  -2  -5 151095. 6522.24  51
   4  -2   5 138078. 9857.76   1
  -4  -2  -6 31860.6 3172.01  59
  -4  -2  -6 29083.0 3446.20  50
  -4  -2  -6 33000.8 3351.50  62
  -4  -2  -6 35678.6 3250.28  21
   4  -2   6 26154.9 4631.42   1
  -4  -2  -7 61696.9 4582.24  59
  -4  -2  -7 55866.9 4675.68  62
  -4  -2  -7 54769.4 4988.95  50
  -4  -2  -8 39328.2 4226.94  62
  -4  -2  -8 60236.1 5480.73  50
   4  -2   8 53160.0 7489.99   1
  -4  -2  -9 13.4607 684.372  67
  -4  -2  -9-1287.27 1150.44  64
  -4  -2  -9 2324.70 1078.45  72
  -4  -2  -9 4251.17 1885.40  10
   4  -2   9 783.142 712.800  36
   4  -2   9 1324.94 1468.01  11
  -4  -2 -10 10291.6 1792.19  67
  -4  -2 -10 11313.3 2018.12  72
  -4  -2 -10 12130.7 2748.65  10
   4  -2  10 15358.1 3467.51  11
   4  -2  10 11826.8 1898.44  36
  -4  -2 -11 6427.62 1372.07  67
   4  -2  11 8864.31 1804.35  71
  -4  -2 -11 7256.91 1705.26  72
   4  -2  11 8489.87 1874.00  28
   4  -2  11 5271.00 2090.25  11
   4  -2  11 11430.0 3204.55   9
   4  -2  11 7309.82 1601.58  36
  -4  -2 -11 8067.20 2673.69  10
  -4  -2 -12 46622.2 3678.96  67
  -4  -2 -12 42536.0 3670.23  72
   4  -2  12 49436.5 3895.89  71
  -4  -2 -12 44932.7 5577.92  10
   4  -2  12 51375.2 5980.40  11
   4  -2  12 41819.1 3802.83  28
   4  -2  12 40503.0 5269.55   9
  -4  -2 -13 10297.9 1820.58  72
  -4  -2 -13 12832.0 1874.00  67
   4  -2  13 14404.1 1957.28  71
   4  -2  13 11277.2 2929.94  11
  -4  -2 -13 13041.4 2928.44  10
   4  -2  13 12322.5 2068.16  28
   4  -2  13 8437.64 2378.32   9
  -4  -2 -14 1588.09 712.996  67
  -4  -2 -14 3717.42 1224.82  72
   4  -2  14 1101.12 614.750  71
   4  -2  14 529.956 775.562  28
   4  -2  14 1870.10 1344.62  11
   4  -2  14 1455.44 1048.75   9
  -4  -2 -15 3369.69 735.316  67
  -4  -2 -15 4451.32 968.352  72
   4  -2  15 1666.42 822.992   9
   4  -2  15 4028.14 863.527  28
   4  -2  15 889.661 844.583  11
  -4   0  16 19193.1 1807.47  70
  -4   0  16 20175.5 1884.37  71
  -4   0  16 25103.1 3211.84   9
  -4   0  15 2670.60 1096.78  70
   4   0 -15 901.357 892.110  67
  -4   0  15 905.689 912.352  71
   4   0 -15 2546.93 930.351  27
  -4   0  15 2659.56 1342.31   8
  -4   0  14 13374.1 2190.75  70
   4   0 -14 14471.8 2164.30  67
  -4   0  14 10340.6 1876.09  71
   4   0 -14 11853.0 1752.32  72
   4   0 -14 13935.6 2846.59   7
  -4   0  14 13676.1 3108.40  11
   4   0 -13-25.2174 1081.58  67
  -4   0  13 3180.82 1474.85  70
   4   0 -13 1922.30 960.390  72
  -4   0  13 1992.21 1182.15  71
  -4   0  13 506.643 1478.31  11
   4   0 -13 1143.94 1547.41   7
   4   0 -13 841.648 747.793  38
  -4   0  12 37976.2 3562.24  70
   4   0 -12 34002.1 3303.51  67
   4   0 -12 38194.9 3360.37  72
  -4   0  12 39241.5 3589.35  71
   4   0 -12 38024.7 3356.50  38
   4   0 -12 44503.4 5383.72   7
  -4   0  12 32109.7 4779.56  11
   4   0 -11 6417.25 1482.16  67
  -4   0  11 8545.64 1645.82  71
   4   0 -11 7533.33 1374.01  72
  -4   0  11 6848.63 1510.57  47
  -4   0  11 6639.94 2256.34  11
   4   0 -11 5722.43 1339.36  26
   4   0 -11 10959.1 1848.28  38
   4   0 -11 8103.35 2401.17   7
   4   0 -10-1037.31 974.846  67
  -4   0  10-339.748 1081.87  53
   4   0 -10-52.0808 777.400  62
  -4   0  10-637.594 1652.81   5
   4   0  -9 18308.9 2552.08  62
  -4   0   9 17286.0 2623.22  53
   4   0  -9 20535.6 2591.60  50
  -4   0   9 24446.4 4253.73   5
   4   0  -8 223789. 9344.94  62
  -4   0   8 217177. 9559.20  53
   4   0  -8 254995. 9695.88  50
  -4   0   8 227091. 12754.1   5
   4   0  -7 110800. 5404.79  50
   4   0  -7 96903.5 5259.61  62
  -4   0   7 109679. 5124.32  55
  -4   0   7 96052.6 5349.62  53
  -4   0   7 101314. 7467.56   5
   4   0  -6 6107.64 1225.93  50
  -4   0   6 6835.01 1481.50  53
  -4   0   6 4302.93 941.525  55
   4   0  -6 5590.93 1232.57  62
   4   0  -6 6495.80 1398.08   3
  -4   0   6 6906.00 2207.76   5
   4   0  -6 2403.98 1804.00   2
   4   0  -5 251483. 6929.10  75
  -4   0   5 256002. 8054.44  53
   4   0  -5 275100. 7733.79  50
   4   0  -5 236237. 7643.79  62
  -4   0   5 251651. 10432.9   5
   4   0  -5 248842. 11366.9   2
   4   0  -5 245768. 7692.15  17
   4   0  -4 137147. 5075.79  73
   4   0  -4 134913. 5074.11  62
   4   0  -4 146546. 4985.98  50
  -4   0   4 139181. 4467.05  51
   4   0  -4 139739. 5112.37  79
  -4   0   4 136610. 5277.25  53
   4   0  -4 136736. 4758.69  54
   4   0  -4 159112. 4534.38  24
   4   0  -4 135400. 7401.18   2
  -4   0   4 133878. 6828.03   5
   4   0  -4 128679. 5111.49  17
  -4   0   3 550940. 14530.1  53
   4   0  -3 540851. 14174.9  62
   4   0  -3 578021. 14372.1  79
   4   0  -3 549566. 13991.8  54
  -4   0   3 549156. 14357.8  52
   4   0  -3 551427. 13927.6  50
  -4   0   3 560386. 13703.8  51
   4   0  -3 502524. 14270.2  74
   4   0  -3 577136. 14365.0  73
   4   0  -3 519911. 16598.4   2
  -4   0   2 37562.8 1948.04  52
   4   0  -2 43122.8 1841.02  62
  -4   0   2 40179.8 2019.67  53
  -4   0   2 46183.1 1823.10  58
   4   0  -2 40657.3 1372.13  56
   4   0  -2 42015.2 1772.16  74
   4   0  -2 42012.6 1592.49  50
   4   0  -2 40903.8 1839.29  54
  -4   0   2 38931.5 1665.67  51
   4   0  -2 41870.9 2779.32   2
  -4   0   1 102874. 3520.38  52
  -4   0   1 98950.1 3539.39  58
  -4   0   1 107271. 3340.22  51
  -4   0   1 107516. 3539.46  53
   4   0  -1 107303. 3293.01  62
   4   0  -1 109595. 3430.97  54
   4   0  -1 104907. 4017.05   2
  -4   0   1 106550. 4080.15   3
  -4   0   1 107354. 3476.26  12
   4   0  -1 106785. 3511.15  19
   4   0  -1 114099. 3465.47  15
  -4   0   0 144058. 3813.03  57
  -4   0   0 136158. 4153.81  52
   4   0   0 138052. 4395.72  55
   4   0   0 134537. 4342.92  54
  -4   0   0 139118. 5339.73   3
   4   0   0 127132. 4258.22  13
  -4   0  -1 36006.1 2022.19  52
   4   0   1 38380.9 2467.13  55
  -4   0  -1 39710.0 3271.29   3
   4   0   1 34512.8 2139.75  13
  -4   0  -1 36193.3 2031.34  21
  -4   0  -2 506870. 13729.9  76
  -4   0  -2 505209. 13755.0  78
   4   0   2 565675. 14353.5  55
  -4   0  -2 543121. 16932.3   3
  -4   0  -2 523870. 13680.9  21
   4   0   3 19048.7 2023.50  55
  -4   0  -3 17303.4 1880.79  76
  -4   0  -3 22528.0 2086.86  78
  -4   0  -3 18077.6 1955.66  14
  -4   0  -3 25118.7 3329.77   3
  -4   0  -4 10828.4 1677.76  78
   4   0   4 13772.6 1818.33  55
  -4   0  -4 9543.41 1533.19  76
  -4   0  -4 15001.4 2750.61   3
  -4   0  -4 12354.6 1673.22  14
  -4   0  -5 28498.1 2530.48  76
   4   0   5 25212.6 2568.73  55
  -4   0  -5 28627.0 2536.91  78
  -4   0  -5 29679.8 2650.01  14
  -4   0  -5 28220.2 3857.96   3
  -4   0  -6 96924.4 5333.61  78
   4   0   6 102404. 5738.87  55
  -4   0  -6 104683. 5488.18  76
  -4   0  -6 93493.0 7268.12   3
  -4   0  -6 91946.8 5273.73  14
  -4   0  -7 326666. 12018.3  78
   4   0   7 318286. 12489.9  55
  -4   0  -7 334011. 12091.2  76
  -4   0  -7 328237. 15310.0   3
  -4   0  -7 326851. 12128.6  14
  -4   0  -8 30252.8 3235.45  78
  -4   0  -8 38780.6 3613.78  76
   4   0   8 28111.1 3463.65  55
  -4   0  -8 37400.1 3645.70  14
   4   0   8 35015.3 5029.92   5
  -4   0  -9 169077. 9149.80  50
  -4   0  -9 174159. 8909.87  21
  -4   0 -10 638.150 893.963  72
   4   0  10-560.246 1112.12  71
  -4   0 -10 1405.54 1022.74  67
  -4   0 -10 260.640 832.275  25
  -4   0 -10-692.716 1409.16  10
   4   0  10 943.547 1159.98  11
   4   0  10 2155.59 1313.04  47
  -4   0 -10 1464.61 1072.65  31
  -4   0 -11 48603.1 3940.49  72
  -4   0 -11 46581.6 3918.82  67
   4   0  11 54624.7 4204.84  71
   4   0  11 52025.7 4211.32  47
  -4   0 -11 53204.8 4091.86  31
  -4   0 -11 56573.6 4023.29  26
   4   0  11 53383.5 6152.30  11
  -4   0 -11 49901.8 3933.91  25
  -4   0 -11 45353.1 5615.29  10
   4   0  12 51294.4 4109.77  71
  -4   0 -12 54537.4 4134.79  72
  -4   0 -12 58065.5 4388.46  67
   4   0  12 47845.8 4144.88  47
  -4   0 -12 52344.3 4164.91  25
  -4   0 -12 59644.5 4324.24  31
  -4   0 -12 53877.4 3987.27  26
   4   0  12 53903.0 6282.19  11
   4   0  13-980.765 1221.19  47
  -4   0 -13 360.087 975.435  67
   4   0  13 160.189 888.852  71
  -4   0 -13 166.922 839.138  72
  -4   0 -13-97.4971 976.833  31
  -4   0 -13 1260.28 866.475  26
   4   0  13 1983.88 1777.40  11
  -4   0 -14 2627.58 1020.53  72
   4   0  14 1608.17 940.324  70
   4   0  14 1917.56 1044.24  71
  -4   0 -14 1609.95 1018.06  67
   4   0  14 1521.02 1524.35  11
   4   0  14 2958.47 992.717  28
  -4   0 -15 4066.57 960.714  72
   4   0  15 2524.57 830.706  70
   4   0  15 3011.55 1076.38  71
  -4   0 -15 5613.58 1316.08  67
   4   0  15 3702.82 1572.56   9
   4   0  15 5235.33 1779.95  11
  -4   0 -16 16963.2 1548.81  67
  -4   2  15 3099.57 840.602  71
  -4   2  15 1295.12 846.246  70
   4   2 -15 2407.35 944.136  27
   4   2 -15 666.311 533.307  32
   4   2 -15 1119.45 726.695  38
   4   2 -15 2700.61 1499.16   7
  -4   2  14 6099.33 1332.98  71
   4   2 -14 6784.99 1474.62  67
  -4   2  14 6170.10 1410.79  70
   4   2 -14 7846.28 1551.84  32
   4   2 -14 7591.49 1655.19  38
   4   2 -14 7198.73 2084.48   7
  -4   2  13 11464.7 1826.35  71
  -4   2  13 7411.63 1536.13  47
  -4   2  13 8543.90 1834.08  70
   4   2 -13 9293.96 1739.90  67
   4   2 -13 8254.61 1742.03  32
   4   2 -13 8541.32 1886.24  26
   4   2 -13 10254.7 1925.01  38
   4   2 -13 4235.86 2090.50   7
   4   2 -12 67097.6 4667.46  67
  -4   2  12 75824.3 4830.47  47
  -4   2  12 65953.8 4499.14  71
   4   2 -12 71538.1 7195.29   7
   4   2 -12 69097.7 4878.88  38
   4   2 -12 71725.4 4932.57  26
  -4   2  11 28260.6 2830.18  71
   4   2 -11 27179.5 2885.15  67
  -4   2  11 29036.1 2923.54  47
   4   2 -11 26187.7 2920.19  26
   4   2 -11 33506.4 4931.62   7
   4   2 -11 29628.0 3107.07  38
  -4   2  10 13164.5 1920.40  71
   4   2 -10 12094.7 1876.47  67
   4   2 -10 16935.4 3568.71   7
   4   2 -10 12307.4 1968.48  26
   4   2 -10 11653.2 1881.82  25
   4   2 -10 13690.2 2080.66  38
  -4   2   9 115819. 7047.48  53
  -4   2   9 134605. 7707.84  55
   4   2  -9 139810. 11753.6   2
  -4   2   9 131691. 10721.0   5
  -4   2   8 10143.2 2108.27  55
   4   2  -8 8621.09 1744.13  75
  -4   2   8 9470.36 2258.21  61
  -4   2   8 7284.10 1679.64  53
  -4   2   8 12286.4 3394.80   5
   4   2  -8 10079.2 2763.59   3
   4   2  -8 7092.06 2737.85   2
  -4   2   7 182118. 8401.29  55
  -4   2   7 173514. 7794.88  53
   4   2  -7 189275. 8284.48  75
  -4   2   7 183812. 9044.19  61
  -4   2   7 176385. 11075.0   5
   4   2  -7 168077. 11340.6   2
  -4   2   6 148327. 6496.51  53
   4   2  -6 140981. 7053.86  74
  -4   2   6 153432. 7623.95  61
  -4   2   6 148392. 7006.07  55
   4   2  -6 135681. 9098.75   2
   4   2  -6 131704. 6475.34  17
  -4   2   6 142389. 9119.39   5
  -4   2   5 191369. 7213.37  53
  -4   2   5 202848. 8505.75  61
   4   2  -5 176306. 7347.09  79
   4   2  -5 194056. 7901.93  74
   4   2  -5 179029. 7372.13  73
   4   2  -5 183173. 8149.55  19
   4   2  -5 186003. 10192.3   2
   4   2  -5 184162. 7424.20  17
  -4   2   5 192433. 9952.23   5
  -4   2   4 221734. 8645.98  61
  -4   2   4 221456. 7366.19  53
   4   2  -4 193078. 7559.33  73
   4   2  -4 212627. 7975.52  74
   4   2  -4 197685. 7610.26  79
   4   2  -4 201287. 9935.32   2
   4   2  -4 216573. 8510.16  19
  -4   2   4 214002. 9791.46   5
   4   2  -4 189369. 7501.98  17
   4   2  -3 25061.1 2085.13  79
   4   2  -3 24565.6 2049.03  73
  -4   2   3 25913.1 1859.87  53
  -4   2   3 23038.2 2397.28  61
  -4   2   3 22597.3 1273.65  52
  -4   2   3 20262.7 1380.36  56
  -4   2   3 26534.0 1632.21  20
   4   2  -3 21489.3 2549.39  19
   4   2  -3 23205.8 2057.79  17
  -4   2   3 23262.0 2686.18   5
   4   2  -3 22364.9 3062.26   2
  -4   2   2 619430. 15117.2  52
  -4   2   2 595765. 15758.6  53
  -4   2   2 624162. 15224.0  75
   4   2  -2 581411. 16855.5  16
   4   2  -2 606300. 17757.0  19
  -4   2   2 636852. 17135.4   3
   4   2  -2 609300. 16345.8  15
  -4   2   2 644362. 16013.8  20
  -4   2   2 587588. 14317.4  12
  -4   2   2 609020. 17723.2   5
   4   2  -2 606034. 19481.5   2
  -4   2   1 117925. 4197.56  75
  -4   2   1 114721. 4057.96  52
   4   2  -1 124957. 4668.98  55
   4   2  -1 112910. 3986.44  57
  -4   2   1 112544. 4096.80  53
   4   2  -1 115438. 4459.36  15
  -4   2   1 120334. 5731.77   3
   4   2  -1 109310. 6234.03   2
  -4   2   1 116615. 4574.26  20
   4   2  -1 108783. 5295.98  18
   4   2  -1 110781. 4862.68  16
   4   2  -1 110499. 4232.50  13
  -4   2   1 109745. 4666.21   5
  -4   2   0 21719.9 1713.19  52
  -4   2   0 23517.3 1786.46  61
   4   2   0 23721.3 2001.10  56
  -4   2   0 23534.7 1818.72  75
   4   2   0 24630.5 2110.78  55
  -4   2   0 22785.4 1810.40  78
  -4   2   0 20553.8 1788.86  58
  -4   2   0 23658.7 1818.02  76
  -4   2   0 20727.1 1334.11   5
  -4   2   0 20857.8 1381.96  16
  -4   2   0 22232.0 2600.07   3
  -4   2   0 25363.9 1950.13  14
  -4   2   0 21152.2 1897.65  20
   4   2   0 20634.4 2172.79  18
  -4   2   0 24264.6 1197.66  21
  -4   2   0 21022.2 1698.75   2
  -4   2  -1 104987. 4539.74  75
  -4   2  -1 98008.1 4479.04  76
  -4   2  -1 103407. 3712.13  61
   4   2   1 97849.5 4412.91  56
  -4   2  -1 99961.0 4508.84  78
  -4   2  -1 100976. 4456.67  58
  -4   2  -1 98389.3 4788.81  57
   4   2   1 102347. 4741.16  55
  -4   2  -1 107054. 3933.14  74
  -4   2  -1 108344. 6137.47   3
  -4   2  -1 103945. 4782.38  20
  -4   2  -1 100762. 4248.08   2
  -4   2  -1 113639. 4151.45  19
  -4   2  -1 106899. 3692.19  18
  -4   2  -1 105908. 4592.71  14
  -4   2  -2 209668. 6849.90  74
  -4   2  -2 165471. 6949.72  58
   4   2   2 206768. 7652.74  55
  -4   2  -2 196146. 7989.10  57
   4   2   2 180675. 6915.05  56
  -4   2  -2 204033. 7490.82  75
  -4   2  -2 206265. 9727.40   3
  -4   2  -2 208202. 7765.86  20
  -4   2  -2 197287. 6540.27  19
  -4   2  -2 200031. 7391.96  14
  -4   2  -2 217607. 7399.69   2
   4   2   3 63339.2 3998.03  55
  -4   2  -3 68571.9 4156.85  75
  -4   2  -3 71030.2 4336.95  20
  -4   2  -3 63829.2 3222.56  19
  -4   2  -3 67056.8 4214.90   2
  -4   2  -3 62561.1 3901.78  14
  -4   2  -3 58601.2 5356.86   3
  -4   2  -4 37649.7 3368.14  75
   4   2   4 33355.1 3117.31  55
  -4   2  -4 38750.2 3367.04  20
  -4   2  -4 34817.0 4458.43   3
  -4   2  -4 32295.1 3016.74  14
  -4   2  -4 37893.7 3725.41   2
  -4   2  -5 168657. 8085.97  75
   4   2   5 149021. 7520.25  55
  -4   2  -5 176590. 9436.51   2
  -4   2  -5 156435. 10365.0   3
  -4   2  -5 172002. 8046.24  20
  -4   2  -5 154637. 7491.88  14
   4   2   6 36972.5 3787.16  55
  -4   2  -6 36577.5 3701.14  20
  -4   2  -6 38868.0 5360.41   3
  -4   2  -6 29870.0 3301.28  14
   4   2   7 65344.7 5367.12  55
  -4   2  -7 48815.2 4362.81  76
  -4   2  -7 50855.6 4479.78  78
  -4   2  -7 58399.6 6942.10   3
  -4   2  -7 50079.4 4519.64  14
  -4   2  -7 58458.5 4970.76  20
  -4   2  -8 64203.9 5237.28  76
   4   2   8 61524.1 5454.22  55
  -4   2  -8 59963.4 5081.17  78
  -4   2  -8 54267.8 4898.87  14
  -4   2  -8 63160.4 7674.61   3
  -4   2  -8 63145.1 5415.25  20
   4   2   9 492.084 883.325  48
  -4   2  -9 1461.74 1785.68   3
  -4   2  -9 612.159 957.470  31
   4   2   9 36.1283 758.188  39
  -4   2 -10 13589.4 2058.02  67
   4   2  10 12970.6 2006.17  48
   4   2  10 14220.7 2142.06  39
  -4   2 -10 15868.1 2281.08  25
  -4   2 -10 13363.1 2171.19  31
   4   2  10 16207.8 3176.80  11
  -4   2 -11 4441.97 1237.22  67
   4   2  11 4842.75 1448.05  71
  -4   2 -11 4525.71 1427.88  25
   4   2  11 7181.68 2232.97  11
  -4   2 -11 3756.39 1359.73  31
   4   2  12 42276.6 3610.92  71
   4   2  12 48222.7 3993.71  47
  -4   2 -12 44440.0 3696.48  67
   4   2  12 55762.6 6012.68  11
  -4   2 -12 49893.6 4007.75  26
  -4   2 -12 46254.3 3984.65  31
  -4   2 -12 44998.7 3867.93  25
   4   2  13 10646.1 1811.14  71
  -4   2 -13 9788.05 1638.95  67
   4   2  13 12088.3 2803.58  11
  -4   2 -13 13115.8 2092.61  26
  -4   2 -13 12418.1 2096.66  31
   4   2  13 9378.86 1845.09  47
  -4   2 -13 10642.2 1889.05  25
  -4   2 -13 12533.2 2885.85   7
  -4   2 -14 1741.47 719.813  67
   4   2  14 447.418 805.362  47
   4   2  14 1579.49 893.762  71
  -4   2 -14 1479.35 879.040  26
  -4   2 -14 2304.42 1089.91  38
  -4   2 -14 2913.91 1385.80   7
   4   2  15 3339.32 927.443  70
   4   2  15 3840.67 912.779  71
  -4   2 -15 4427.58 855.688  67
  -4   2 -15 2884.88 820.552  38
  -4   2 -15 2861.15 1022.96   7
   4   4 -14 1170.65 777.898   7
   4   4 -14 2462.22 775.302  32
   4   4 -13 1014.35 1252.81   7
   4   4 -13 2792.42 990.647  32
   4   4 -13 4714.62 1294.45  38
   4   4 -12 15153.4 3024.44   7
   4   4 -12 14801.9 2110.04  38
   4   4 -11 9060.82 1623.72  26
   4   4 -11 8176.25 2554.67   7
   4   4 -11 8236.50 1795.20  38
   4   4 -10 15751.9 2346.14  38
   4   4 -10 15389.8 2178.52  26
   4   4 -10 10972.8 2958.34   7
   4   4  -9 46280.0 3872.98  38
   4   4  -8 43625.4 3629.36  38
   4   4  -6 3306.21 1628.76  74
   4   4  -6 3025.10 1343.91  75
  -4   4   6 2204.25 1323.73  55
   4   4  -6 1110.02 1229.71  19
   4   4  -6 4317.22 2243.56   2
  -4   4   5 84227.8 6003.63  55
  -4   4   5 91195.2 6455.84  61
   4   4  -5 80886.3 5820.39  74
   4   4  -5 77353.2 6083.42  19
   4   4  -5 89447.7 8152.76   2
  -4   4   4-41.4488 1048.63  55
   4   4  -4-260.527 1101.98  74
  -4   4   4 1656.89 1414.75  61
   4   4  -4 939.752 1222.74   2
   4   4  -4 613.350 1303.32  19
  -4   4   3 103867. 6238.74  55
  -4   4   3 105917. 6402.28  61
   4   4  -3 95839.2 6690.82  19
   4   4  -3 98938.0 8324.29   2
   4   4  -2 44435.1 3816.95  56
  -4   4   2 44958.2 3788.17  61
   4   4  -2 45120.9 5415.15   2
   4   4  -2 44745.6 4432.04  19
   4   4  -2 46776.7 4025.68  16
   4   4  -1 58727.2 4440.54  56
  -4   4   1 61379.5 4209.24  61
   4   4  -1 57828.1 5015.20  19
   4   4  -1 55462.4 4888.01  18
   4   4  -1 55462.5 4292.44  16
   4   4  -1 50294.4 5722.26   2
  -4   4   0 5497.16 1306.20  57
  -4   4   0 6271.18 1441.72  58
   4   4   0 5395.03 1412.52  56
  -4   4   0 7263.58 1602.75  20
   4   4   0 6206.58 1891.71  18
   4   4   0 5045.04 1485.54  16
   4   4   0 7247.18 2408.00   2
  -4   4  -1 69143.3 4646.64  58
  -4   4  -1 60412.8 5008.22  57
   4   4   1 64454.2 4550.51  56
  -4   4  -1 55757.3 4224.13  75
  -4   4  -1 65292.3 6451.33   3
  -4   4  -1 62080.5 4695.66  20
   4   4   1 64878.5 5393.12  18
   4   4   1 55278.7 6047.85   2
  -4   4  -2 77324.5 5986.80  57
   4   4   2 68476.3 4799.90  56
  -4   4  -2 74456.0 5160.14  75
  -4   4  -2 70093.1 5208.55  20
   4   4   2 78370.7 6040.98  18
  -4   4  -2 79842.2 7473.76   3
   4   4   3 45290.5 4287.50  55
  -4   4  -3 47676.8 4315.81  75
  -4   4  -3 44466.2 5855.62   3
  -4   4  -3 45400.9 4369.45  20
  -4   4  -4 44341.5 4377.16  75
  -4   4  -4 43730.7 4151.16  78
   4   4   4 55892.3 5097.01  55
  -4   4  -4 45518.9 4229.76  76
  -4   4  -4 50028.6 4406.73  14
  -4   4  -4 57393.7 6848.51   3
  -4   4  -4 53700.3 4862.62  20
   4   4   5 90133.5 6836.02  55
  -4   4  -5 82428.9 6168.67  78
  -4   4  -5 82708.6 6157.62  76
  -4   4  -5 97939.3 6880.09  75
  -4   4  -5 85632.8 9076.19   3
  -4   4  -5 94072.1 6894.91  20
  -4   4  -5 93758.6 6551.63  14
  -4   4 -10 7846.71 1604.73  25
  -4   4 -10 6802.42 1611.06  26
  -4   4 -11 17571.6 2281.49  26
  -4   4 -11 20099.0 2230.05  25
   4   4  12 25322.0 2424.13  47
  -4   4 -12 25174.0 2292.70  25
  -4   4 -12 24641.5 2450.96  26
  -4   4 -12 26455.0 2611.11  38
  -4   4 -13 7673.78 2012.54   7
  -4   4 -13 5774.24 1167.22  26
  -4   4 -13 8262.56 1358.73  38
   4   4  13 5022.26 948.098  47
  -5  -7   7 1191.83 1220.14   6
  -5  -7   7 981.867 1376.99   9
  -5  -7   6 3151.51 1382.91   6
  -5  -7   6 5773.28 2123.75   9
  -5  -7   5 17969.6 3635.20   6
  -5  -7   5 15791.0 3267.14   9
   5  -7  -5 14761.2 3347.79   6
   5  -7  -4 23327.6 4257.98   6
  -5  -7   4 25024.5 4476.78   6
   5  -7  -3 2591.61 1239.26  65
  -5  -7   3 2202.67 980.107  65
   5  -7  -3 2047.65 1652.99   6
  -5  -7   3-41.5504 1859.18   6
   5  -7  -2 16348.0 2289.24  65
  -5  -7   2 16377.5 2146.83  65
  -5  -7   2 11971.3 3540.17   6
   5  -7  -2 15642.8 3589.39   6
  -5  -7   1 17957.7 2291.24  65
   5  -7  -1 19831.6 2369.24  69
   5  -7  -1 19197.6 2429.16  65
  -5  -7   1 13756.9 3479.02   6
   5  -7   0 1763.93 1132.39  65
   5  -7   0 3062.91 1397.38  69
  -5  -7   0 2543.61 2434.86   6
   5  -7   1 2822.50 1196.38  65
   5  -7   1 5257.25 1765.69  69
  -5  -7  -1 5742.67 2690.63   6
   5  -7   2 27712.4 3304.08  69
   5  -7   2 24438.3 2805.23  65
  -5  -7  -2 21461.7 4533.90   6
   5  -7   3 25300.0 3132.64  69
   5  -7   3 17274.4 2387.64  65
  -5  -7  -3 17939.5 3976.46   6
   5  -7   4 6842.30 1592.09  65
  -5  -7  -4 4366.00 2155.55   6
   5  -7   5 6770.15 1545.98  65
  -5  -7  -5 7066.13 2569.50   6
   5  -7   6 4849.15 1290.16  65
  -5  -7  -6 5350.77 2146.48   6
   5  -7   7 4990.13 1059.65  65
   5  -5 -12 17667.3 2073.14  63
  -5  -5  12 16991.8 3025.04   9
   5  -5 -11 1518.69 1141.56  63
  -5  -5  11-2098.68 1961.03   9
   5  -5 -10 22858.3 2798.69  63
  -5  -5  10 18150.9 4010.37   9
   5  -5  -9 19370.5 2679.62  63
  -5  -5   9 15543.7 3962.88   9
   5  -5  -8 34990.1 3536.90  63
  -5  -5   8 22955.1 4358.50   9
   5  -5  -7 34216.5 3355.73  63
   5  -5  -7 36115.9 5945.40   6
  -5  -5   7 31108.6 5139.26   8
  -5  -5   7 30948.3 4871.02   9
   5  -5  -6 25396.7 2857.57  63
   5  -5  -6 26789.2 5457.82   6
  -5  -5   6 26593.8 4525.47   8
  -5  -5   6 26025.4 4492.38   9
   5  -5  -5 51955.3 4034.48  63
   5  -5  -5 48578.6 3945.95  65
   5  -5  -5 44725.3 6684.03   6
  -5  -5   5 44174.7 5967.04   8
  -5  -5   5 45905.8 5723.66   9
   5  -5  -4 21307.7 2513.97  63
   5  -5  -4 25795.9 2733.45  65
  -5  -5   4 20387.0 3774.35   9
   5  -5  -4 34397.8 5885.26   6
  -5  -5   4 24592.4 4604.34   8
   5  -5  -3 40230.9 3342.20  65
  -5  -5   3 34816.4 3070.34  65
   5  -5  -3 40122.6 3365.74  63
  -5  -5   3 38917.0 4942.65   9
  -5  -5   3 39617.7 5769.55   6
   5  -5  -3 38608.1 5986.99   6
  -5  -5   3 40196.8 5464.54   8
   5  -5  -2 33508.5 3048.95  65
  -5  -5   2 26733.4 2656.77  65
   5  -5  -2 35699.4 3235.79  69
   5  -5  -2 29864.4 2809.70  63
  -5  -5   2 29893.3 4917.43   6
  -5  -5   2 28193.7 4193.20   9
  -5  -5   2 31746.1 4766.65   8
   5  -5  -2 36667.2 2968.79  44
   5  -5  -2 31261.4 5177.22   6
   5  -5  -1 61147.0 4135.47  63
   5  -5  -1 63176.8 4221.24  65
  -5  -5   1 66942.0 4337.60  65
   5  -5  -1 54258.3 4293.16  69
  -5  -5   1 67776.1 6941.27   8
   5  -5  -1 63198.5 6393.59   9
   5  -5  -1 62537.9 4068.15  44
   5  -5  -1 55994.6 6462.10   6
  -5  -5   1 62386.1 6075.63   9
  -5  -5   1 63332.2 7066.54   6
   5  -5   0 137268. 7130.15  69
  -5  -5   0 118652. 6214.17  65
   5  -5   0 131463. 6418.26  65
  -5  -5   0 120588. 8758.26   9
   5  -5   0 135718. 9595.29   9
   5  -5   0 122001. 6137.66  44
  -5  -5   0 141246. 10367.3   6
  -5  -5  -1 4101.53 1196.21  65
   5  -5   1 6850.91 1695.20  69
   5  -5   1 4085.63 1119.19  65
  -5  -5  -1 8108.52 2729.08   6
   5  -5   1 3943.27 1019.68  44
   5  -5   1 7900.48 2551.96   9
   5  -5   2 69078.0 5083.30  69
   5  -5   2 76837.5 4921.67  65
  -5  -5  -2 81020.4 5068.88  65
   5  -5   2 74148.6 4767.56  44
   5  -5   2 81359.0 7503.66   9
  -5  -5  -2 64479.1 6987.39   6
  -5  -5  -3 5227.99 1666.51  65
   5  -5   3 1513.13 961.821  65
   5  -5   3 3686.68 1454.95  69
  -5  -5  -3 1816.34 1455.80   6
   5  -5   3 5386.63 2381.19   9
   5  -5   3 2177.30 1075.72  44
   5  -5   4 40726.4 3850.02  69
   5  -5   4 35393.4 3506.94  65
   5  -5   4 37537.3 3532.72  44
   5  -5   4 37790.0 5306.97   9
  -5  -5  -4 34297.5 4839.09  10
  -5  -5  -4 38521.9 5745.63   6
   5  -5   5 23127.1 2904.36  65
   5  -5   5 25081.7 3107.02  69
   5  -5   5 31823.7 4987.00   9
  -5  -5  -5 29486.5 4516.86  10
  -5  -5  -5 23701.1 4643.96   6
   5  -5   5 24195.8 2978.57  44
   5  -5   6 63261.6 4930.59  65
   5  -5   6 69358.5 5056.41  69
  -5  -5  -6 62831.7 7435.96   6
   5  -5   6 70420.9 5237.68  44
  -5  -5  -6 62630.2 6559.37  10
   5  -5   6 62414.3 7031.88   9
   5  -5   7 26033.3 3026.57  69
   5  -5   7 24384.2 3151.14  65
  -5  -5  -7 23052.9 3915.63  10
  -5  -5  -7 25691.5 4780.76   6
   5  -5   7 25353.8 4360.27   9
   5  -5   7 23557.8 3028.14  44
  -5  -5  -8 1884.25 1068.04  63
   5  -5   8 2645.65 1480.32  65
  -5  -5  -8 3079.09 2466.25   6
   5  -5   8 2463.50 1218.50  44
  -5  -5  -8 748.527 1310.39  10
   5  -5   8 4069.56 1962.66   9
  -5  -5  -9 20823.0 2640.78  63
   5  -5   9 19775.9 2640.33  65
   5  -5   9 26561.1 4300.90   9
   5  -5   9 23832.3 2570.03  44
  -5  -5  -9 19154.7 3374.51  10
   5  -5  10 4727.43 1358.87  65
  -5  -5 -10 3161.10 1104.99  63
   5  -5  10 6602.69 1959.81   9
  -5  -5 -10 2759.89 1375.56  10
  -5  -5 -11 10730.8 1479.02  63
  -5  -5 -11 13429.1 2334.12  10
   5  -5  11 16812.6 2658.94   9
   5  -3 -15 3312.42 796.585  68
  -5  -3  15 5379.43 1394.11   9
   5  -3 -14 2096.94 967.851  63
  -5  -3  14 810.258 792.882  71
  -5  -3  14-676.227 1381.37   9
  -5  -3  13 15698.4 2216.95  71
   5  -3 -13 14277.3 2200.27  72
   5  -3 -13 15910.9 2186.83  63
  -5  -3  13 13729.1 3238.24   9
   5  -3 -12 53736.1 4179.86  63
   5  -3 -12 53403.1 4152.08  72
  -5  -3  12 59754.8 4574.25  71
  -5  -3  12 64642.5 7288.56   9
   5  -3 -11 5735.43 1597.10  72
  -5  -3  11 2876.47 1291.29  71
  -5  -3  11 3290.96 2482.34   9
  -5  -3  10 26305.9 3066.29  71
   5  -3 -10 30840.3 3092.80  72
   5  -3 -10 31876.6 4413.92  10
  -5  -3  10 29850.7 4899.17   8
  -5  -3  10 27256.0 5026.22   9
  -5  -3   9 19178.3 2453.39  71
   5  -3  -9 21032.9 2503.04  72
  -5  -3   9 17206.3 4007.91   9
  -5  -3   9 26909.9 4591.15   8
  -5  -3   9 18427.3 2393.07  28
  -5  -3   8 88342.4 5106.07  71
   5  -3  -8 84734.9 4989.88  72
  -5  -3   8 86229.6 8108.40   9
  -5  -3   8 85358.4 5041.65  28
  -5  -3   7 40312.1 4802.93  60
   5  -3  -7 44621.1 4249.45  62
  -5  -3   7 44030.8 3985.91  23
   5  -3  -7 45356.8 5063.43  22
   5  -3  -6 26027.5 3033.91  62
  -5  -3   6 22619.2 2769.05  51
  -5  -3   6 23881.0 3592.16  60
   5  -3  -6 21205.2 2728.78  50
   5  -3  -6 24099.4 3852.03  22
   5  -3  -5 45089.3 3758.29  50
  -5  -3   5 54859.9 4873.05  60
  -5  -3   5 48593.5 3849.05  51
   5  -3  -5 47842.2 3900.26  62
   5  -3  -5 51413.3 5186.75  22
   5  -3  -5 54776.9 5584.39   4
  -5  -3   5 45806.5 4776.31   1
  -5  -3   4 19170.7 2398.09  51
   5  -3  -4 22823.4 2544.24  50
   5  -3  -4 16448.3 2081.94  62
  -5  -3   4 19945.6 2955.39  60
   5  -3  -4 20837.2 2499.70  54
   5  -3  -4 23657.4 3781.48   4
  -5  -3   4 17764.9 2877.29   1
   5  -3  -4 20196.1 3232.13  22
   5  -3  -3 378792. 12779.3  54
   5  -3  -3 379218. 12555.5  62
   5  -3  -3 369421. 12597.3  50
  -5  -3   3 379210. 12692.4  51
  -5  -3   3 371490. 13709.4  60
  -5  -3   3 417966. 15180.1   1
   5  -3  -3 374831. 16931.9   4
   5  -3  -2 244454. 10158.6  60
   5  -3  -2 220269. 8407.19  62
  -5  -3   2 229761. 9392.02  60
  -5  -3   2 218997. 8175.18  59
  -5  -3   2 217702. 8494.31  51
   5  -3  -2 220655. 8472.29  54
   5  -3  -2 231788. 12595.2   4
   5  -3  -1 105561. 5930.01  60
  -5  -3   1 103615. 5011.57  59
  -5  -3   1 98934.9 5086.75  51
  -5  -3   1 103869. 5759.82  60
   5  -3  -1 103920. 5055.13  54
   5  -3  -1 105995. 5149.97  62
   5  -3  -1 106966. 8272.02   4
   5  -3   0 2677.26 1059.35  60
  -5  -3   0 5030.68 1614.31  60
  -5  -3   0 4596.77 1186.84  51
  -5  -3   0 4103.34 1196.49  59
   5  -3   0 4289.10 1060.62  54
  -5  -3   0 5013.63 1067.90  50
   5  -3   0 5806.32 2582.97   4
   5  -3   0 4863.80 1752.38   1
  -5  -3  -1 109286. 5850.81  60
  -5  -3  -1 104298. 5154.06  51
   5  -3   1 103884. 4858.00  54
   5  -3   1 113913. 5739.61  60
  -5  -3  -1 105938. 5387.63  59
  -5  -3  -1 107825. 4960.01  50
   5  -3   1 102000. 7048.42   1
  -5  -3  -1 103768. 5642.13  23
  -5  -3  -2 241103. 9498.21  59
   5  -3   2 260010. 9628.25  60
  -5  -3  -2 266486. 10240.3  60
   5  -3   2 254381. 8688.61  54
  -5  -3  -2 262090. 9272.69  51
  -5  -3  -2 258949. 9191.85  50
  -5  -3  -2 256743. 9740.03  23
   5  -3   2 230726. 11867.5   1
  -5  -3  -3 58521.2 4436.17  60
  -5  -3  -3 60533.7 3877.61  51
  -5  -3  -3 57264.0 4159.36  59
  -5  -3  -3 55550.4 3965.10  50
   5  -3   3 65965.1 4088.58  60
   5  -3   3 50137.9 5586.16   1
  -5  -3  -3 60289.1 3937.17  23
  -5  -3  -4 102670. 6263.73  60
  -5  -3  -4 91478.7 5648.69  59
  -5  -3  -4 91263.7 5606.73  50
   5  -3   4 89821.4 7781.31   1
  -5  -3  -5 54925.7 4509.31  59
  -5  -3  -5 58170.4 4735.22  50
   5  -3   5 52968.8 6428.19   1
  -5  -3  -6 96940.7 6753.55  50
  -5  -3  -6 102474. 6531.34  59
   5  -3   6 90883.9 8957.66   1
  -5  -3  -7 105278. 6815.26  59
  -5  -3  -7 90560.0 6865.45  50
   5  -3   7 96162.2 9933.43   1
  -5  -3  -8 64569.9 4379.22  72
  -5  -3  -8 39692.8 3521.82  64
   5  -3   8 45157.5 5523.72   9
   5  -3   8 65263.2 4838.16  28
   5  -3   8 62346.6 4524.19  36
  -5  -3  -8 68503.5 6782.04  10
  -5  -3  -9 6927.99 1699.78  72
  -5  -3  -9 6777.75 1594.17  64
   5  -3   9 6821.78 1663.11  36
   5  -3   9 8232.63 1983.01  28
  -5  -3  -9 4757.08 1912.81  10
   5  -3   9 7628.27 2425.25   9
  -5  -3 -10 306.785 833.639  72
   5  -3  10 80.6610 997.713  36
   5  -3  10 980.527 1355.25  28
   5  -3  10 1909.94 1706.19   9
  -5  -3 -10 461.632 1237.17  10
  -5  -3 -11 57014.9 4342.33  72
  -5  -3 -11 49869.6 5813.91  10
   5  -3  11 61869.9 4781.20  28
   5  -3  11 57881.4 6091.01   9
  -5  -3 -12 12391.8 2004.00  72
   5  -3  12 15357.8 2369.93  28
  -5  -3 -12 14751.7 3089.26  10
   5  -3  12 15189.6 2999.39   9
   5  -3  12 11535.1 2731.22  11
  -5  -3 -13 18276.6 2170.33  72
  -5  -3 -13 15649.1 3018.67  10
   5  -3  13 13514.5 1900.99  28
   5  -3  13 11559.5 2262.98   9
   5  -3  14 5069.40 1125.40  28
   5  -3  14 3614.43 1141.82   9
  -5  -1  16 2824.88 757.910  70
  -5  -1  16 1533.79 672.180  71
  -5  -1  16 2942.77 1335.50   9
  -5  -1  15 4037.28 1062.88  70
  -5  -1  15 1682.23 1044.14  71
   5  -1 -15 1206.40 768.980  72
  -5  -1  15 5327.66 2111.66   9
  -5  -1  14 19745.4 2467.72  70
  -5  -1  14 20629.6 2530.02  71
   5  -1 -14 20867.1 2461.14  72
   5  -1 -14 20278.2 2442.42  67
   5  -1 -14 24534.5 2443.79  27
  -5  -1  14 18793.5 3348.58   8
  -5  -1  13 76227.6 5042.17  70
   5  -1 -13 70890.1 4784.46  72
   5  -1 -13 75463.5 4958.77  67
  -5  -1  13 72288.1 4951.55  71
  -5  -1  13 65185.5 6914.72  11
   5  -1 -13 79023.8 4839.97  27
  -5  -1  12 22847.6 2805.71  70
   5  -1 -12 26994.1 2801.55  72
   5  -1 -12 30754.7 3130.36  67
  -5  -1  12 25920.1 2954.68  71
  -5  -1  12 24033.0 4193.46  11
  -5  -1  11 16730.6 2375.72  70
   5  -1 -11 17957.3 2325.12  67
  -5  -1  11 16182.8 2245.93  71
   5  -1 -11 15860.8 2187.65  72
  -5  -1  11 14798.2 3321.00  11
  -5  -1  10 101482. 5718.23  70
   5  -1 -10 101566. 5426.94  67
  -5  -1  10 96091.2 5514.34  71
   5  -1 -10 90168.0 5158.27  72
  -5  -1  10 98935.1 7887.74  11
   5  -1  -9 2623.40 1321.61  62
  -5  -1   9 1599.46 1042.25  53
   5  -1  -9 938.699 1128.12  50
  -5  -1   9 840.745 1163.14   5
   5  -1  -8 64332.2 4527.73  50
   5  -1  -8 55971.9 4340.32  62
  -5  -1   8 61490.7 4540.25  53
  -5  -1   8 67566.6 6569.27   5
   5  -1  -7 310352. 10883.3  50
   5  -1  -7 275714. 10691.3  62
  -5  -1   7 293529. 10876.7  53
  -5  -1   7 319613. 14194.2   5
   5  -1  -6 12869.7 1704.84  50
  -5  -1   6 13025.2 1603.00  51
   5  -1  -6 10346.4 1657.99  62
  -5  -1   6 14504.1 1937.68  53
  -5  -1   6 13711.2 2344.53   1
   5  -1  -6 16316.6 2803.76   4
  -5  -1   6 13148.8 2514.81   5
   5  -1  -5 115704. 5354.01  62
  -5  -1   5 119655. 5249.53  53
   5  -1  -5 131137. 5310.62  50
  -5  -1   5 128745. 5109.40  51
   5  -1  -5 116185. 5164.08  54
  -5  -1   5 118598. 6057.20   1
  -5  -1   5 124697. 7003.28   5
   5  -1  -4 97596.6 4531.50  62
   5  -1  -4 102388. 4478.96  54
  -5  -1   4 106655. 4382.26  51
  -5  -1   4 102945. 4412.55  53
   5  -1  -4 106744. 4425.24  50
   5  -1  -4 106534. 3940.15  17
  -5  -1   4 109819. 6090.72   5
  -5  -1   4 111340. 5001.23   1
   5  -1  -3 505486. 13992.4  54
   5  -1  -3 493192. 12996.3  73
  -5  -1   3 495603. 13681.8  53
  -5  -1   3 546137. 12683.2  59
   5  -1  -3 500425. 13758.3  50
   5  -1  -3 496934. 13010.0  79
   5  -1  -3 488303. 13962.5  62
  -5  -1   3 516574. 13858.7  51
  -5  -1   3 503847. 15978.9   5
   5  -1  -3 520291. 14067.7  24
  -5  -1   3 529465. 14160.8   1
   5  -1  -3 517735. 13006.1  17
   5  -1  -3 530748. 20116.6   4
   5  -1  -2 118974. 4416.65  54
  -5  -1   2 113198. 4278.51  52
  -5  -1   2 114511. 4260.46  51
  -5  -1   2 109180. 3608.73  59
  -5  -1   2 114936. 3945.64  53
   5  -1  -2 118198. 4211.84  50
  -5  -1   2 111978. 4140.87   1
  -5  -1   1 103207. 3705.01  51
  -5  -1   1 102945. 3209.79  53
  -5  -1   1 100019. 3555.99  52
   5  -1  -1 108182. 3748.47  54
   5  -1  -1 102624. 4093.85   1
   5  -1  -1 105134. 4160.80  22
  -5  -1   0 312364. 8894.76  51
   5  -1   0 292460. 8545.73  60
   5  -1   0 293096. 8745.44  54
  -5  -1   0 294379. 8524.98  60
  -5  -1   0 288463. 8407.70  52
  -5  -1   0 325933. 7903.95  50
   5  -1   0 305697. 9633.31   1
  -5  -1   0 312617. 8671.35  12
   5  -1   0 303939. 8519.71  22
   5  -1   0 304790. 12072.9   4
  -5  -1  -1 543145. 14508.0  60
  -5  -1  -1 559374. 14468.9  50
   5  -1   1 558551. 13815.7  60
  -5  -1  -1 550822. 14361.7  52
   5  -1   1 588272. 14973.1  54
  -5  -1  -1 564781. 14697.2  12
  -5  -1  -1 545399. 16885.6   3
   5  -1   1 514107. 17232.5   4
   5  -1   1 571295. 16671.4   1
  -5  -1  -2 638547. 17078.6  60
   5  -1   2 739837. 16377.0  60
   5  -1   2 658186. 18038.8  54
  -5  -1  -2 581464. 17437.1  50
  -5  -1  -2 649806. 17133.9  52
   5  -1   2 664595. 20770.5   1
  -5  -1  -2 630459. 20084.7   3
   5  -1   2 674907. 19521.0   4
   5  -1   2 652582. 17499.7  13
   5  -1   3 444313. 11084.5  60
   5  -1   3 438236. 12971.5  55
   5  -1   3 403862. 13061.4  54
  -5  -1  -3 414012. 11925.2  52
   5  -1   3 412477. 12372.9  13
  -5  -1  -3 382273. 14900.7   3
  -5  -1  -3 397452. 12625.1  21
   5  -1   3 450354. 13806.6   4
   5  -1   3 388771. 16083.5   1
  -5  -1  -4 105466. 4542.45  52
   5  -1   4 100924. 5503.33  54
   5  -1   4 120114. 5622.70  55
   5  -1   4 77337.9 7265.35   1
  -5  -1  -4 100835. 5049.02  21
   5  -1   4 103119. 4272.51  24
   5  -1   4 95603.9 4739.58  13
  -5  -1  -4 81994.0 6226.41   3
   5  -1   5 89772.5 5191.60  55
  -5  -1  -5 76902.3 5024.57  50
  -5  -1  -5 86908.6 4309.17  52
  -5  -1  -5 88840.9 4918.88  21
   5  -1   5 81915.7 4523.81  13
   5  -1   5 68919.9 7392.38   1
  -5  -1  -5 75521.6 6262.03   3
  -5  -1  -6 43380.7 3138.94  52
  -5  -1  -6 38513.4 3832.33  50
   5  -1   6 48220.2 3854.74  55
  -5  -1  -6 41460.4 4712.42   3
   5  -1   6 47876.3 6644.27   1
   5  -1   6 43027.1 3438.84  13
  -5  -1  -6 46855.9 3784.05  21
  -5  -1  -7 279470. 12221.6  50
  -5  -1  -7 298948. 11585.7  21
   5  -1   7 297931. 17626.0   1
  -5  -1  -8 8639.01 2240.52  50
   5  -1   8 14846.9 4681.90   1
  -5  -1  -8 8313.82 1882.39  21
  -5  -1  -9 8744.22 2150.14  62
  -5  -1  -9 8638.82 2149.74  50
  -5  -1  -9 6834.03 1820.39  21
   5  -1   9 7538.89 3210.64   1
   5  -1  10 51732.6 4168.48  47
  -5  -1 -10 56656.4 4191.07  67
  -5  -1 -10 52030.4 4064.03  64
  -5  -1 -10 49718.4 3916.29  72
   5  -1  10 52606.1 4069.67  71
   5  -1  10 59422.3 6460.96  11
  -5  -1 -10 46945.5 5515.13  10
  -5  -1 -11 87521.6 5485.50  72
   5  -1  11 97346.6 5921.55  47
  -5  -1 -11 93043.5 5619.12  67
   5  -1  11 93752.1 5733.27  71
   5  -1  11 109576. 9017.49  11
  -5  -1 -11 86244.6 7645.90  10
  -5  -1 -12 7469.76 1640.40  67
  -5  -1 -12 5783.95 1443.14  72
   5  -1  12 5528.36 1493.85  71
  -5  -1 -12 5554.10 2221.15  10
   5  -1  12 6624.20 2720.32  11
   5  -1  13 1958.55 1071.34  71
  -5  -1 -13-150.544 901.528  67
  -5  -1 -13 2872.88 1394.74  72
   5  -1  13-1494.21 1475.78  11
   5  -1  13 846.065 983.665  28
  -5  -1 -14 7800.61 1444.04  67
  -5  -1 -14 8784.07 1550.98  72
   5  -1  14 10728.4 1676.94  71
   5  -1  14 9791.58 2238.65   9
   5  -1  14 8716.69 1566.28  28
   5  -1  14 10337.4 2521.62  11
   5  -1  15 4899.72 929.551  71
  -5  -1 -15 10696.5 1420.24  67
  -5  -1 -15 9152.70 1366.84  72
   5  -1  15 4405.75 1227.45   9
   5  -1  15 9455.23 2080.24  11
   5  -1  15 8474.27 1210.72  28
  -5   1  16 1545.48 644.938  70
  -5   1  16 1496.13 639.503  71
   5   1 -16 1535.52 676.201  27
  -5   1  15 4424.58 1271.51  70
  -5   1  15 5793.63 1247.47  71
   5   1 -15 6776.38 1422.97  27
   5   1 -15 6383.34 1921.26   7
  -5   1  14 24736.2 2618.87  71
  -5   1  14 21686.5 2625.86  70
   5   1 -14 20449.9 2491.41  67
   5   1 -14 23336.6 2601.03  38
   5   1 -14 25537.3 3979.42   7
   5   1 -13 65403.6 4639.36  67
  -5   1  13 59198.7 4526.28  70
  -5   1  13 63657.2 4506.38  71
   5   1 -13 74588.0 7003.63   7
  -5   1  13 68908.1 6637.40  11
   5   1 -13 68256.0 4688.90  38
   5   1 -13 69811.7 4540.68  32
   5   1 -12 25584.8 2861.42  67
  -5   1  12 29834.3 3036.80  47
  -5   1  12 33733.3 3222.14  71
   5   1 -12 35577.8 3258.59  32
   5   1 -12 30256.1 3141.42  38
   5   1 -12 30751.3 3190.34  26
  -5   1  12 28219.1 4260.72  11
   5   1 -12 28200.5 4506.70   7
  -5   1  11 14008.7 2082.67  71
   5   1 -11 14892.4 2175.12  67
  -5   1  11 13921.8 2008.15  47
   5   1 -11 17450.2 3399.50   7
   5   1 -11 15776.0 2204.36  38
   5   1 -11 17178.2 2371.08  26
  -5   1  11 14427.6 3063.61  11
   5   1 -10 114503. 6016.74  67
  -5   1  10 112428. 5963.30  71
   5   1 -10 124158. 6213.15  26
   5   1 -10 122448. 8872.56   7
   5   1 -10 127508. 6273.80  38
  -5   1   9 2477.61 1358.27  53
  -5   1   9 1511.42 1163.72  55
  -5   1   9 4563.79 2610.62   5
  -5   1   8 78090.3 5521.56  61
   5   1  -8 66946.6 4390.82  62
  -5   1   8 67434.2 4793.33  53
  -5   1   8 69895.7 4795.27  55
  -5   1   8 63862.0 6819.06   5
   5   1  -8 74684.9 7725.49   2
   5   1  -7 331255. 10852.0  75
  -5   1   7 322441. 11239.4  55
  -5   1   7 298132. 11161.3  53
  -5   1   7 296614. 11771.4  61
   5   1  -7 305602. 10616.8  62
   5   1  -7 300936. 11134.4  17
   5   1  -7 300387. 15509.4   2
  -5   1   7 299848. 14667.3   5
   5   1  -6 9558.63 1309.13  50
   5   1  -6 12624.0 1494.73  62
  -5   1   6 11780.2 1804.44  53
  -5   1   6 9354.20 2017.25  61
   5   1  -6 11037.7 1520.60  75
   5   1  -6 14210.2 3288.44   2
  -5   1   6 9795.06 2633.38   5
   5   1  -6 10776.7 1668.75  17
   5   1  -5 118451. 5515.13  74
   5   1  -5 125099. 5503.44  73
   5   1  -5 123742. 4824.96  62
   5   1  -5 124981. 5500.35  79
  -5   1   5 122399. 5949.88  61
  -5   1   5 123811. 5451.60  53
   5   1  -5 119627. 5432.33  17
  -5   1   5 131059. 7652.41   5
   5   1  -5 126928. 7887.02   2
   5   1  -4 100983. 4585.29  74
  -5   1   4 110294. 5060.21  61
  -5   1   4 110656. 4623.03  53
   5   1  -4 94775.2 4520.81  73
   5   1  -4 102386. 4605.16  79
   5   1  -4 104385. 3937.67  62
  -5   1   4 115940. 6425.66   5
   5   1  -4 103422. 5144.49  19
   5   1  -4 99806.3 4572.28  17
   5   1  -4 97404.7 6284.05   2
   5   1  -3 541267. 12785.4  54
  -5   1   3 519533. 14288.5  53
   5   1  -3 522648. 13220.5  62
  -5   1   3 532782. 13810.9  52
  -5   1   3 510373. 16380.1   5
   5   1  -3 488642. 14989.4  19
   5   1  -3 515611. 16787.8   2
   5   1  -2 106499. 3103.60  62
  -5   1   2 109998. 4137.45  53
   5   1  -2 118247. 3374.85  54
  -5   1   2 117993. 3991.05  52
   5   1  -2 111241. 4335.57  15
  -5   1   2 111410. 5239.77   5
  -5   1   2 115146. 4058.01   3
  -5   1   2 111952. 3707.42  12
   5   1  -2 120222. 4849.49  19
   5   1  -2 110199. 4398.60  16
   5   1  -2 104456. 5598.51   2
  -5   1   1 76567.5 3336.63  61
   5   1  -1 76940.5 3098.84  54
   5   1  -1 76049.5 3376.53  55
  -5   1   1 84153.1 3221.82  52
  -5   1   1 87082.5 4353.01   3
   5   1  -1 73659.8 3235.02  13
  -5   1   1 78248.6 3878.06   5
  -5   1   1 74349.7 3488.63  20
   5   1  -1 89775.9 3795.86  19
   5   1  -1 80855.1 3367.25  16
   5   1  -1 84312.3 3410.59  15
   5   1  -1 73592.6 4326.54   2
  -5   1   0 336931. 9722.72  52
   5   1   0 345851. 10345.5  55
  -5   1   0 315549. 11683.0   3
   5   1   0 346872. 10021.7  13
  -5   1   0 339657. 10010.4   5
  -5   1   0 326338. 10132.9  20
   5   1   0 347610. 10079.5  18
  -5   1  -1 508961. 14308.6  78
  -5   1  -1 537409. 14366.8  52
   5   1   1 511634. 14775.0  55
  -5   1  -1 506268. 14319.7  76
  -5   1  -1 498920. 14551.2  20
  -5   1  -1 502603. 16816.3   3
  -5   1  -1 519782. 13814.1  21
   5   1   2 691335. 18560.5  55
  -5   1  -2 664872. 18084.0  76
  -5   1  -2 671045. 18119.9  78
  -5   1  -2 667891. 18152.6  14
  -5   1  -2 615820. 18291.8  20
  -5   1  -2 634053. 21132.8   3
  -5   1  -3 395204. 12491.6  76
   5   1   3 414083. 12838.8  55
  -5   1  -3 388986. 12447.5  78
  -5   1  -3 393355. 12896.3  20
  -5   1  -3 422716. 16017.1   3
  -5   1  -3 406297. 12612.0  14
  -5   1  -4 90912.0 5000.75  78
  -5   1  -4 86018.9 4858.26  76
   5   1   4 97903.9 5267.59  55
  -5   1  -4 87011.4 5020.39  20
  -5   1  -4 98011.7 7230.89   3
  -5   1  -4 96853.3 5129.03  14
  -5   1  -5 91443.9 5236.60  78
  -5   1  -5 87313.4 5138.29  76
   5   1   5 89387.3 5375.82  55
  -5   1  -5 98393.5 7713.86   3
  -5   1  -5 87787.5 5272.89  20
  -5   1  -5 92032.1 5288.47  14
  -5   1  -6 45344.2 3812.95  78
   5   1   6 50710.7 4147.25  55
  -5   1  -6 48963.2 4017.91  76
  -5   1  -6 52864.3 4257.91  14
  -5   1  -6 40556.7 5223.95   3
  -5   1  -7 310442. 12262.3  76
  -5   1  -7 295542. 12077.8  78
   5   1   7 313296. 12744.3  55
  -5   1  -7 311346. 16359.1   3
  -5   1  -7 303330. 12210.0  14
   5   1   8 13765.8 2660.02  55
  -5   1  -8 7874.18 1973.69  78
  -5   1  -8 9964.43 2115.11  76
  -5   1  -8 6735.29 1866.78  14
  -5   1  -8 10836.2 3275.42   3
  -5   1  -9 12843.3 2478.96  76
  -5   1  -9 8377.47 1873.38  78
   5   1   9 5849.22 1906.31  55
  -5   1  -9 10893.1 3556.01   3
  -5   1  -9 11365.2 2257.16  14
  -5   1 -10 53115.1 4030.94  67
   5   1  10 50234.9 4005.56  48
  -5   1 -10 48675.7 3869.30  72
   5   1  10 50918.6 5898.99  11
  -5   1 -10 50257.5 3913.83  25
   5   1  10 49672.8 3939.28  33
  -5   1 -10 57774.1 4225.45  31
   5   1  11 89910.1 5605.27  71
  -5   1 -11 93112.0 5598.46  67
  -5   1 -11 92376.4 5518.42  72
   5   1  11 92490.0 5711.59  47
  -5   1 -11 99672.7 5821.99  31
  -5   1 -11 90490.8 5595.68  25
   5   1  11 86724.7 7927.37  11
  -5   1 -12 7776.77 1739.97  67
  -5   1 -12 8454.81 1649.34  72
   5   1  12 6255.13 1605.10  71
   5   1  12 7549.67 1743.61  47
  -5   1 -12 9423.28 1973.30  31
  -5   1 -12 8191.31 1696.17  26
   5   1  12 6852.47 2140.24  11
  -5   1 -12 6878.75 1586.14  25
   5   1  13 2033.62 1107.27  71
  -5   1 -13 685.415 1021.66  67
   5   1  13 518.207 1009.50  47
  -5   1 -13 485.746 885.178  72
  -5   1 -13-379.915 875.673  26
  -5   1 -13 786.066 961.899  25
  -5   1 -13 940.735 1062.78  31
   5   1  13 913.174 1122.33  11
   5   1  14 9958.17 1750.92  47
  -5   1 -14 8423.26 1491.39  67
   5   1  14 8155.01 1609.16  71
  -5   1 -14 11014.7 1509.29  72
  -5   1 -14 11146.7 1638.66  38
  -5   1 -14 11131.9 1653.02  26
   5   1  14 10761.5 2467.55  11
   5   1  15 8418.66 1230.11  70
  -5   1 -15 9298.09 1349.53  67
   5   1  15 8793.07 1362.69  71
  -5   1 -15 8259.99 1175.77  38
   5   1  15 11757.3 2178.43  11
   5   3 -15 2946.92 760.922  49
   5   3 -15 4619.20 1438.14   7
   5   3 -15 4065.45 859.213  27
   5   3 -15 3981.72 828.154  32
  -5   3  14 871.687 761.778  70
   5   3 -14 875.661 827.474  32
   5   3 -14 1326.56 942.687  38
   5   3 -14-1253.01 1364.82   7
   5   3 -14 2420.95 945.578  27
  -5   3  13 11829.1 1799.84  70
   5   3 -13 10455.0 1933.49  32
   5   3 -13 10471.6 1958.22  38
   5   3 -13 15942.3 3282.62   7
  -5   3  12 45924.7 3619.17  70
   5   3 -12 42843.2 5477.56   7
   5   3 -12 41382.3 3656.21  38
   5   3 -11 1993.66 990.163  26
   5   3 -11 3674.27 1739.97   7
   5   3 -11 3582.66 1375.88  38
   5   3 -10 26584.6 4332.44   7
   5   3 -10 23991.7 2820.47  38
   5   3 -10 24790.7 2756.57  26
   5   3  -9 16106.9 2161.95  38
   5   3  -9 15858.2 2102.46  26
   5   3  -8 75208.6 5668.05  75
  -5   3   8 77582.3 5782.47  55
   5   3  -8 66397.6 4342.26  38
   5   3  -8 76845.0 8456.86   2
  -5   3   7 60019.4 5330.50  61
   5   3  -7 64817.3 5225.97  74
  -5   3   7 54954.0 4716.35  55
   5   3  -7 55668.7 4587.81  75
   5   3  -7 51805.1 6489.32   2
  -5   3   7 54020.7 6275.81   5
  -5   3   6 29052.3 3465.46  61
   5   3  -6 33126.0 3571.52  74
  -5   3   6 28598.5 3246.71  55
  -5   3   6 31197.2 4282.72   5
   5   3  -6 26026.2 3345.17  19
   5   3  -6 25851.4 4363.75   2
   5   3  -6 27661.5 2986.23  17
  -5   3   5 32697.7 3490.62  61
   5   3  -5 33725.3 3127.57  73
   5   3  -5 31451.9 3215.23  74
  -5   3   5 32230.3 3187.76  55
   5   3  -5 32155.1 3042.99  79
   5   3  -5 32567.6 3586.91  19
   5   3  -5 30400.9 4370.61   2
   5   3  -5 30954.8 2974.32  17
  -5   3   5 35624.8 4222.74   5
   5   3  -4 14834.0 2114.87  74
  -5   3   4 20712.2 2575.50  61
   5   3  -4 16065.2 2077.01  73
   5   3  -4 16585.4 2104.73  79
   5   3  -4 18052.4 2099.51  17
   5   3  -4 19094.0 3522.29   2
   5   3  -4 16902.8 2674.91  19
  -5   3   4 14627.5 2601.91   5
  -5   3   3 416904. 13732.9  61
   5   3  -3 401181. 12881.4  73
   5   3  -3 403917. 12914.2  79
   5   3  -3 395378. 12874.8  17
   5   3  -3 378971. 16496.5   2
   5   3  -3 381180. 14260.1  19
   5   3  -2 208141. 7868.79  73
  -5   3   2 212193. 8423.19  61
   5   3  -2 206487. 7851.36  79
  -5   3   2 227701. 8165.85  20
   5   3  -2 207071. 9300.47  19
   5   3  -2 202656. 8454.16  16
   5   3  -2 193667. 10664.9   2
   5   3  -2 211472. 7798.79  15
  -5   3   1 109184. 5149.46  61
   5   3  -1 100353. 5366.79  56
  -5   3   1 112297. 4871.21  75
   5   3  -1 108170. 4913.19  15
   5   3  -1 105504. 6050.86  19
  -5   3   1 105020. 5191.56  20
   5   3  -1 97424.1 5944.85  18
   5   3  -1 98650.9 5311.56  16
   5   3  -1 93762.6 6965.95   2
  -5   3   0 4829.51 1046.62  52
  -5   3   0 6716.82 1200.07  61
   5   3   0 4353.97 1217.50  56
  -5   3   0 2373.73 961.191  58
  -5   3   0 4630.33 1359.17  57
   5   3   0 3934.38 1252.12  55
  -5   3   0 5259.68 1162.86  75
   5   3   0 4387.87 1047.73  15
   5   3   0 8813.37 1544.89  13
  -5   3   0 2787.10 919.942  20
  -5   3   0 8860.41 1943.86   3
   5   3   0 4261.24 1572.09  18
   5   3   0 5501.44 1860.67   2
  -5   3  -1 120899. 5706.47  78
  -5   3  -1 123466. 5758.27  76
   5   3   1 119747. 5863.12  56
  -5   3  -1 128437. 5932.41  58
  -5   3  -1 118113. 6363.32  57
  -5   3  -1 120782. 5817.50  75
  -5   3  -1 129706. 5807.80  52
   5   3   1 121135. 6187.30  55
  -5   3  -1 129157. 5860.27  14
   5   3   1 114486. 6317.37  18
  -5   3  -1 120703. 6083.90  20
  -5   3  -1 116449. 7842.85   3
  -5   3  -2 208548. 8439.73  76
   5   3   2 209783. 8422.44  56
  -5   3  -2 199908. 8492.31  58
  -5   3  -2 227155. 7884.18  74
  -5   3  -2 201187. 9374.68  57
  -5   3  -2 213356. 8497.54  78
   5   3   2 215553. 9010.41  55
  -5   3  -2 211980. 8717.09  75
  -5   3  -2 216140. 8996.26  20
  -5   3  -2 212578. 8510.42  14
  -5   3  -2 203975. 11197.9   3
  -5   3  -3 46073.0 3670.89  76
  -5   3  -3 49645.4 3788.77  78
   5   3   3 43033.5 3898.26  55
  -5   3  -3 49218.6 3965.28  75
  -5   3  -3 43836.7 5268.59   3
  -5   3  -3 55971.5 4370.46  20
  -5   3  -3 45717.4 3702.56  14
   5   3   4 126268. 7111.91  55
  -5   3  -4 117835. 6803.31  75
  -5   3  -4 111778. 6359.72  78
  -5   3  -4 116527. 6427.89  76
  -5   3  -4 118450. 6520.75  14
  -5   3  -4 121729. 6990.84  20
  -5   3  -4 129197. 9721.52   3
  -5   3  -5 47334.6 4153.68  76
  -5   3  -5 50926.1 4528.44  75
  -5   3  -5 43694.3 4026.52  78
   5   3   5 46916.0 4480.32  55
  -5   3  -5 54605.9 4792.36  20
  -5   3  -5 52110.7 4428.14  14
  -5   3  -5 42777.8 5866.72   3
  -5   3  -6 99240.9 6554.61  78
  -5   3  -6 94683.9 6404.43  76
   5   3   6 105912. 7285.06  55
  -5   3  -6 109625. 7347.67  20
  -5   3  -6 93925.8 6471.47  14
  -5   3  -6 114556. 10209.1   3
  -5   3  -7 89372.0 6594.82  76
  -5   3  -7 102467. 6997.67  78
   5   3   7 96936.0 7406.58  55
  -5   3  -7 106103. 7127.66  14
  -5   3  -7 118788. 11036.3   3
  -5   3  -7 108378. 7595.39  20
  -5   3  -8 69705.5 4624.14  31
  -5   3  -9 3472.48 1330.56  31
  -5   3 -10 673.358 893.981  31
  -5   3 -10 176.667 889.315  25
   5   3  11 55111.1 4106.03  71
  -5   3 -11 59199.7 4379.87  31
  -5   3 -11 54735.6 4170.23  25
   5   3  12 12287.1 1884.46  71
  -5   3 -12 12189.8 1921.96  25
  -5   3 -12 12228.6 1994.04  26
   5   3  12 10737.9 1858.30  47
  -5   3 -12 11310.2 1885.51  31
   5   3  13 17251.1 1998.24  71
   5   3  13 16683.0 2103.22  47
  -5   3 -13 16472.1 2106.47  26
  -5   3 -13 18786.6 2054.93  25
  -5   3 -13 17121.1 3033.02   7
   5   3  14 8212.25 1224.40  47
   5   3  14 6910.90 1132.16  71
  -5   3 -14 8225.71 1316.31  26
  -5   3 -14 6691.10 1219.85  38
  -5   3 -14 6389.02 1635.33   7
   5   5 -12 17272.2 2003.08  49
   5   5 -12 13838.3 1749.16  32
   5   5 -12 12928.5 2318.78   7
   5   5 -11-210.138 908.482  32
   5   5 -11 893.966 1070.74   7
   5   5 -10 29173.7 3979.87   7
   5   5 -10 27922.2 2889.39  32
  -5   5 -11 14158.4 1640.50  26
  -5   5 -11 10416.3 1510.75  38
  -5   5 -12 11484.7 2036.80   7
   6  -6 -10 9411.96 1518.14  63
  -6  -6  10 11819.5 2668.70   9
   6  -6  -9 18128.5 2211.22  63
  -6  -6   9 15059.1 3048.69   9
  -6  -6   9 12313.9 2649.40   6
   6  -6  -8 23594.5 2687.58  63
  -6  -6   8 30836.3 4666.07   6
  -6  -6   8 21869.3 4039.38   9
   6  -6  -7 6506.66 1577.90  63
  -6  -6   7 8061.82 2959.54   6
  -6  -6   7 5470.16 2331.16   9
   6  -6  -6 69622.9 4757.43  63
   6  -6  -6 72911.9 8118.76   6
  -6  -6   6 57290.5 7121.33   6
  -6  -6   6 65983.1 6906.99   9
  -6  -6   6 60406.4 6717.32   8
   6  -6  -5 15337.3 2325.51  63
   6  -6  -5 17585.6 4290.70   6
  -6  -6   5 16227.1 4095.40   6
  -6  -6   5 9616.71 2958.61   8
  -6  -6   5 10472.3 2960.47   9
   6  -6  -4 16297.5 2267.01  63
   6  -6  -4 21081.6 2580.88  65
  -6  -6   4 15289.9 3229.31   9
  -6  -6   4 13132.9 3821.57   6
  -6  -6   4 16608.6 3825.33   8
   6  -6  -4 21335.9 4548.63   6
   6  -6  -3 59110.3 4314.14  65
  -6  -6   3 56323.8 4114.66  65
   6  -6  -3 63960.6 4490.86  63
   6  -6  -3 48333.0 6696.72   6
  -6  -6   3 53410.4 7018.15   6
  -6  -6   3 50563.6 5873.14   9
   6  -6  -2 4740.66 1275.36  65
  -6  -6   2 4563.41 1273.57  65
   6  -6  -2 6621.12 1728.68  69
   6  -6  -2 6548.11 1500.01  63
  -6  -6   2 3784.94 2422.51   6
  -6  -6   2 6995.94 2217.60   9
   6  -6  -2 10590.8 3555.89   6
   6  -6  -1 57793.8 4643.72  69
   6  -6  -1 53138.7 4127.39  65
  -6  -6   1 56507.5 4205.21  65
   6  -6  -1 59560.9 4326.14  63
  -6  -6   1 48094.5 5840.40   9
  -6  -6   1 52077.9 6814.10   6
   6  -6   0 26835.6 3300.75  69
   6  -6   0 18772.0 2446.43  65
  -6  -6   0 20340.5 2608.45  65
  -6  -6   0 21167.0 4509.13   6
   6  -6   0 18921.6 2418.62  44
   6  -6   1 72915.2 5541.33  69
  -6  -6  -1 74049.5 5102.89  65
   6  -6   1 70442.9 4831.37  65
  -6  -6  -1 68612.1 7741.55   6
   6  -6   1 68332.6 7338.94   9
   6  -6   1 73462.2 4918.21  44
   6  -6   2 12239.7 2493.98  69
   6  -6   2 14047.4 2390.98  65
  -6  -6  -2 10298.9 3410.38   6
   6  -6   2 8708.71 2583.15   9
   6  -6   2 14630.6 2204.67  44
   6  -6   3 26333.1 3481.82  69
   6  -6   3 24761.9 2974.91  65
   6  -6   3 26510.0 3166.70  44
  -6  -6  -3 27929.0 4953.45   6
   6  -6   3 27738.1 4661.94   9
   6  -6   4 27463.2 3181.45  65
   6  -6   4 31033.5 3569.62  69
   6  -6   4 30193.9 4990.44   9
   6  -6   4 29663.6 3354.12  44
  -6  -6  -4 25954.7 4872.58   6
   6  -6   5 4890.64 1462.90  65
   6  -6   5 5522.21 1713.97  69
   6  -6   5 7351.03 1841.58  44
   6  -6   5 5251.51 2314.02   9
  -6  -6  -5 10322.5 3461.21   6
   6  -6   6 20204.9 2786.54  69
   6  -6   6 13819.1 2355.98  65
   6  -6   6 16064.4 3478.79   9
  -6  -6  -6 15762.4 3865.06   6
   6  -6   6 13271.6 2367.29  44
   6  -6   7 10696.2 1991.06  65
   6  -6   7 8810.86 1790.73  44
   6  -6   7 16077.7 3184.98   9
  -6  -6  -7 10614.4 2997.59   6
   6  -6   8 23871.5 2642.66  65
   6  -6   8 28417.9 3783.43   9
   6  -6   8 24183.0 2564.46  44
   6  -6   9 14678.9 1795.15  65
   6  -6   9 6968.66 1690.95   9
   6  -4 -14 597.439 600.013  63
  -6  -4  14 1894.64 1206.78   9
   6  -4 -13 8234.43 1433.98  63
   6  -4 -13 5575.98 1082.30  68
  -6  -4  13 10655.2 2585.76   9
   6  -4 -12 1080.64 845.312  63
  -6  -4  12 1937.32 1067.37  71
   6  -4 -12 4666.38 1309.30  68
  -6  -4  12 1952.38 1852.46   9
   6  -4 -11 9571.53 1988.76  63
  -6  -4  11 10407.0 2051.49  71
  -6  -4  11 12094.3 3313.17   9
   6  -4 -10 8652.23 1830.14  63
  -6  -4  10 12063.7 2149.86  71
  -6  -4  10 9230.55 3039.91   9
  -6  -4  10 7952.40 2516.75   8
   6  -4  -9 30481.3 3232.15  63
  -6  -4   9 31992.6 3211.94  71
  -6  -4   9 24359.0 4469.36   8
  -6  -4   9 25459.1 4581.35   9
   6  -4  -8 13720.2 2222.34  63
  -6  -4   8 12290.9 3062.79   9
  -6  -4   8 13790.7 3620.30   8
   6  -4  -7 12560.5 2026.35  63
   6  -4  -7 14124.5 4148.51   6
  -6  -4   7 9860.82 2852.12   8
  -6  -4   7 9359.85 2549.22   9
   6  -4  -6 4321.10 1247.33  63
  -6  -4   6 4631.85 1959.25   9
  -6  -4   6 6092.58 2332.32   8
   6  -4  -6 5280.56 2449.78   6
   6  -4  -5 21288.4 2845.77  62
  -6  -4   5 25435.4 3191.48  51
   6  -4  -5 25788.7 3151.25  50
  -6  -4   5 25700.2 3788.12  60
  -6  -4   5 20103.5 3056.59  23
   6  -4  -4 8814.29 1868.85  62
  -6  -4   4 12469.8 2636.40  60
  -6  -4   4 9354.26 1871.01  51
  -6  -4   4 9813.44 2173.34  23
  -6  -4   3 34494.6 3426.43  51
  -6  -4   3 26433.2 3489.83  60
   6  -4  -3 22490.4 2781.32  62
  -6  -4   3 25446.7 3496.15  23
   6  -4  -2 11518.2 2006.98  62
   6  -4  -2 21016.3 2593.40  54
  -6  -4   2 22208.0 3215.13  60
  -6  -4   2 16204.5 2250.42  59
  -6  -4   2 15330.8 2254.07  51
  -6  -4   2 16446.6 2654.46  23
   6  -4  -1 71197.2 5732.34  60
  -6  -4   1 55665.4 4364.56  51
  -6  -4   1 66639.6 5251.77  60
  -6  -4   1 60659.9 4409.48  59
   6  -4  -1 58844.4 4226.44  54
  -6  -4   1 68786.5 5553.46  23
  -6  -4   0 68485.7 4719.40  51
  -6  -4   0 59613.8 4438.66  59
  -6  -4   0 63952.8 5140.78  60
  -6  -4   0 66584.7 5339.00  23
  -6  -4  -1 57216.1 4772.89  60
  -6  -4  -1 51235.0 4219.93  59
  -6  -4  -1 53066.5 4168.09  51
  -6  -4  -1 48731.1 4456.83  23
   6  -4   1 51630.5 5763.95   1
  -6  -4  -2 4948.65 1807.72  60
  -6  -4  -2 4024.67 1288.05  51
  -6  -4  -2 4282.22 1466.37  59
  -6  -4  -2 6910.79 1812.99  23
   6  -4   2 3576.21 2032.42   1
  -6  -4  -3 59776.7 5262.72  60
  -6  -4  -3 59125.2 4877.35  59
   6  -4   3 55650.6 6504.76   1
  -6  -4  -4 5745.96 1722.34  59
  -6  -4  -4 5471.80 2028.89  60
  -6  -4  -4 3448.98 1474.58  50
   6  -4   4 6625.87 2621.63   1
   6  -4   5 40406.1 3549.62  69
  -6  -4  -5 43611.0 4637.65  50
   6  -4   5 38323.4 3521.84  65
  -6  -4  -5 44345.0 5375.30  10
   6  -4   5 33971.0 4736.56   9
   6  -4   5 37225.7 3347.79  36
   6  -4   6 51374.9 4046.38  69
   6  -4   6 50091.4 4253.72  65
  -6  -4  -6 53289.9 6368.19   6
   6  -4   6 47453.1 4029.31  36
  -6  -4  -6 56067.1 6158.03  10
   6  -4   7 2184.68 1161.82  65
   6  -4   7 753.847 1034.20  69
  -6  -4  -7 3120.65 1672.65  10
   6  -4   7-765.769 1318.73   9
  -6  -4  -7-1357.61 1841.24   6
   6  -4   7-207.963 1181.66  36
   6  -4   7 1374.78 1243.84  28
   6  -4   8 9569.12 2096.80  65
  -6  -4  -8 8294.44 2704.68  10
   6  -4   8 5673.60 1615.61  28
   6  -4   8 10304.6 2857.33   9
  -6  -4  -8 5080.75 2490.76   6
   6  -4   9 8939.99 2044.04  65
   6  -4   9 8869.97 2070.67  28
   6  -4   9 10220.6 2915.18   9
  -6  -4  -9 11757.6 3027.40  10
   6  -4  10 7155.51 1740.49  65
   6  -4  10 11185.4 2163.24  28
  -6  -4 -10 8567.48 2605.55  10
   6  -4  10 7404.93 2341.58   9
   6  -4  11 24132.2 2658.88  65
   6  -4  11 24885.8 2880.95  28
   6  -4  11 22190.8 3338.53   9
  -6  -4 -11 21525.2 3820.17  10
  -6  -4 -12 1463.27 850.659  72
  -6  -4 -12 2117.45 1013.75  63
  -6  -4 -12 1254.83 1166.95  10
   6  -4  12 595.146 912.756   9
  -6  -4 -13 10006.0 1335.78  63
  -6  -4 -13 15750.7 2420.21  10
  -6  -2  15 15847.0 1826.61  71
  -6  -2  15 16184.0 2838.87   9
   6  -2 -14 17842.0 2201.80  72
  -6  -2  14 17802.7 2214.46  70
   6  -2 -14 14924.1 1915.40  63
  -6  -2  14 13215.9 2042.36  71
  -6  -2  14 17592.3 3557.85   9
   6  -2 -13 68913.2 4469.10  63
  -6  -2  13 64975.4 4634.19  71
   6  -2 -13 65600.1 4385.01  67
  -6  -2  13 72884.0 4847.72  70
   6  -2 -13 67969.1 4620.73  72
  -6  -2  13 70594.5 7593.91   9
  -6  -2  13 84876.4 7496.69   8
  -6  -2  12 14139.3 2225.41  70
   6  -2 -12 14616.2 2138.25  67
   6  -2 -12 11715.8 1960.29  72
  -6  -2  12 11880.0 2113.90  71
  -6  -2  12 13777.4 3837.23   9
  -6  -2  12 13695.8 3453.62   8
   6  -2 -11 49016.2 3950.02  72
   6  -2 -11 60311.5 4182.15  67
  -6  -2  11 55423.0 4354.97  70
  -6  -2  11 55852.2 4260.51  71
  -6  -2  11 68780.9 7951.86   8
  -6  -2  11 51435.9 3962.67  28
  -6  -2  11 50834.7 5918.26  11
   6  -2 -10 17574.5 2218.78  67
  -6  -2  10 11749.0 2053.04  70
  -6  -2  10 19519.0 2476.16  71
   6  -2 -10 17826.1 2303.02  72
  -6  -2  10 23782.3 4939.49   8
  -6  -2  10 20497.5 3729.04  11
  -6  -2  10 19689.3 2355.28  28
  -6  -2   9 31511.7 2955.15  71
  -6  -2   9 31089.6 3565.23  53
   6  -2  -9 30657.6 3534.73  50
   6  -2  -9 32504.1 2874.44  72
   6  -2  -9 42043.4 4783.03  22
  -6  -2   9 39545.4 4719.41  11
  -6  -2   8 251653. 10412.8  53
   6  -2  -8 209357. 9928.38  62
   6  -2  -8 265064. 10602.7  50
   6  -2  -8 175858. 10726.4  22
   6  -2  -7 15528.3 2286.50  50
   6  -2  -7 17092.0 2411.83  62
  -6  -2   7 13809.9 2049.51  51
  -6  -2   7 15616.2 2107.62  53
   6  -2  -7 14716.2 3035.03  22
   6  -2  -6 77846.4 4919.48  62
  -6  -2   6 76061.6 4609.61  51
  -6  -2   6 78848.6 4667.82  53
   6  -2  -6 84704.8 4900.74  50
   6  -2  -6 82068.5 6491.69  22
  -6  -2   6 90575.7 6820.92   5
   6  -2  -6 79213.5 6437.78   4
   6  -2  -5 193583. 7979.21  54
  -6  -2   5 190547. 7792.34  51
  -6  -2   5 206300. 7649.43  53
   6  -2  -5 194386. 7994.21  62
   6  -2  -5 192347. 7797.55  50
   6  -2  -5 195280. 10793.9   4
   6  -2  -5 183798. 9811.85  22
  -6  -2   5 208818. 8928.76   1
  -6  -2   5 205925. 10128.9   5
   6  -2  -4 335394. 11310.1  62
   6  -2  -4 345113. 11195.2  50
  -6  -2   4 349165. 11280.8  51
  -6  -2   4 340447. 10575.2  53
   6  -2  -4 341482. 11364.1  54
   6  -2  -4 337717. 15229.4   4
  -6  -2   4 361570. 13780.6   5
   6  -2  -4 315175. 13126.5  22
  -6  -2   4 367578. 12337.1   1
   6  -2  -3 618295. 17373.6  54
   6  -2  -3 589545. 17178.5  62
  -6  -2   3 596636. 17113.4  51
  -6  -2   3 653326. 16300.6  59
  -6  -2   3 573641. 16129.2  53
   6  -2  -3 618452. 17130.3  50
  -6  -2   3 645485. 18305.8   1
  -6  -2   3 610162. 19780.3   5
   6  -2  -3 552666. 18639.3  22
   6  -2  -3 597580. 22221.8   4
   6  -2  -2 12978.4 1724.13  54
  -6  -2   2 14401.5 1399.26  59
  -6  -2   2 13736.6 1150.39  53
   6  -2  -2 15706.8 1786.62  50
  -6  -2   2 12477.4 1882.10  60
  -6  -2   2 11812.4 1654.62  51
   6  -2  -2 12996.0 1581.82  62
   6  -2  -2 14152.8 2112.42  22
   6  -2  -2 14832.7 3185.28   4
  -6  -2   2 11684.2 2122.19   5
   6  -2  -1 401978. 12145.5  60
  -6  -2   1 441244. 11759.0  51
   6  -2  -1 456166. 11963.9  62
  -6  -2   1 421201. 12029.6  60
  -6  -2   1 437549. 11238.0  59
   6  -2  -1 431904. 11656.9  54
   6  -2  -1 428447. 16555.6   4
   6  -2  -1 453886. 13674.5   1
   6  -2  -1 447140. 12384.3  22
  -6  -2   0 88935.0 4278.96  51
   6  -2   0 96588.1 4402.15  60
  -6  -2   0 90384.7 4398.77  60
  -6  -2   0 98259.6 3579.52  50
   6  -2   0 95092.9 4457.15  62
  -6  -2   0 93310.8 4259.29  59
  -6  -2   0 89439.4 3707.48  52
   6  -2   0 85112.7 4088.20  54
  -6  -2   0 91709.2 2924.94  53
   6  -2   0 92668.6 4670.73  24
   6  -2   0 92996.7 5552.94   1
   6  -2   0 88584.8 6717.91   4
  -6  -2  -1 387937. 9695.87  62
  -6  -2  -1 386582. 11644.1  60
  -6  -2  -1 359351. 11570.0  59
   6  -2   1 350931. 11009.6  54
  -6  -2  -1 374976. 10326.6  52
  -6  -2  -1 371143. 10660.7  50
  -6  -2  -1 361754. 11406.3  51
   6  -2   1 350808. 14841.3   4
   6  -2   1 363720. 11742.1  24
   6  -2   1 355593. 13462.9   1
   6  -2   2 250906. 8019.25  54
  -6  -2  -2 268184. 8529.16  60
  -6  -2  -2 273242. 8293.35  50
  -6  -2  -2 265339. 8614.12  51
   6  -2   2 264626. 8646.69  24
   6  -2   2 266016. 11562.4   4
   6  -2   2 250025. 10871.2   1
  -6  -2  -3 270243. 9648.92  51
   6  -2   3 255558. 8927.62  54
  -6  -2  -3 261566. 9393.93  60
   6  -2   3 269516. 8432.23  60
  -6  -2  -3 264279. 9506.44  50
  -6  -2  -3 267569. 8937.98  62
   6  -2   3 245170. 12221.6   1
   6  -2   3 263636. 9122.15  24
  -6  -2  -3 257462. 8493.33  23
  -6  -2  -3 270442. 8764.53  12
  -6  -2  -4 126969. 6553.18  50
   6  -2   4 122999. 5770.66  54
  -6  -2  -4 132349. 6070.85  62
  -6  -2  -4 127737. 6326.61  51
   6  -2   4 123206. 8820.83   1
  -6  -2  -5 31589.0 3068.23  62
  -6  -2  -5 32638.0 3218.59  51
  -6  -2  -5 31310.9 3391.19  50
   6  -2   5 26761.9 4556.58   1
  -6  -2  -6 264443. 11848.4  50
   6  -2   6 245845. 15493.6   1
  -6  -2  -7 46152.3 4400.28  62
  -6  -2  -7 56166.6 5178.50  50
   6  -2   7 61475.7 7674.48   1
  -6  -2  -8 27727.1 3411.79  59
  -6  -2  -8 15231.6 2730.23  62
  -6  -2  -8 27998.5 3866.59  50
   6  -2   8 27532.8 5565.75   1
  -6  -2  -9 53784.4 4081.49  64
  -6  -2  -9 48821.7 3840.62  72
  -6  -2  -9 46816.9 3690.47  67
   6  -2   9 59749.6 6226.28   9
  -6  -2  -9 39365.6 4971.65  10
   6  -2   9 30002.6 4680.28  11
   6  -2   9 44362.1 3656.39  36
  -6  -2 -10 43695.2 3661.82  67
  -6  -2 -10 46685.2 3834.33  72
  -6  -2 -10 38612.1 3605.57  64
  -6  -2 -10 38297.6 5218.21  10
   6  -2  10 54654.8 5982.94   9
   6  -2  10 44009.3 3656.93  36
   6  -2  10 45844.2 5758.94  11
  -6  -2 -11 45546.9 3863.55  72
  -6  -2 -11 46970.7 3772.50  67
  -6  -2 -11 40141.8 5214.90  10
   6  -2  11 48962.9 5507.82   9
   6  -2  11 45798.5 5709.88  11
   6  -2  11 42363.5 3600.63  36
  -6  -2 -12 4577.83 1438.66  72
  -6  -2 -12 6433.77 1437.14  67
   6  -2  12 5281.03 1562.59  28
   6  -2  12 4881.31 1959.91   9
   6  -2  12 6817.52 1372.28  36
  -6  -2 -12 6431.37 2350.30  10
   6  -2  12 7483.55 2372.14  11
  -6  -2 -13 28313.3 2763.41  72
  -6  -2 -13 27209.0 2599.18  67
   6  -2  13 29198.7 3713.75   9
   6  -2  13 32463.5 3069.71  28
  -6  -2 -13 29123.9 4204.54  10
   6  -2  13 30041.2 4148.07  11
  -6  -2 -14 1164.63 700.586  67
  -6  -2 -14 1270.71 793.440  72
   6  -2  14 2266.71 1161.06  11
   6  -2  14 1902.26 867.953  28
   6  -2  14 1923.00 872.688   9
  -6  -2 -15 11552.7 1377.88  72
   6  -2  15 10857.1 1825.60  11
   6  -2  15 11863.2 1334.21  28
  -6   0  16 1071.70 677.874  70
  -6   0  16 1223.70 601.232  71
  -6   0  16 1516.16 1290.28   9
   6   0 -16 444.716 520.648  27
  -6   0  15 14730.0 2043.12  70
  -6   0  15 16207.9 2079.97  71
  -6   0  15 20856.7 3404.28   8
   6   0 -15 14667.9 1913.69  27
  -6   0  14 1604.20 1314.45  70
   6   0 -14 682.523 1172.01  67
  -6   0  14 16.8307 878.612  71
   6   0 -14 169.502 905.660  27
   6   0 -14-1520.87 1457.26   7
  -6   0  13 13752.4 2182.03  71
   6   0 -13 12606.7 2122.56  67
  -6   0  13 16943.3 2376.93  70
   6   0 -13 14842.5 2076.19  72
  -6   0  13 14644.5 3371.70  11
   6   0 -13 13709.0 2029.56  38
   6   0 -13 20743.1 3656.97   7
   6   0 -12 4723.49 1441.07  67
  -6   0  12 5321.59 1597.10  70
   6   0 -12 5761.11 1247.40  72
  -6   0  12 5954.45 1498.19  71
  -6   0  12 5368.95 2084.00  11
   6   0 -12 5682.64 2429.12   7
   6   0 -12 4217.38 1298.00  38
  -6   0  11 7670.57 1639.93  70
  -6   0  11 5826.31 1391.40  71
   6   0 -11 8472.48 1804.71  67
   6   0 -11 7178.45 1468.90  72
   6   0 -11 13629.1 3030.97   7
  -6   0  11 10468.8 2703.33  11
   6   0 -11 6117.97 1400.52  38
  -6   0  10 18244.6 2382.01  70
   6   0 -10 13529.4 2376.90  62
   6   0 -10 14812.1 1987.88  67
  -6   0  10 16682.2 2728.31  53
  -6   0  10 15854.7 2104.45  71
  -6   0  10 15875.2 3007.64  11
   6   0 -10 16490.3 2011.07  26
   6   0 -10 20170.4 3395.72   7
  -6   0   9 2453.51 1376.95  53
   6   0  -9 2597.82 1189.72  62
  -6   0   9 661.882 1116.75   5
   6   0  -8 109632. 6023.03  62
  -6   0   8 115553. 6381.94  53
   6   0  -7 3493.02 1004.07  50
   6   0  -7 2222.49 982.497  62
  -6   0   7 1137.60 1053.96  53
   6   0  -7 3635.18 2633.91   2
  -6   0   7 1151.06 1477.31   5
   6   0  -7 2763.58 1034.73  17
   6   0  -6 2594.40 849.991  50
   6   0  -6 171.783 841.899  62
  -6   0   6 1665.39 1097.25  53
   6   0  -6 1342.67 757.752  17
  -6   0   6 3173.28 1923.47   5
   6   0  -6 2085.52 2022.20   2
   6   0  -5 11154.0 1245.31  54
   6   0  -5 10664.9 1196.24  50
   6   0  -5 10200.8 1398.38  62
   6   0  -5 8329.97 1318.10  79
  -6   0   5 8624.14 982.596  51
  -6   0   5 7662.58 1397.50  53
   6   0  -5 6839.93 870.494  75
   6   0  -5 12262.4 1543.24  73
   6   0  -5 10284.4 1441.46  17
   6   0  -5 10468.1 2672.68   2
  -6   0   5 14240.9 2556.60   5
   6   0  -4 316532. 9677.96  73
   6   0  -4 311362. 9215.07  54
   6   0  -4 316152. 9678.27  79
   6   0  -4 307321. 9434.99  62
  -6   0   4 318704. 8804.92  51
  -6   0   4 318271. 9907.36  53
   6   0  -4 328522. 7998.72  56
   6   0  -4 325323. 8958.27  50
  -6   0   4 303405. 9688.83  52
   6   0  -4 327259. 12795.3   2
  -6   0   4 331623. 12349.1   5
   6   0  -4 318408. 9648.94  17
   6   0  -3 69321.4 2962.60  54
  -6   0   3 62326.0 3123.22  52
   6   0  -3 65282.8 2962.93  62
  -6   0   3 71968.7 3328.12  53
   6   0  -3 64547.8 2879.96  74
  -6   0   3 74969.4 2986.95  58
   6   0  -3 71438.4 2579.46  50
  -6   0   3 67096.1 2664.77  51
   6   0  -3 70870.5 4564.48   2
   6   0  -2 315107. 8230.50  54
   6   0  -2 315318. 8114.17  62
  -6   0   2 320691. 8609.83  53
  -6   0   2 305418. 8549.48  52
  -6   0   2 318162. 8456.88  58
  -6   0   2 333176. 8056.76  51
   6   0  -2 324750. 8439.56  15
   6   0  -2 302551. 9783.68   2
   6   0  -1 3530.86 706.823  62
   6   0  -1 3272.88 851.021  54
  -6   0   1 4334.91 1009.06  52
   6   0  -1 3666.58 582.822  16
   6   0  -1 3929.44 806.923  15
  -6   0   1 2894.55 980.948   3
   6   0  -1 4424.97 871.023  19
  -6   0   1 4272.07 910.035  12
   6   0  -1 2730.22 944.778   2
   6   0   0 281211. 8101.06  54
  -6   0   0 280731. 7387.59  57
  -6   0   0 283205. 7898.64  52
   6   0   0 277870. 8286.19  55
   6   0   0 283811. 7988.96   2
  -6   0   0 279976. 9705.30   3
  -6   0  -1 55948.6 2952.98  52
   6   0   1 50544.1 3358.41  55
   6   0   1 48697.1 3010.69  13
   6   0   1 55995.5 2333.51  18
   6   0   1 61065.0 4487.55   4
  -6   0  -1 53203.8 4369.88   3
  -6   0  -2 181492. 6571.52  52
   6   0   2 187589. 7380.70  55
  -6   0  -2 174307. 6596.30  21
  -6   0  -2 193692. 9343.52   3
   6   0   3 38834.1 3234.06  55
  -6   0  -3 40537.1 2742.58  52
  -6   0  -3 36518.2 2838.74  76
  -6   0  -3 34448.9 2776.17  78
  -6   0  -3 41630.0 4456.93   3
  -6   0  -3 31521.4 2746.11  21
   6   0   3 28028.6 2013.03   4
   6   0   4 160372. 7301.41  55
  -6   0  -4 169146. 6888.30  76
  -6   0  -4 162042. 6833.24  78
  -6   0  -4 172233. 9696.98   3
  -6   0  -4 153215. 6784.67  21
  -6   0  -5 70587.7 4439.48  78
   6   0   5 79471.6 5141.11  55
  -6   0  -5 75409.3 4551.20  76
  -6   0  -5 68683.1 4505.83  21
  -6   0  -5 72710.3 6368.84   3
  -6   0  -6 113355. 6121.37  76
  -6   0  -6 115940. 6180.20  78
   6   0   6 111902. 6699.58  55
  -6   0  -6 123696. 8640.80   3
  -6   0  -6 113222. 6188.00  21
  -6   0  -7 18090.0 2476.69  78
  -6   0  -7 17352.5 2444.79  76
   6   0   7 15808.3 2665.72  55
  -6   0  -7 18066.7 2547.22  21
  -6   0  -7 14502.7 3237.16   3
  -6   0  -8 21739.2 2976.13  78
   6   0   8 26936.7 3591.79  55
  -6   0  -8 22896.4 2962.16  76
  -6   0  -8 24414.2 3132.01  21
  -6   0  -8 20311.6 3972.52   3
  -6   0  -9 7587.44 2243.36  50
  -6   0  -9 10589.5 2220.03  21
   6   0   9 3566.44 1679.03   5
  -6   0 -10 88211.4 5395.56  72
   6   0  10 97666.3 5659.39  47
  -6   0 -10 94419.9 5636.25  67
  -6   0 -10 93551.0 5506.30  64
   6   0  10 89831.0 5467.01  71
  -6   0 -10 82715.6 7400.90  10
  -6   0 -10 95839.5 5560.13  31
   6   0  10 93128.1 8114.46  11
  -6   0 -10 87504.8 5411.77  25
   6   0  11 3528.39 1374.50  71
  -6   0 -11 2788.71 1322.14  67
  -6   0 -11 4747.51 1349.07  72
  -6   0 -11 3482.59 1754.94  10
  -6   0 -11 3952.09 1354.66  25
  -6   0 -11 4456.57 1295.23  26
  -6   0 -11 4411.16 1394.11  31
   6   0  11 3726.23 1446.22  47
   6   0  11 3134.54 1665.04  11
   6   0  12-90.8327 964.415  71
  -6   0 -12 811.208 984.363  67
  -6   0 -12-221.646 995.601  72
   6   0  12 465.865 1000.78  47
   6   0  12-1077.60 1509.27  11
  -6   0 -12-843.384 992.143  25
  -6   0 -12 812.925 914.591  31
  -6   0 -12 2072.26 1052.40  26
   6   0  13 18442.1 2337.23  71
  -6   0 -13 15349.6 2061.82  72
   6   0  13 17758.3 2404.85  47
  -6   0 -13 21007.9 2526.99  67
  -6   0 -13 20104.7 2369.79  31
   6   0  13 17577.5 3518.59  11
  -6   0 -14 5004.33 1293.65  72
  -6   0 -14 7368.44 1597.35  67
   6   0  14 5390.46 1288.41  71
   6   0  14 5400.22 1221.94  28
   6   0  14 4869.65 1844.21  11
   6   0  15 6407.84 1010.46  70
  -6   0 -15 9387.20 1340.54  72
   6   0  15 8470.48 1289.18  71
  -6   0 -15 10943.1 1506.20  67
   6   0  15 6463.90 1011.61  28
   6   0  15 10090.9 2107.34  11
   6   2 -15 9499.24 1324.29  49
  -6   2  15 16058.9 1812.84  70
   6   2 -15 9026.77 1285.92  32
   6   2 -15 15347.9 1783.76  27
   6   2 -15 17612.3 2739.86   7
  -6   2  14 12720.6 1904.08  70
  -6   2  14 15513.3 1871.39  71
   6   2 -14 11697.3 2694.32   7
   6   2 -14 13978.3 1986.94  27
   6   2 -14 17101.9 2099.52  32
   6   2 -14 14258.8 2108.05  38
  -6   2  13 55458.7 4165.37  70
  -6   2  13 56812.1 3902.61  71
   6   2 -13 56095.4 4147.56  67
   6   2 -13 61060.9 4399.30  32
   6   2 -13 57851.6 6303.06   7
   6   2 -13 58084.9 4393.38  38
   6   2 -12 15040.3 2193.88  67
  -6   2  12 17442.1 2449.71  70
  -6   2  12 16335.3 2151.01  71
   6   2 -12 15689.7 2389.76  38
   6   2 -12 15691.2 2344.74  32
   6   2 -12 14749.5 3389.22   7
   6   2 -11 61188.1 4409.99  67
   6   2 -11 66762.0 4667.56  38
   6   2 -11 68482.6 6973.63   7
   6   2 -11 57077.9 4286.81  26
   6   2 -10 18517.4 2255.56  67
   6   2 -10 14527.2 3226.65   7
   6   2 -10 17142.3 2239.98  26
   6   2 -10 16599.2 2304.65  38
  -6   2   9 26470.8 3724.69  61
  -6   2   9 31574.8 3564.60  53
  -6   2   9 32288.9 3620.02  55
   6   2  -9 31368.3 5559.28   2
   6   2  -9 26183.8 4000.52   7
   6   2  -9 30145.5 2815.74  38
  -6   2   8 241032. 10244.5  53
   6   2  -8 267778. 10788.0  75
  -6   2   8 267882. 10997.1  55
   6   2  -8 263549. 15596.2   2
  -6   2   8 256854. 14475.3   5
  -6   2   7 18919.4 2947.79  61
  -6   2   7 13719.7 2071.19  53
  -6   2   7 15099.7 2250.40  55
   6   2  -7 17453.8 2229.70  75
   6   2  -7 16493.1 2271.47  17
  -6   2   7 12709.2 2897.75   5
   6   2  -7 13065.3 3137.24   2
   6   2  -6 53947.2 3956.16  73
   6   2  -6 50038.3 3839.30  79
  -6   2   6 57441.4 4545.89  61
  -6   2   6 56450.4 3844.86  53
   6   2  -6 58875.0 4280.34  74
   6   2  -6 57297.4 5915.02   2
  -6   2   6 54440.7 5532.37   5
   6   2  -6 53616.5 3938.51  17
  -6   2   5 202005. 8769.98  61
  -6   2   5 192447. 7604.73  53
   6   2  -5 194577. 7939.75  79
   6   2  -5 224475. 8558.84  74
   6   2  -5 197683. 7973.28  73
  -6   2   5 208658. 10411.4   5
   6   2  -5 185373. 8578.44  19
   6   2  -5 197685. 7963.86  17
   6   2  -5 187992. 10679.0   2
  -6   2   4 340491. 10582.1  53
   6   2  -4 341270. 11297.8  74
   6   2  -4 324915. 10935.8  79
  -6   2   4 335820. 11760.7  61
   6   2  -4 313625. 10834.3  73
   6   2  -4 340725. 12082.8  19
  -6   2   4 335486. 13206.5   5
   6   2  -4 325549. 10970.7  17
   6   2  -4 329562. 14164.7   2
  -6   2   3 621742. 16877.3  53
  -6   2   3 634017. 18063.7  61
  -6   2   3 618886. 16083.5  52
  -6   2   3 596599. 19138.5   5
   6   2  -3 628593. 18748.2  19
   6   2  -3 598692. 20705.5   2
  -6   2   2 19209.8 2031.45  61
  -6   2   2 16029.4 1562.70  53
  -6   2   2 16972.9 1414.77  52
   6   2  -2 17753.1 1855.63  56
   6   2  -2 16177.7 1769.43  15
  -6   2   2 19964.2 2127.92   3
   6   2  -2 22347.9 3236.85   2
  -6   2   2 18184.2 1783.68  20
   6   2  -2 19567.0 2489.74  19
  -6   2   2 17472.9 2115.51   5
  -6   2   2 18956.3 1212.33  12
   6   2  -2 18741.2 2073.74  16
  -6   2   1 452688. 13485.4  58
  -6   2   1 442793. 13104.8  61
  -6   2   1 452059. 12646.7  52
   6   2  -1 454116. 13374.7  56
   6   2  -1 458146. 13379.9  55
  -6   2   1 457141. 15672.8   3
   6   2  -1 498339. 14511.6  19
  -6   2   1 468805. 13648.1  20
  -6   2   1 448461. 13455.3   5
   6   2  -1 426259. 14308.2  18
   6   2  -1 456725. 13525.1  16
   6   2  -1 445522. 13118.6  15
   6   2  -1 443246. 16075.7   2
   6   2  -1 463246. 12981.8  13
  -6   2   0 93752.3 3896.79  61
  -6   2   0 90933.1 4194.98  52
   6   2   0 88595.8 4313.77  56
   6   2   0 92466.0 4920.54  55
  -6   2   0 96351.9 4307.37  78
  -6   2   0 99809.5 4360.47  76
  -6   2   0 87549.4 4441.32  58
  -6   2   0 94370.8 6209.83   3
  -6   2   0 91719.4 3910.35   5
  -6   2   0 93959.7 4891.25  20
   6   2   0 90079.2 4995.24  18
   6   2   0 99507.3 4740.02  13
  -6   2  -1 352810. 11264.7  78
  -6   2  -1 368377. 11368.9  76
  -6   2  -1 331640. 11256.2  58
  -6   2  -1 353272. 11220.1  52
  -6   2  -1 363335. 11456.6  75
  -6   2  -1 339086. 11655.8  57
   6   2   1 312023. 10782.4  56
   6   2   1 343456. 11882.2  55
  -6   2  -1 357485. 11297.1  14
  -6   2  -1 357032. 14358.7   3
   6   2   1 347379. 11716.5  18
  -6   2  -1 361851. 10264.1  21
  -6   2  -1 364168. 11904.2  20
  -6   2  -1 360651. 9442.84  19
  -6   2  -2 265900. 10533.6  57
  -6   2  -2 282147. 10067.5  78
  -6   2  -2 271031. 9978.79  76
   6   2   2 275457. 10439.3  55
  -6   2  -2 291596. 10579.3  20
  -6   2  -2 309154. 13463.7   3
  -6   2  -2 280290. 10076.3  14
  -6   2  -2 299043. 9328.92  21
   6   2   3 254601. 9956.07  55
  -6   2  -3 243983. 9500.01  78
  -6   2  -3 236287. 9391.30  76
  -6   2  -3 244861. 9559.11  14
  -6   2  -3 270752. 10235.1  20
  -6   2  -3 263970. 13065.6   3
  -6   2  -4 148460. 7161.67  78
  -6   2  -4 145951. 7111.28  76
   6   2   4 147928. 7475.38  55
  -6   2  -4 162909. 7965.88  20
  -6   2  -4 151319. 10232.4   3
  -6   2  -4 149693. 7207.86  14
   6   2   5 21071.3 3016.40  55
  -6   2  -5 26758.0 3047.13  78
  -6   2  -5 26843.2 3001.83  76
  -6   2  -5 27714.1 3254.51  20
  -6   2  -5 34145.1 5000.19   3
  -6   2  -5 29125.8 3151.58  14
   6   2   6 328579. 13429.4  55
  -6   2  -6 306533. 12404.2  78
  -6   2  -6 298893. 12304.4  76
  -6   2  -6 312033. 12518.9  14
  -6   2  -6 318732. 17315.3   3
  -6   2  -6 326642. 13237.7  20
  -6   2  -7 68742.5 5432.32  78
  -6   2  -7 69567.3 5457.63  76
   6   2   7 74696.7 6138.33  55
  -6   2  -7 67589.8 5609.86  20
  -6   2  -7 67626.6 5434.79  14
  -6   2  -7 85377.6 8783.71   3
   6   2   8 23692.8 3664.18  55
  -6   2  -8 24423.5 3355.28  78
  -6   2  -8 21453.3 3205.05  76
  -6   2  -8 16189.4 4319.85   3
  -6   2  -8 19378.1 3015.02  14
  -6   2  -9 43981.9 3634.69  67
   6   2   9 47243.8 3729.62  48
   6   2   9 50418.4 4007.45  33
   6   2   9 48483.5 3868.73  39
   6   2   9 49911.8 5561.92  11
  -6   2 -10 43945.9 3684.56  67
   6   2  10 37774.8 3467.72  48
   6   2  10 45656.6 5497.24  11
  -6   2 -10 40266.5 3646.23  31
   6   2  10 42711.2 3696.27  33
   6   2  10 42401.3 3680.44  39
  -6   2 -10 39414.3 3602.77  25
  -6   2 -11 44965.0 3730.94  67
   6   2  11 42340.9 3678.26  71
   6   2  11 45293.5 5564.06  11
  -6   2 -11 36429.4 3479.45  31
   6   2  11 45914.7 3737.08  33
  -6   2 -11 42257.1 3755.58  25
   6   2  12 4608.37 1417.38  71
  -6   2 -12 5675.08 1429.79  67
  -6   2 -12 4401.42 1462.08  25
  -6   2 -12 5542.89 1391.47  26
   6   2  12 6173.96 1692.65  47
   6   2  12 10339.4 2650.59  11
  -6   2 -12 5029.76 1660.92  31
  -6   2 -13 30777.2 2761.48  67
   6   2  13 35247.2 3208.17  47
   6   2  13 29887.0 2824.03  71
  -6   2 -13 36739.0 4361.73   7
  -6   2 -13 34582.8 3224.54  31
  -6   2 -13 33623.8 3009.65  26
  -6   2 -13 33231.5 3070.59  25
   6   2  13 32728.6 4172.70  11
   6   2  14 1318.17 885.180  47
  -6   2 -14 2025.81 743.916  67
   6   2  14 1110.24 835.870  71
   6   2  14 149.277 703.821  11
  -6   2 -14 1102.38 850.119   7
  -6   2 -14 526.458 799.943  26
  -6   2 -14 85.3112 779.458  38
   6   2  15 10883.8 1246.83  70
   6   2  15 11344.4 1271.18  71
   6   4 -14 475.953 672.444  49
   6   4 -14 955.011 1052.72   7
   6   4 -14 931.992 704.498  32
   6   4 -13 5737.54 1256.28  32
   6   4 -13 10989.1 2326.94   7
   6   4 -12 746.225 1070.90  32
   6   4 -12 4216.98 1312.77  38
   6   4 -12 1204.76 1551.30   7
   6   4 -11 11381.8 2039.98  32
   6   4 -11 13983.1 3094.55   7
   6   4 -11 13286.3 2048.47  38
   6   4 -10 9827.50 2781.04   7
   6   4 -10 7764.20 1688.38  38
   6   4  -9 24609.0 3918.55   7
   6   4  -9 28892.8 2975.62  38
   6   4  -8 18481.5 2304.88  38
   6   4  -8 14826.5 3162.15   7
   6   4  -6 7928.38 1828.72  17
  -6   4   5 34545.8 3769.74  55
  -6   4   5 36229.2 4041.75  61
   6   4  -5 27915.4 3388.54  74
   6   4  -5 31218.2 3358.55  17
   6   4  -5 31999.4 3975.78  19
   6   4  -5 44191.0 5812.44   2
  -6   4   4 10243.9 2236.40  61
   6   4  -4 9679.16 1886.35  56
   6   4  -4 16724.3 2574.99  74
  -6   4   4 15392.6 2425.98  55
   6   4  -4 12646.7 3248.66   2
   6   4  -4 11416.1 2339.24  19
  -6   4   3 25130.3 3016.68  61
   6   4  -3 28842.5 3168.63  56
  -6   4   3 23251.4 2909.43  55
   6   4  -3 21628.3 3335.54  19
   6   4  -3 31099.3 4863.49   2
  -6   4   2 16125.1 2355.50  58
   6   4  -2 18415.5 2641.41  56
  -6   4   2 21077.1 2473.83  61
   6   4  -2 15342.0 3386.16   2
   6   4  -2 20171.1 3204.38  19
   6   4  -2 10951.3 2200.28  16
   6   4  -1 91928.4 5772.87  56
  -6   4   1 91200.1 6021.84  57
  -6   4   1 95647.4 5857.54  58
   6   4  -1 78102.2 6063.35  18
   6   4  -1 81967.0 7678.97   2
   6   4  -1 91024.3 6497.83  19
   6   4  -1 82075.1 5612.47  16
  -6   4   0 62777.4 5093.43  57
  -6   4   0 57626.1 4453.28  58
   6   4   0 57163.4 4462.54  56
   6   4   0 56430.6 5157.07  18
  -6   4   0 62479.4 4807.29  20
   6   4   0 62115.7 5311.93  19
   6   4   0 54173.3 4414.34  16
   6   4   0 53494.5 6167.82   2
  -6   4  -1 41620.7 3851.19  58
  -6   4  -1 46481.6 4526.70  57
   6   4   1 47101.0 3988.68  56
   6   4   1 40234.0 5487.60   2
  -6   4  -1 41231.2 3980.08  20
   6   4   1 35827.8 4220.58  18
  -6   4  -2 12760.4 2902.65  57
  -6   4  -2 11045.4 2213.66  75
  -6   4  -2 8729.46 2708.51   3
  -6   4  -2 10642.4 2280.05  20
   6   4   2 8827.37 2499.81  18
   6   4   3 63339.6 5545.25  55
  -6   4  -3 66166.0 5372.78  75
  -6   4  -3 61943.9 5363.08  20
   6   4   3 60355.1 5588.16  18
  -6   4  -3 68081.7 7664.42   3
  -6   4  -4 6022.51 1528.74  78
   6   4   4 3826.65 1681.30  55
  -6   4  -4 7078.75 1786.65  76
  -6   4  -4 10420.5 3507.13   3
  -6   4  -4 4906.67 1683.93  20
  -6   4  -4 4838.59 1521.14  14
  -6   4  -5 29858.2 3656.09  76
   6   4   5 31764.1 4201.02  55
  -6   4  -5 27689.8 3506.19  52
  -6   4  -5 28318.9 3582.05  78
  -6   4  -5 35831.2 4043.27  14
  -6   4  -9 14861.2 2123.90  25
  -6   4 -10 8166.68 1582.33  25
  -6   4 -10 10260.2 1877.55  31
   6   4  11 24206.2 2495.77  71
  -6   4 -11 21532.4 2392.66  31
  -6   4 -11 20235.7 2256.10  25
  -6   4 -11 18925.0 2320.03  26
   6   4  12 1380.78 805.830  71
   6   4  12 1598.66 862.490  47
  -6   4 -12 1420.47 669.485  25
  -6   4 -12 2138.59 967.098  26
  -6   4 -12 3443.56 1115.17  38
   6   4  13 17984.0 1658.77  47
  -6   4 -13 17415.2 1709.37  26
  -6   4 -13 19471.2 2660.91   7
  -6   4 -13 18843.8 1798.47  38
   7  -7  -7 8944.58 1386.18  63
  -7  -7   7 9584.64 2417.26   6
  -7  -7   7 10332.7 2211.87   9
   7  -7  -6 2527.72 926.346  63
  -7  -7   6 4287.84 1772.79   9
  -7  -7   6 3665.43 2165.31   6
   7  -7  -5 2202.94 815.860  63
  -7  -7   5 6313.76 2217.84   6
   7  -7  -4 11778.2 1806.74  63
  -7  -7   4 18961.3 3910.62   6
   7  -7  -3 8132.58 1672.69  65
  -7  -7   3 3300.84 2191.23   6
   7  -7  -2 4903.32 1548.00  65
  -7  -7   2 3635.74 2046.33   6
   7  -7  -1 12623.4 1992.15  69
   7  -7  -1 13126.9 2019.86  65
  -7  -7   1 13173.4 3679.06   6
   7  -7   0 20037.4 2455.38  65
   7  -7   0 18456.4 2546.25  69
  -7  -7   0 19677.6 4225.15   6
   7  -7   1 6451.75 1826.26  69
   7  -7   1 4340.73 1335.25  65
  -7  -7  -1 7303.41 2852.62   6
   7  -7   2 4915.42 1736.60  69
   7  -7   2 6737.55 1606.19  65
  -7  -7  -2 2586.70 2390.80   6
   7  -7   3 24812.2 3110.49  69
   7  -7   3 26696.4 2778.07  65
  -7  -7  -3 22670.7 4084.27   6
   7  -7   4 2782.43 1345.86  69
   7  -7   4 2665.58 1140.19  65
  -7  -7  -4 3396.97 1953.61   6
   7  -7   5 1347.79 1003.97  65
  -7  -7  -5-1179.49 1456.76   6
   7  -7   6 3602.48 976.248  65
  -7  -7  -6 1177.03 980.386   6
   7  -5 -12 19840.9 2026.64  63
  -7  -5  12 20622.2 3157.44   9
   7  -5 -11 11910.9 1893.17  63
  -7  -5  11 12296.4 3019.38   9
   7  -5 -10 8505.76 1898.37  63
  -7  -5  10 6015.27 2528.30   9
   7  -5  -9 28123.2 3075.36  63
  -7  -5   9 24431.5 4450.38   9
   7  -5  -8 12998.8 2259.75  63
  -7  -5   8 9107.07 3153.51   9
  -7  -5   8 8136.71 2957.66   8
   7  -5  -7 27061.3 3017.63  63
  -7  -5   7 22892.3 4101.11   9
  -7  -5   7 21260.8 4370.59   8
   7  -5  -7 32291.2 5681.47   6
   7  -5  -6 68210.4 4701.00  63
   7  -5  -6 63541.8 7960.53   6
  -7  -5   6 59366.7 6539.39   9
  -7  -5   6 50941.6 6614.22   8
   7  -5  -5 10765.1 1803.09  63
  -7  -5   5 7771.43 2409.92   9
   7  -5  -5 13434.8 3836.61   6
  -7  -5   5 16621.9 3846.89   8
   7  -5  -4 90038.1 5236.49  65
   7  -5  -4 84486.0 5185.40  63
  -7  -5   4 85602.4 7477.10   9
  -7  -5   4 86075.7 8565.08   8
   7  -5  -4 89739.7 9164.49   6
   7  -5  -3 10956.2 1786.35  63
   7  -5  -3 12450.3 1966.22  65
  -7  -5   3 7966.95 2626.10   8
   7  -5  -3 7114.97 2788.89   6
  -7  -5   3 11307.3 3048.27   6
  -7  -5   3 12444.9 2996.70   9
   7  -5  -2 45315.2 3541.88  63
  -7  -5   2 45661.7 3559.78  65
   7  -5  -2 44747.2 3543.11  65
  -7  -5   2 49660.1 6350.78   6
  -7  -5   2 44620.7 5223.16   9
  -7  -5   2 58378.8 6773.10   8
   7  -5  -1 52774.7 3902.22  65
   7  -5  -1 51152.4 3870.07  63
  -7  -5   1 49260.6 3814.19  65
   7  -5  -1 50773.5 4293.81  69
  -7  -5   1 41859.2 4994.27   9
  -7  -5   1 47334.6 6104.07   6
  -7  -5   1 60510.0 6744.16   8
   7  -5  -1 57144.3 3857.68  44
   7  -5   0 35835.1 3224.82  65
  -7  -5   0 34552.8 3215.46  65
   7  -5   0 26043.3 2777.15  63
   7  -5   0 39375.0 3827.18  69
  -7  -5   0 41698.8 5241.66  10
  -7  -5   0 31736.6 4316.38   9
  -7  -5   0 44312.9 5755.83   6
   7  -5   0 21342.9 3781.73   9
   7  -5   0 42806.0 3345.09  44
   7  -5   1 66593.7 5134.55  69
   7  -5   1 73009.0 4788.20  65
  -7  -5  -1 72404.3 4829.48  65
   7  -5   1 72242.3 4723.05  63
  -7  -5  -1 63610.3 6917.69   6
  -7  -5  -1 79704.3 7423.50  10
   7  -5   1 79724.4 4874.05  44
   7  -5   2 20148.4 2811.83  69
   7  -5   2 22584.3 2799.70  63
  -7  -5  -2 21400.4 2708.56  65
   7  -5   2 23791.0 2805.68  65
  -7  -5  -2 18303.1 3729.53   6
  -7  -5  -2 12866.5 2982.48  10
   7  -5   2 16961.3 3413.85   9
   7  -5   2 23197.7 2697.00  44
   7  -5   3 76211.1 5135.16  65
   7  -5   3 80193.0 5577.75  69
   7  -5   3 77250.4 7355.95   9
   7  -5   3 77650.3 5277.44  44
  -7  -5  -3 90551.3 8012.51  10
  -7  -5  -3 69982.2 7371.16   6
   7  -5   4 6967.80 1754.09  65
   7  -5   4 12978.0 2371.81  69
  -7  -5  -4 8163.79 3039.12   6
   7  -5   4 10179.2 2054.64  44
  -7  -5  -4 10000.5 2786.14  10
   7  -5   4 7777.82 2506.40   9
   7  -5   5 16625.0 2606.85  65
   7  -5   5 15338.2 2437.21  69
  -7  -5  -5 16591.8 4069.00   6
   7  -5   5 18207.9 3601.31   9
   7  -5   5 11793.8 2185.23  44
  -7  -5  -5 13490.6 3111.03  10
   7  -5   6 15266.9 2542.07  65
   7  -5   6 14399.7 2291.60  69
  -7  -5  -6 20025.0 4057.87   6
   7  -5   6 14016.8 3256.01   9
  -7  -5  -6 15439.1 3303.82  10
   7  -5   6 15937.1 2560.57  44
   7  -5   7 19440.6 2607.95  69
   7  -5   7 12886.4 2540.35  65
  -7  -5  -7 16656.5 3487.62  10
   7  -5   7 15405.4 3283.01   9
  -7  -5  -7 18752.3 3997.16   6
   7  -5   7 13918.3 2476.65  44
   7  -5   8 42145.8 3517.33  69
   7  -5   8 34405.6 3639.32  65
  -7  -5  -8 34567.2 4717.38  10
   7  -5   8 37212.4 3665.09  44
  -7  -5  -8 47724.7 5810.77   6
   7  -5   8 45296.4 5324.29   9
   7  -5   9 2073.52 1244.28  65
   7  -5   9 1152.97 1460.09   9
  -7  -5  -9-2544.15 1795.15  10
   7  -5   9 1672.29 1085.22  44
   7  -5  10 26494.4 2661.31  65
  -7  -5 -10 20237.1 3238.38  10
   7  -5  10 23296.5 2205.77  44
   7  -5  11 2492.46 780.600  65
  -7  -5 -11 227.522 880.524  10
   7  -3 -15 1071.54 523.608  68
  -7  -3  15 606.079 907.656   9
   7  -3 -14 13572.7 1779.72  68
   7  -3 -14 15591.5 1818.36  63
  -7  -3  14 12471.6 1709.42  71
  -7  -3  14 12107.0 2413.20   9
   7  -3 -13 21326.4 2367.88  63
  -7  -3  13 16544.3 2255.28  71
  -7  -3  13 17938.2 3526.45   9
  -7  -3  13 15965.4 2984.21   8
   7  -3 -12 1879.73 1165.46  63
   7  -3 -12 779.447 1112.87  72
  -7  -3  12 1760.64 1277.50  71
  -7  -3  12 690.866 1589.38   8
  -7  -3  12 4077.02 2166.60   9
   7  -3 -11 21379.9 2648.08  63
  -7  -3  11 28325.0 3057.67  71
   7  -3 -11 22591.5 2731.80  72
  -7  -3  11 31418.9 4929.02   8
  -7  -3  11 24153.3 4529.50   9
   7  -3 -10 7750.61 1533.03  63
   7  -3 -10 10127.0 1875.77  72
  -7  -3  10 8150.22 1772.75  71
  -7  -3  10 9477.98 2923.44   8
  -7  -3  10 10852.7 3138.10   9
   7  -3  -9 67784.9 4586.69  63
  -7  -3   9 71975.7 4808.25  71
   7  -3  -9 64241.0 4491.75  72
  -7  -3   9 69627.9 7846.44   8
  -7  -3   9 61568.5 6982.57   9
   7  -3  -8 47172.0 3636.24  72
   7  -3  -8 49660.2 3703.02  63
  -7  -3   8 41790.0 3462.42  71
  -7  -3   8 49323.1 5901.90   9
  -7  -3   8 46035.4 6005.95   8
  -7  -3   7 35081.8 3648.45  51
  -7  -3   7 40275.8 4907.11  60
   7  -3  -7 40354.0 3940.24  50
   7  -3  -7 36402.7 3847.84  62
   7  -3  -7 37160.8 4803.32  22
   7  -3  -6 7315.81 1770.72  50
   7  -3  -6 8184.44 1779.62  62
  -7  -3   6 7250.63 2161.12  60
  -7  -3   6 8439.34 1772.90  51
   7  -3  -6 4470.05 1803.83  22
   7  -3  -5 27957.0 3037.11  62
   7  -3  -5 27435.2 3049.68  54
  -7  -3   5 26891.6 2882.65  51
   7  -3  -5 29422.9 3068.05  50
  -7  -3   5 27402.8 3514.37  60
   7  -3  -5 31298.6 4769.81   4
   7  -3  -5 27726.5 3938.33  22
   7  -3  -4 161474. 7569.27  62
   7  -3  -4 168641. 7758.69  54
  -7  -3   4 160557. 7547.57  51
  -7  -3   4 171538. 8699.00  60
   7  -3  -4 169498. 7663.09  50
   7  -3  -4 178044. 9554.06  22
   7  -3  -4 169582. 11362.0   4
   7  -3  -3 32442.3 3080.01  54
  -7  -3   3 27447.1 2770.78  51
  -7  -3   3 29099.5 3181.83  60
  -7  -3   3 30350.1 2557.98  59
   7  -3  -3 28599.7 2786.01  62
   7  -3  -3 24701.2 4414.96   4
  -7  -3   2 162047. 7175.07  51
   7  -3  -2 165102. 7188.15  54
  -7  -3   2 169973. 7834.97  60
  -7  -3   2 162107. 6695.40  59
   7  -3  -2 156009. 7081.02  62
   7  -3  -2 157356. 11163.6   4
  -7  -3   1 70482.4 4706.32  60
  -7  -3   1 63021.1 4097.58  51
   7  -3  -1 66521.3 4098.15  54
  -7  -3   1 65744.4 3941.49  59
   7  -3  -1 68706.2 4269.75  62
   7  -3  -1 73846.2 5009.87  60
   7  -3  -1 59926.7 5238.86   1
   7  -3  -1 59448.5 6744.33   4
   7  -3   0 111831. 5374.59  54
   7  -3   0 116297. 5997.55  60
  -7  -3   0 105567. 5377.78  59
  -7  -3   0 108788. 5517.08  51
  -7  -3   0 111758. 6005.98  60
   7  -3   0 103053. 7136.51   1
   7  -3   0 100594. 8559.17   4
   7  -3   1 142124. 6331.77  54
  -7  -3  -1 138834. 6605.33  59
  -7  -3  -1 135725. 6512.29  51
   7  -3   1 151687. 6744.90  60
  -7  -3  -1 154868. 7121.52  60
   7  -3   1 144845. 10243.9   4
   7  -3   1 131223. 8540.32   1
   7  -3   2 7592.01 1389.35  54
  -7  -3  -2 8367.44 1706.38  60
  -7  -3  -2 7622.66 1515.59  51
  -7  -3  -2 8816.63 1961.70  59
  -7  -3  -2 8231.28 1423.89  50
   7  -3   2 10630.6 2643.95   1
  -7  -3  -2 9499.20 1744.56  23
  -7  -3  -3 48038.4 4057.34  60
  -7  -3  -3 52529.8 3868.97  50
  -7  -3  -3 46385.8 4010.41  59
  -7  -3  -3 48864.6 3862.41  51
   7  -3   3 44507.4 5349.57   1
  -7  -3  -4 4100.22 1380.80  60
  -7  -3  -4 1996.30 1278.60  59
  -7  -3  -4 5025.33 1476.72  50
  -7  -3  -4 4255.20 1333.63  51
   7  -3   4 3479.57 2324.68   1
  -7  -3  -5 125957. 7445.80  59
  -7  -3  -5 118663. 7396.64  50
   7  -3   5 118195. 10108.4   1
  -7  -3  -6 93281.2 6525.61  59
  -7  -3  -6 80319.7 6307.31  50
   7  -3   6 80299.4 8705.52   1
  -7  -3  -7 19083.9 3322.08  50
  -7  -3  -7 15395.3 2047.00  64
  -7  -3  -7 17021.1 3328.69  10
   7  -3   7 18477.1 2297.83  40
   7  -3   7 17752.5 2390.70  36
  -7  -3  -8 4813.73 1355.63  64
  -7  -3  -8 6863.05 1553.75  72
  -7  -3  -8 6645.71 2450.12  10
   7  -3   8 7750.59 2313.23   9
   7  -3   8 6970.20 1909.91  28
   7  -3   8 8624.51 1883.39  36
   7  -3   8 5367.50 1440.58  40
  -7  -3  -9 11618.2 1992.85  72
  -7  -3  -9 9452.55 1898.97  64
   7  -3   9 8466.47 1807.40  36
  -7  -3  -9 9655.32 2732.32  10
   7  -3   9 11583.5 2203.52  28
   7  -3   9 13688.1 2886.49   9
  -7  -3 -10 71347.6 4864.33  72
   7  -3  10 60345.8 4621.67  36
   7  -3  10 64848.9 5054.96  28
   7  -3  10 70137.9 6555.05   9
  -7  -3 -10 62258.2 6473.60  10
  -7  -3 -11 13097.5 2039.03  72
  -7  -3 -11 12351.7 3032.46  10
   7  -3  11 14386.4 2907.48   9
   7  -3  11 10825.5 2136.74  28
   7  -3  11 12230.6 2057.96  36
  -7  -3 -12 21611.3 2374.42  72
  -7  -3 -12 18177.9 3494.15  10
   7  -3  12 19727.4 2491.48  28
   7  -3  12 20636.8 3042.01   9
  -7  -3 -13 10670.4 1611.99  72
   7  -3  13 8840.59 1566.09  28
  -7  -3 -13 7892.50 2198.39  10
  -7  -3 -14 7369.70 1029.42  72
   7  -3  14 7648.46 1158.12  28
   7  -1 -16 16345.0 1566.48  68
  -7  -1  16 16019.8 1666.80  71
  -7  -1  16 10790.1 1277.80  70
  -7  -1  16 16068.3 2300.41   9
  -7  -1  15 1130.61 783.789  71
  -7  -1  15 1952.89 1033.08  70
  -7  -1  15 1365.59 667.816  66
   7  -1 -15 2352.67 877.981  27
  -7  -1  15 1086.23 930.698   8
  -7  -1  15 3461.84 1731.25   9
   7  -1 -14 13237.5 1913.11  72
  -7  -1  14 10566.1 1915.04  71
  -7  -1  14 9947.39 1788.15  70
   7  -1 -14 11424.2 1726.98  27
  -7  -1  14 15111.8 3433.60   8
  -7  -1  13 58632.3 4470.84  70
   7  -1 -13 63779.1 4529.44  67
   7  -1 -13 60438.9 4350.35  72
  -7  -1  13 56625.6 4327.28  71
   7  -1 -13 69419.8 4472.08  27
  -7  -1  13 75290.4 8058.70   8
  -7  -1  12 16381.1 2384.11  70
  -7  -1  12 17558.4 2443.90  71
   7  -1 -12 15026.3 2268.85  67
   7  -1 -12 13213.3 2082.64  72
  -7  -1  12 19559.1 3871.68  11
   7  -1 -12 18836.6 2329.05  27
   7  -1 -11 7024.58 1578.56  72
  -7  -1  11 7665.88 1815.17  70
   7  -1 -11 7989.13 1665.72  67
  -7  -1  11 5256.46 1495.02  71
   7  -1 -11 2986.98 1750.32   7
  -7  -1  11 5158.32 2406.07  11
  -7  -1  10 1755.62 992.544  70
   7  -1 -10 1502.27 839.684  67
   7  -1 -10 912.864 867.606  72
  -7  -1  10 1580.77 938.421  71
  -7  -1  10-677.784 1395.51  11
  -7  -1   9 164816. 8405.66  53
   7  -1  -9 168407. 8278.19  62
   7  -1  -8 21049.4 2675.05  62
  -7  -1   8 24373.3 2952.91  53
   7  -1  -8 28793.8 2820.77  50
  -7  -1   8 26012.0 4135.59   5
  -7  -1   7 46839.3 3651.17  53
   7  -1  -7 44309.8 3642.26  62
   7  -1  -7 53741.6 3648.83  50
  -7  -1   7 52809.7 5387.18   5
   7  -1  -6 99902.6 5029.00  54
   7  -1  -6 107060. 5451.87  62
  -7  -1   6 98716.4 4772.30  51
  -7  -1   6 102751. 5333.95  53
   7  -1  -6 110554. 5096.97  50
  -7  -1   6 102791. 7350.83   5
   7  -1  -5 169142. 6739.93  54
   7  -1  -5 167759. 6887.52  62
  -7  -1   5 172825. 6511.00  51
  -7  -1   5 173718. 6830.46  53
   7  -1  -5 183656. 6591.16  50
   7  -1  -5 199068. 12475.6   4
   7  -1  -5 169929. 6101.35  17
  -7  -1   5 170581. 9106.66   5
   7  -1  -4 72958.2 3973.15  62
  -7  -1   4 79745.0 3796.44  51
  -7  -1   4 77674.3 3859.69  53
   7  -1  -4 78023.4 3364.76  79
   7  -1  -4 80789.3 3404.91  73
   7  -1  -4 84535.1 3778.56  50
   7  -1  -4 74942.8 3932.27  54
   7  -1  -4 94642.1 8674.27   4
   7  -1  -4 83622.8 4025.86  24
   7  -1  -4 81147.0 3408.67  17
  -7  -1   4 81965.2 3574.08   1
  -7  -1   4 76768.4 5418.89   5
   7  -1  -3 306294. 9032.17  62
   7  -1  -3 299698. 8987.32  54
  -7  -1   3 297676. 8626.35  53
  -7  -1   3 301610. 8744.75  51
  -7  -1   3 317522. 7453.20  59
   7  -1  -3 298606. 8546.50  50
  -7  -1   3 287060. 8931.39  52
   7  -1  -3 318093. 16171.6   4
   7  -1  -3 307751. 9171.74  24
  -7  -1   3 296964. 11330.5   5
  -7  -1   2 591745. 16151.0  51
   7  -1  -2 619998. 16326.4  62
  -7  -1   2 591195. 15774.4  53
  -7  -1   2 603823. 15295.1  59
  -7  -1   2 590726. 16136.9  52
   7  -1  -2 607955. 16332.5  54
   7  -1  -2 560821. 23522.9   4
   7  -1  -2 607393. 16774.8  24
  -7  -1   2 614829. 18853.1   5
  -7  -1   1 20572.4 1500.94  53
  -7  -1   1 19936.3 1746.94  51
   7  -1  -1 19426.4 1751.38  62
   7  -1  -1 18731.5 1719.07  54
  -7  -1   1 18347.4 1647.70  52
   7  -1  -1 18370.9 1737.47   1
  -7  -1   1 19607.8 2504.64   5
   7  -1  -1 22776.4 4066.43   4
   7  -1  -1 20164.2 1210.36  15
   7  -1   0 15196.1 1639.84  54
   7  -1   0 13373.7 1507.43  62
  -7  -1   0 14534.2 1643.47  51
  -7  -1   0 12232.1 1266.46  60
  -7  -1   0 14191.1 1461.37  52
  -7  -1   0 17094.2 1112.19  50
   7  -1   0 14871.5 1739.31   1
  -7  -1   0 14784.5 1594.70  12
   7  -1   0 16880.5 1323.85  22
   7  -1   0 14765.1 3335.11   4
  -7  -1  -1 619127. 15576.1  60
   7  -1   1 589596. 16677.8  54
  -7  -1  -1 588631. 16119.4  52
   7  -1   1 621083. 18437.6   1
  -7  -1  -1 585040. 19455.0   3
   7  -1   1 609983. 20251.4   4
  -7  -1  -1 587973. 16452.7  12
  -7  -1  -2 41019.5 2213.49  60
  -7  -1  -2 35520.7 2518.66  52
   7  -1   2 38415.7 3004.01  54
   7  -1   2 44917.2 4198.11   1
  -7  -1  -2 44519.1 2941.63  12
  -7  -1  -2 41296.2 4251.98   3
   7  -1   2 45138.2 3823.11   4
  -7  -1  -3 99301.0 4561.26  52
   7  -1   3 97607.2 5173.80  55
   7  -1   3 96432.1 5352.63  54
   7  -1   3 104962. 5747.57   4
  -7  -1  -3 95978.3 7022.28   3
   7  -1   3 89389.8 4746.62  13
   7  -1   3 86152.5 6902.28   1
  -7  -1  -4 176705. 6902.10  52
   7  -1   4 175083. 7843.91  55
   7  -1   4 174140. 8046.20  54
   7  -1   4 169470. 7203.47  13
  -7  -1  -4 156155. 9709.08   3
  -7  -1  -4 177832. 7547.51  21
   7  -1   4 156447. 10673.6   1
   7  -1   5 128817. 6785.52  55
  -7  -1  -5 127447. 5890.96  52
   7  -1   5 125679. 6991.64  54
   7  -1   5 119526. 9741.20   1
  -7  -1  -5 136903. 9114.57   3
  -7  -1  -5 120189. 6378.94  21
   7  -1   5 127051. 6233.99  13
  -7  -1  -6 55647.1 4687.42  50
  -7  -1  -6 55888.2 3807.80  52
   7  -1   6 56493.7 4559.74  55
   7  -1   6 51969.7 4660.72  54
  -7  -1  -6 41506.1 5083.98   3
  -7  -1  -6 52490.5 4167.37  21
   7  -1   6 49432.0 6804.56   1
  -7  -1  -7 8493.38 2317.01  50
   7  -1   7 6055.85 2031.34  54
   7  -1   7 3709.02 2977.66   1
  -7  -1  -7 7381.51 1886.17  21
  -7  -1  -8 85959.2 6537.21  50
  -7  -1  -8 84730.8 5963.68  21
   7  -1   8 90870.6 9832.97   1
  -7  -1  -9 45009.4 3653.43  64
  -7  -1  -9 39559.7 3421.48  67
   7  -1   9 38975.1 3577.58  47
  -7  -1  -9 41323.7 3491.23  72
   7  -1   9 42266.3 3589.99  71
  -7  -1  -9 38655.5 4842.87  10
  -7  -1  -9 44045.0 4381.70  21
   7  -1   9 52663.5 5929.06  11
   7  -1   9 44655.9 3684.34  40
   7  -1  10 60935.5 4358.23  71
  -7  -1 -10 62345.1 4447.27  67
   7  -1  10 58553.4 4444.12  47
  -7  -1 -10 54487.5 4192.31  72
  -7  -1 -10 56616.0 4378.30  64
   7  -1  10 53553.9 3943.01  36
  -7  -1 -10 60281.5 4291.98  25
  -7  -1 -10 58216.7 6065.34  10
   7  -1  10 59254.0 6540.38  11
  -7  -1 -11 40618.7 3630.34  72
  -7  -1 -11 43920.7 3753.90  67
   7  -1  11 44588.8 3781.61  47
   7  -1  11 50351.2 4002.86  71
  -7  -1 -11 40124.9 3728.96  64
  -7  -1 -11 40555.4 5047.91  10
  -7  -1 -11 47565.2 3779.66  25
   7  -1  11 47556.8 5923.05  11
  -7  -1 -12 12334.1 1993.22  67
   7  -1  12 13156.0 1964.57  71
  -7  -1 -12 12271.5 2043.50  72
   7  -1  12 12427.1 3273.79  11
  -7  -1 -12 11985.6 2781.29  10
  -7  -1 -13 6976.71 1553.08  72
  -7  -1 -13 6819.35 1420.35  67
   7  -1  13 5703.30 1334.51  71
   7  -1  13 6410.77 1436.59  28
   7  -1  13 8838.51 2691.72  11
   7  -1  13 7907.32 2110.72   9
  -7  -1 -14 4125.73 1190.07  72
  -7  -1 -14 4559.48 1117.60  67
   7  -1  14 3963.54 952.023  71
   7  -1  14 3004.55 1463.23  11
   7  -1  14 5546.83 1285.79  28
  -7  -1 -15 29877.5 2204.20  72
   7  -1  15 26252.4 1848.62  71
   7  -1  15 27607.8 2017.22  28
   7  -1  15 24948.6 2980.43  11
  -7   1  16 20393.2 1805.20  70
  -7   1  16 16179.5 2418.02   8
   7   1 -16 14126.3 1506.09  27
  -7   1  15 1041.76 861.557  70
  -7   1  15 1206.48 666.596  71
   7   1 -15 364.659 1255.25   7
   7   1 -15 2421.02 1011.91  27
  -7   1  14 10049.9 1876.73  70
  -7   1  14 9396.42 1693.64  71
   7   1 -14 9551.41 1782.04  67
   7   1 -14 10822.4 2069.61  27
   7   1 -14 9948.74 1692.93  38
   7   1 -14 12395.2 2998.71   7
  -7   1  13 68936.6 4770.89  70
   7   1 -13 63833.6 4552.38  67
  -7   1  13 67230.4 4506.03  71
   7   1 -13 74776.6 4744.92  32
   7   1 -13 68133.5 4700.93  38
   7   1 -13 63274.5 6568.29   7
  -7   1  12 17175.2 2343.47  70
   7   1 -12 19422.0 2510.33  67
  -7   1  12 14748.8 2098.21  71
   7   1 -12 15118.1 2171.52  32
   7   1 -12 11332.5 2994.28   7
   7   1 -12 15488.0 2290.93  38
  -7   1  12 11442.5 2794.29  11
  -7   1  11 13792.1 2118.83  70
   7   1 -11 9061.37 1655.08  67
  -7   1  11 10324.1 1852.38  71
   7   1 -11 9538.71 1681.77  32
  -7   1  11 12502.1 2800.93  11
   7   1 -11 11050.7 2876.86   7
   7   1 -11 10483.9 1891.16  38
   7   1 -10-454.857 724.487  67
  -7   1  10 2464.54 1120.56  71
  -7   1  10-217.453 1209.05  11
   7   1 -10 1884.84 841.022  26
   7   1 -10 823.658 1205.03   7
   7   1 -10 2045.50 1012.85  38
  -7   1   9 184267. 8899.89  53
  -7   1   9 191740. 12688.1   5
   7   1  -9 220052. 14803.1   2
  -7   1   8 21964.5 2711.65  53
  -7   1   8 18159.9 2524.36  55
   7   1  -8 27150.2 4644.90   2
  -7   1   8 19866.4 3871.42   5
   7   1  -8 21722.1 2741.35  17
  -7   1   7 66592.7 4459.88  53
   7   1  -7 75774.9 7286.52   2
  -7   1   7 66582.0 6426.75   5
   7   1  -7 67334.1 4468.44  17
   7   1  -6 132397. 6193.77  79
   7   1  -6 140248. 5512.59  62
  -7   1   6 123193. 6728.57  61
  -7   1   6 128825. 6205.21  53
   7   1  -6 129881. 6152.10  73
   7   1  -6 127816. 8954.31   2
  -7   1   6 128245. 8489.79   5
   7   1  -6 133041. 6195.86  17
   7   1  -5 170381. 5865.30  62
  -7   1   5 154610. 7182.03  61
  -7   1   5 161960. 6782.48  53
   7   1  -5 164094. 6812.20  73
   7   1  -5 174095. 6868.86  74
   7   1  -5 160748. 6769.93  79
   7   1  -5 176308. 9569.12   2
  -7   1   5 166960. 9150.29   5
   7   1  -5 163491. 6801.04  17
   7   1  -4 91775.9 3183.41  54
   7   1  -4 89011.5 4413.68  73
   7   1  -4 87506.6 3483.85  62
   7   1  -4 85542.6 4212.49  74
  -7   1   4 86423.1 4337.62  53
  -7   1   4 91228.7 4855.06  61
   7   1  -4 89280.6 4395.19  79
  -7   1   4 93602.7 4041.15  52
  -7   1   4 94260.1 6023.24   5
   7   1  -4 84676.6 4719.44  19
   7   1  -4 87390.6 6105.58   2
   7   1  -3 311565. 8301.79  54
  -7   1   3 304246. 9527.58  53
  -7   1   3 274467. 9795.04  61
  -7   1   3 312042. 7564.58  51
   7   1  -3 292811. 8190.53  62
  -7   1   3 310858. 9222.48  52
  -7   1   3 306200. 11633.3   5
   7   1  -3 293101. 10161.3  19
   7   1  -3 295488. 11780.7   2
   7   1  -3 313129. 9731.43  15
  -7   1   2 684580. 17681.1  53
  -7   1   2 661493. 17459.5  52
  -7   1   2 699476. 18089.6  58
   7   1  -2 653938. 15943.3  62
   7   1  -2 670760. 16748.3  54
  -7   1   2 673126. 19537.0   5
   7   1  -2 679278. 17839.7  15
   7   1  -2 657205. 20182.4   2
  -7   1   2 653358. 18152.8   3
   7   1  -2 671562. 17708.0  16
  -7   1   2 609387. 17114.4  12
   7   1  -2 682365. 18391.7  19
  -7   1   1 31652.6 2397.90  58
  -7   1   1 29761.8 2075.23  52
   7   1  -1 30255.4 1912.29  56
   7   1  -1 31265.4 2323.51  55
   7   1  -1 27647.8 1932.27  54
  -7   1   1 27981.8 2593.54   5
   7   1  -1 30271.7 2370.21  19
   7   1  -1 31849.4 3067.54   2
   7   1  -1 25877.5 1951.49  16
   7   1  -1 27144.1 2074.55  15
  -7   1   1 28624.9 2863.34   3
  -7   1   0 20333.7 1868.11  52
  -7   1   0 21349.2 1834.50  57
   7   1   0 22513.1 2307.30  55
   7   1   0 19999.8 2094.84  18
  -7   1   0 25545.3 3108.73   3
  -7   1   0 25194.3 2349.91   5
   7   1   0 18381.7 1976.70  13
  -7   1  -1 590883. 16898.9  52
  -7   1  -1 619953. 17057.9  57
   7   1   1 599123. 17813.8  55
   7   1   1 585382. 17328.2  13
  -7   1  -1 572456. 20058.6   3
  -7   1  -1 610966. 16351.7  21
   7   1   1 627163. 16774.0  18
  -7   1  -2 33848.8 2836.39  78
  -7   1  -2 32191.9 2819.11  76
  -7   1  -2 33777.0 2789.62  52
   7   1   2 30895.0 3097.71  55
  -7   1  -2 30420.0 2515.34  21
  -7   1  -2 31980.1 4220.20   3
   7   1   3 84569.0 5345.99  55
  -7   1  -3 92082.5 5022.59  78
  -7   1  -3 87856.5 4969.83  76
  -7   1  -3 96241.3 7392.74   3
  -7   1  -3 87167.3 4689.50  21
  -7   1  -4 177438. 7754.18  78
  -7   1  -4 177713. 7782.63  76
   7   1   4 169272. 8169.11  55
  -7   1  -4 189242. 10982.1   3
  -7   1  -4 176654. 7768.00  14
  -7   1  -4 166937. 7374.87  21
  -7   1  -5 136756. 7066.69  78
  -7   1  -5 148621. 7274.19  76
   7   1   5 141345. 7598.56  55
  -7   1  -5 141139. 6912.61  21
  -7   1  -5 145032. 7291.36  14
  -7   1  -5 144803. 10095.2   3
   7   1   6 52445.4 4737.53  55
  -7   1  -6 60909.9 4621.65  76
  -7   1  -6 52923.4 4297.70  78
  -7   1  -6 50496.9 6136.85   3
  -7   1  -6 58690.2 4562.92  14
  -7   1  -6 52933.2 4302.76  21
  -7   1  -7 8840.95 2077.32  78
  -7   1  -7 8133.64 1947.14  76
   7   1   7 11662.7 2627.88  55
  -7   1  -7 10022.4 3245.55   3
  -7   1  -7 7546.82 1904.00  21
  -7   1  -8 104803. 6891.48  78
  -7   1  -8 102593. 6853.30  76
   7   1   8 95782.6 7259.04  55
  -7   1  -8 108005. 9703.18   3
  -7   1  -8 93721.6 6569.59  21
   7   1   9 42874.3 3583.90  48
  -7   1  -9 44564.8 4536.04  76
  -7   1  -9 36483.4 3296.49  67
  -7   1  -9 37974.8 3290.93  72
  -7   1  -9 43892.7 4474.91  78
   7   1   9 48992.4 5295.30  55
   7   1   9 36855.4 4825.40  11
   7   1   9 40892.6 3587.55  33
  -7   1  -9 39531.6 6014.23   3
   7   1   9 39398.2 3496.39  39
  -7   1 -10 47824.4 3947.36  67
  -7   1 -10 55871.7 4151.90  72
   7   1  10 46841.2 3967.73  48
   7   1  10 47796.9 5611.74  11
  -7   1 -10 54246.3 4201.64  31
   7   1  10 55461.6 4223.31  33
  -7   1 -10 57893.6 4257.49  25
   7   1  10 51711.5 4186.03  39
   7   1  11 40377.0 3676.21  47
  -7   1 -11 43859.9 3721.25  67
  -7   1 -11 47304.7 3827.66  72
   7   1  11 47683.8 3933.39  71
  -7   1 -11 48657.8 4051.54  31
  -7   1 -11 41979.9 3720.43  25
   7   1  11 47360.4 5775.02  11
   7   1  12 15112.8 2171.04  71
  -7   1 -12 15567.8 2300.14  67
  -7   1 -12 15912.4 2201.55  72
  -7   1 -12 17067.4 2346.55  26
  -7   1 -12 16512.4 2315.97  31
  -7   1 -12 18062.7 2459.62  25
   7   1  12 13084.9 3115.88  11
   7   1  12 14896.8 2270.85  47
   7   1  13 9470.48 1779.56  47
  -7   1 -13 9911.39 1715.31  67
   7   1  13 9990.70 1879.88  71
  -7   1 -13 9248.97 1601.84  72
  -7   1 -13 10191.4 1774.37  25
  -7   1 -13 9934.99 1831.73  31
  -7   1 -13 10907.7 1766.41  26
   7   1  13 9632.74 2477.73  11
   7   1  14 4328.01 1287.79  71
   7   1  14 1834.57 872.009  47
  -7   1 -14 4334.07 1172.78  67
  -7   1 -14 3290.83 952.740  72
  -7   1 -14 4905.53 1011.42  26
   7   1  14 6854.16 2044.45  11
  -7   1 -14 5535.72 1159.39  38
  -7   1 -15 33034.7 2285.00  67
   7   1  15 35348.3 2347.85  71
   7   1  15 28195.9 2971.40  11
   7   3 -15 688.277 501.202  49
   7   3 -15 198.721 450.400  32
   7   3 -15 1726.71 1151.80   7
  -7   3  14 10493.5 1444.66  70
   7   3 -14 7612.44 1228.84  42
   7   3 -14 10002.5 2272.27   7
   7   3 -14 10997.1 1551.86  27
   7   3 -14 10538.4 1638.72  32
  -7   3  13 14236.2 1803.37  70
   7   3 -13 15452.7 2227.99  32
   7   3 -13 16220.3 2069.64  27
   7   3 -13 15128.3 3390.68   7
   7   3 -13 14975.0 2135.24  38
   7   3 -13 16603.9 2105.86  42
  -7   3  12 1479.09 1011.31  70
   7   3 -12 1260.15 1145.20  32
   7   3 -12 2987.27 1357.03  38
   7   3 -12-280.761 927.722  27
   7   3 -12 4269.76 2149.34   7
   7   3 -11 22232.3 4017.99   7
   7   3 -11 19132.2 2625.50  38
   7   3 -10 10489.6 1822.60  26
   7   3 -10 11176.8 2906.94   7
   7   3 -10 13501.4 2115.17  38
   7   3  -9 65684.9 4296.38  26
   7   3  -9 63799.4 6454.44   7
   7   3  -9 66180.7 4536.73  38
   7   3  -8 40779.1 4170.38  75
   7   3  -8 34893.4 2909.05  26
   7   3  -8 36314.8 4623.19   7
   7   3  -8 34432.2 3063.24  38
  -7   3   7 32053.3 3894.01  61
   7   3  -7 34776.1 3927.47  74
  -7   3   7 30062.8 3530.06  55
  -7   3   7 30705.1 4653.50   5
   7   3  -7 28892.6 3346.45  17
   7   3  -7 28651.2 5133.56   2
   7   3  -6 3787.29 1423.25  74
  -7   3   6 6681.19 1955.21  61
   7   3  -6 7894.67 2025.07  19
   7   3  -6 4177.66 1867.48   2
   7   3  -6 4018.78 1214.71  17
  -7   3   6 2587.28 1226.60   5
   7   3  -5 25783.9 2854.86  73
  -7   3   5 28533.8 3285.87  61
   7   3  -5 26661.7 3077.78  74
   7   3  -5 22454.9 2665.22  79
   7   3  -5 23555.9 4247.46   2
   7   3  -5 21629.4 3109.41  19
   7   3  -5 24503.7 2813.78  17
  -7   3   5 27680.1 3770.51   5
   7   3  -4 139086. 6741.98  79
  -7   3   4 142726. 7327.31  61
   7   3  -4 136073. 6684.23  73
   7   3  -4 134224. 7605.87  19
   7   3  -4 145874. 6887.63  17
   7   3  -4 136020. 9486.81   2
   7   3  -3 31771.0 2965.73  56
   7   3  -3 29461.4 2776.23  73
  -7   3   3 30547.5 2991.92  61
   7   3  -3 32375.7 2925.54  79
   7   3  -3 32486.3 4501.39   2
   7   3  -3 31525.7 3548.02  19
   7   3  -3 28800.2 3152.26  16
  -7   3   2 184527. 7683.74  61
  -7   3   2 170829. 7625.34  58
   7   3  -2 175558. 7680.09  56
   7   3  -2 173762. 7239.95  15
   7   3  -2 194336. 9008.28  19
   7   3  -2 165977. 7749.95  16
   7   3  -2 156642. 9910.73   2
  -7   3   1 62796.0 3774.55  61
  -7   3   1 66207.0 4337.23  58
   7   3  -1 59394.1 4185.37  56
   7   3  -1 61295.1 3804.55  15
   7   3  -1 56178.3 5619.64   2
  -7   3   1 64853.2 4378.24  20
   7   3  -1 65820.7 4904.05  19
   7   3  -1 57955.7 4742.76  18
   7   3  -1 57652.6 4121.73  16
   7   3   0 89628.3 5524.83  55
  -7   3   0 90094.1 5187.81  58
  -7   3   0 91378.0 4635.92  52
  -7   3   0 84788.5 5272.04  57
   7   3   0 90441.6 5120.13  56
   7   3   0 84714.8 6824.68   2
  -7   3   0 92427.4 7151.01   3
   7   3   0 91240.7 4749.38  15
   7   3   0 80592.3 5715.79  18
  -7   3   0 96052.1 5572.90  20
   7   3   0 94732.9 5120.03  13
  -7   3  -1 143868. 6578.10  78
   7   3   1 141136. 7342.71  55
  -7   3  -1 142592. 6578.96  76
  -7   3  -1 132908. 6859.59  58
  -7   3  -1 140475. 6471.11  52
  -7   3  -1 142942. 7306.25  57
   7   3   1 122816. 6331.25  56
  -7   3  -1 134815. 9215.44   3
   7   3   1 130882. 7221.84  18
  -7   3  -1 136803. 7206.65  20
   7   3   1 137622. 6948.29  13
   7   3   2 11988.5 2214.51  55
  -7   3  -2 13504.0 2708.37  57
  -7   3  -2 13378.7 2141.02  78
  -7   3  -2 10494.6 1890.01  76
  -7   3  -2 13426.8 2066.25  52
  -7   3  -2 12165.7 3156.20   3
  -7   3  -2 15027.6 2428.59  20
   7   3   2 11763.0 2100.65  18
  -7   3  -3 30180.1 3126.59  52
  -7   3  -3 28554.4 3079.47  78
  -7   3  -3 29844.0 3113.15  76
   7   3   3 31903.1 3680.96  55
  -7   3  -3 33740.3 3351.00  14
  -7   3  -3 37231.9 5324.28   3
  -7   3  -3 34577.3 3728.97  20
   7   3   4 5289.67 2023.53  55
  -7   3  -4 4642.30 1556.19  78
  -7   3  -4 7338.87 1809.20  76
  -7   3  -4 4521.94 2431.53   3
  -7   3  -4 4539.77 1710.08  20
  -7   3  -4 6139.84 1726.55  14
  -7   3  -5 119926. 7160.20  76
   7   3   5 116046. 7759.38  55
  -7   3  -5 124748. 7293.14  78
  -7   3  -5 122923. 10566.8   3
  -7   3  -5 134463. 8319.29  20
  -7   3  -5 128933. 7479.95  14
   7   3   6 80629.9 6653.60  55
  -7   3  -6 83205.4 6107.51  76
  -7   3  -6 97318.2 6550.05  78
  -7   3  -6 88554.1 6302.56  14
  -7   3  -6 74298.7 5432.41  21
  -7   3  -6 87093.9 6813.81  20
  -7   3  -6 81250.4 9041.13   3
  -7   3  -7 16745.9 2585.28  21
   7   3   8 10879.0 1822.44  48
   7   3   8 13161.0 2013.10  39
   7   3   9 15895.2 2240.31  48
  -7   3  -9 18046.8 2486.85  31
   7   3   9 15370.7 2185.86  33
   7   3   9 16904.6 2267.21  39
   7   3  10 59608.4 4306.29  48
  -7   3 -10 55271.6 4221.39  31
   7   3  10 58171.9 4239.04  33
  -7   3 -10 56613.0 4226.42  25
   7   3  10 54671.3 4081.73  39
  -7   3 -11 11309.5 1892.88  31
  -7   3 -11 12099.0 2047.40  25
   7   3  12 21565.1 2379.62  71
  -7   3 -12 21161.0 2468.67  31
  -7   3 -12 23288.8 2614.43  26
  -7   3 -12 21725.4 2468.56  25
   7   3  12 17839.1 2330.40  47
   7   3  13 7571.98 1303.66  71
   7   3  13 5165.30 1198.43  47
  -7   3 -13 9851.27 2311.39   7
  -7   3 -13 7147.85 1360.86  26
  -7   3 -13 8471.42 1465.83  25
   7   3  14 10350.3 1238.01  47
   7   3  14 10295.8 1262.58  71
  -7   3 -14 6829.04 1531.91   7
  -7   3 -14 7018.06 1080.31  26
  -7   3 -14 8615.15 1237.65  38
   7   5 -12 22600.5 2175.44  49
   7   5 -12 21400.5 2082.42  42
   7   5 -12 22644.5 2138.52  32
   7   5 -11 16247.0 2116.31  49
   7   5 -11 14975.5 2022.68  32
   7   5 -10 5237.39 1385.47  32
   7   5  -9 29858.8 2998.03  32
   7   5  -8 10463.4 1783.25  32
  -7   5  -9-572.664 756.773  26
  -7   5 -10 26294.6 2453.64  26
  -7   5 -11 357.906 537.104  26
   8  -6 -10 8291.77 1387.41  63
  -8  -6  10 6708.31 1926.70   6
  -8  -6  10 9731.41 2166.95   9
   8  -6  -9 28741.7 2731.23  63
  -8  -6   9 29124.2 3949.97   9
   8  -6  -8 11316.3 1856.06  63
  -8  -6   8 13417.3 2972.73   9
  -8  -6   8 16635.4 3618.46   6
  -8  -6   8 8512.81 2420.80   8
   8  -6  -7 22394.9 2669.85  63
  -8  -6   7 27614.0 4982.11   6
  -8  -6   7 24036.7 3864.89   9
  -8  -6   7 20015.7 4005.05   8
   8  -6  -6 4255.90 1531.95  63
  -8  -6   6 6936.09 2875.68   6
  -8  -6   6 6296.88 2099.82   9
  -8  -6   6 2477.82 2002.60   8
   8  -6  -5 61012.5 4412.24  63
  -8  -6   5 55225.5 7345.15   6
  -8  -6   5 56835.3 6030.06   9
  -8  -6   5 42128.1 6119.82   8
   8  -6  -5 67614.2 7379.67   6
   8  -6  -4 3203.00 1240.86  63
   8  -6  -4 3166.63 1190.61  65
  -8  -6   4 643.132 2190.90   6
  -8  -6   4 929.811 1173.98   9
  -8  -6   4 4749.02 2875.45   8
   8  -6  -4 3616.43 2510.49   6
   8  -6  -3 13597.7 2102.28  65
   8  -6  -3 16787.2 2379.37  63
   8  -6  -3 16772.4 3859.43   6
  -8  -6   3 15014.6 3983.34   6
  -8  -6   3 17081.7 3389.87   9
   8  -6  -2 42995.6 3677.51  63
   8  -6  -2 41778.5 3864.76  69
   8  -6  -2 40213.2 3440.05  65
  -8  -6   2 40411.0 6146.17   6
  -8  -6   2 39888.4 5043.25   9
   8  -6  -1 20770.6 2549.02  63
   8  -6  -1 18106.4 2407.84  65
   8  -6  -1 17346.7 2694.38  69
  -8  -6   1 19062.0 2588.11  65
  -8  -6   1 22540.2 4338.01   6
   8  -6   0 51308.8 3968.16  63
   8  -6   0 44641.2 3809.73  65
   8  -6   0 43826.8 4305.80  69
   8  -6   0 47190.2 3760.64  44
  -8  -6   0 53760.1 6826.87   6
   8  -6   1 20328.2 2527.11  63
   8  -6   1 20432.1 3091.17  69
   8  -6   1 21504.6 2678.36  65
  -8  -6  -1 21678.5 4413.05   6
   8  -6   1 17019.3 2378.47  44
   8  -6   2 62397.2 5297.84  69
   8  -6   2 67938.9 4834.44  65
  -8  -6  -2 55909.0 6850.83   6
   8  -6   2 74016.1 7245.72   9
   8  -6   2 66911.1 4733.34  44
   8  -6   3 19016.9 2867.61  69
   8  -6   3 16515.8 2428.89  65
  -8  -6  -3 11123.6 3279.03   6
   8  -6   3 14198.5 3267.58   9
   8  -6   3 14593.5 2415.39  44
   8  -6   4 8417.56 2063.19  69
   8  -6   4 6956.31 1898.10  65
  -8  -6  -4 11867.5 2942.74  10
   8  -6   4 10996.8 2773.07   9
   8  -6   4 10278.5 2043.38  44
  -8  -6  -4 9443.19 3072.23   6
   8  -6   5 50337.0 4343.74  69
   8  -6   5 45702.5 4098.06  65
  -8  -6  -5 50580.9 5584.60  10
   8  -6   5 56194.9 5879.56   9
   8  -6   5 44036.2 4192.63  44
  -8  -6  -5 54644.7 6536.46   6
   8  -6   6-343.004 923.926  69
   8  -6   6-1055.20 1322.54  65
   8  -6   6 1649.35 1232.57  44
  -8  -6  -6-5.71548 1264.19  10
   8  -6   6 1987.81 1274.76   9
  -8  -6  -6 1993.87 1837.60   6
   8  -6   7 17807.7 2410.48  65
  -8  -6  -7 18116.2 3293.85   6
  -8  -6  -7 24655.1 3445.43  10
   8  -6   7 14188.4 2634.56   9
   8  -6   7 23971.2 2824.84  44
   8  -6   8 13993.3 1988.80  65
   8  -6   8 15127.9 1982.66  44
   8  -6   9 20574.7 1963.20  65
   8  -6   9 21431.0 1886.91  44
   8  -4 -13 6744.62 1324.06  63
  -8  -4  13 6325.28 1184.49  71
   8  -4 -13 8686.18 1313.94  68
   8  -4 -12 5436.18 1197.64  68
   8  -4 -12 5242.04 1376.30  63
  -8  -4  12 4824.85 1328.43  71
  -8  -4  12 5064.13 2149.12   9
  -8  -4  12 7907.65 2205.69   8
   8  -4 -11 13918.6 2156.05  63
   8  -4 -11 23358.3 2567.77  68
  -8  -4  11 22970.0 2739.83  71
  -8  -4  11 20336.5 4027.45   9
  -8  -4  11 14530.3 3175.93   8
   8  -4 -10 3027.83 1331.11  63
   8  -4 -10 3094.70 1001.45  68
  -8  -4  10 3194.87 1153.28  71
  -8  -4  10 2671.48 1905.56   9
  -8  -4  10 7634.15 3445.39   8
   8  -4  -9 48277.2 3794.67  68
  -8  -4   9 48062.3 4029.49  71
   8  -4  -9 42091.4 3798.59  63
  -8  -4   9 38151.1 5447.88   9
  -8  -4   9 44186.2 6376.89   8
   8  -4  -8 2582.32 1141.33  63
  -8  -4   8 2266.19 951.866  71
  -8  -4   8 3511.57 1902.32   9
  -8  -4   8 6074.00 2651.50   8
   8  -4  -7 35473.5 3278.26  63
  -8  -4   7 24728.4 2704.92  71
  -8  -4   7 36636.0 4918.30   9
  -8  -4   7 34067.1 5300.90   8
   8  -4  -6 4325.32 1330.99  63
  -8  -4   6 3030.20 985.034  71
   8  -4  -6 3193.39 2621.99   6
  -8  -4   6 3448.76 1375.71   9
  -8  -4   6 1443.74 1581.89   8
   8  -4  -5 9737.83 1689.57  63
   8  -4  -5 12754.0 3663.45   6
  -8  -4   5 5244.02 2064.32   8
  -8  -4   4 23232.1 2923.58  51
   8  -4  -4 25452.2 3116.34  54
   8  -4  -4 18515.1 2684.60  62
  -8  -4   4 31572.6 4007.62  60
   8  -4  -4 21509.5 4709.66   4
  -8  -4   4 28809.6 3966.69  23
   8  -4  -3 64131.0 4851.32  54
  -8  -4   3 58307.2 4650.74  51
  -8  -4   3 60749.2 5350.16  60
   8  -4  -3 70584.9 8384.93   4
  -8  -4   3 71321.1 5890.20  23
   8  -4  -2 13202.5 2220.86  54
   8  -4  -2 9577.70 1862.65  62
  -8  -4   2 20380.1 3091.72  60
  -8  -4   2 16479.6 2459.59  51
  -8  -4   2 11257.9 1949.71  59
  -8  -4   2 13926.3 2785.44  23
  -8  -4   1 53406.2 4367.76  51
  -8  -4   1 60979.7 5014.36  60
   8  -4  -1 51990.6 4169.51  54
  -8  -4   1 56147.4 5117.14  23
   8  -4   0 17392.8 2388.43  54
  -8  -4   0 12247.5 2281.24  60
  -8  -4   0 14158.4 2305.47  51
  -8  -4   0 9925.63 1950.22  59
  -8  -4   0 18099.9 2911.22  23
  -8  -4  -1 22753.4 2914.03  51
  -8  -4  -1 23038.5 3053.31  60
  -8  -4  -1 14459.8 2373.65  59
  -8  -4  -1 23763.4 3219.17  23
   8  -4   1 20166.6 3809.77   1
  -8  -4  -2-1096.74 1231.67  60
  -8  -4  -2 1949.06 1394.55  51
  -8  -4  -2-81.2462 762.181  59
   8  -4   2 356.065 1408.37   1
  -8  -4  -3 37184.2 4111.22  60
  -8  -4  -3 31699.9 3728.36  59
   8  -4   3 32672.7 5369.71   1
   8  -4   4 10646.1 1948.06  69
   8  -4   4 10870.2 1910.85  65
   8  -4   4 12668.3 1959.57  36
  -8  -4  -4 7749.60 2439.91  10
   8  -4   4 12804.5 3538.52   1
   8  -4   5 51514.0 4102.28  69
   8  -4   5 50714.7 4295.56  65
  -8  -4  -5 56348.6 6195.04  10
   8  -4   5 56678.8 4406.30  36
  -8  -4  -5 53206.6 6218.17   6
   8  -4   6 1249.76 1036.15  69
   8  -4   6-338.871 1146.72  65
  -8  -4  -6-107.599 1230.42  10
   8  -4   6-1491.13 1226.81  36
   8  -4   7 6788.85 1798.55  65
  -8  -4  -7 4152.59 2103.77  10
   8  -4   7 4074.88 1508.43  36
   8  -4   7 8273.67 1721.45  28
   8  -4   8 10522.4 2345.52  65
  -8  -4  -8 11744.0 3142.22  10
   8  -4   8 8622.60 2003.11  36
   8  -4   8 11325.1 2263.69  28
   8  -4   8 9455.47 2594.76   9
   8  -4   9 8281.73 1996.56  65
  -8  -4  -9 8716.75 2706.24  10
   8  -4   9 9245.30 2050.56  28
   8  -4   9 10363.8 2613.24   9
   8  -4  10 7645.93 1847.48  65
  -8  -4 -10 6611.33 2486.55  10
   8  -4  10 7398.73 1682.49  28
   8  -4  10 5514.90 1366.12  44
   8  -4  11 5999.88 1360.61  65
   8  -4  11 3833.58 1191.80  28
  -8  -4 -11 2954.37 1698.19  10
  -8  -4 -12 7775.44 1328.92  63
   8  -4  12 4676.52 1016.83  65
  -8  -4 -12 5434.19 1697.22  10
  -8  -4 -13 501.060 779.494  10
   8  -2 -15 11209.9 1612.70  68
  -8  -2  15 6224.06 1066.83  70
  -8  -2  15 8909.54 1396.85  71
  -8  -2  15 8934.19 1976.17   9
  -8  -2  15 12010.9 2034.82   8
  -8  -2  14 47190.2 3491.03  70
  -8  -2  14 46653.9 3532.96  71
  -8  -2  14 42281.1 5025.25   9
  -8  -2  14 50385.7 5118.35   8
   8  -2 -13 3440.60 1128.24  63
   8  -2 -13 1778.67 1043.85  72
  -8  -2  13 2199.53 1250.08  71
  -8  -2  13 1412.57 840.626  70
  -8  -2  13 1693.69 1811.25   9
  -8  -2  13 3291.48 2187.17   8
   8  -2 -12 35216.0 3182.75  63
  -8  -2  12 33296.5 3350.22  70
   8  -2 -12 31975.4 3224.48  72
  -8  -2  12 30674.4 3182.52  71
  -8  -2  12 37716.8 5918.82   9
  -8  -2  12 33773.6 5601.42   8
  -8  -2  11 26505.0 3046.02  70
   8  -2 -11 27274.1 2786.42  63
   8  -2 -11 21918.9 2656.78  72
   8  -2 -11 24961.9 2706.49  67
  -8  -2  11 27543.7 2952.66  71
  -8  -2  11 24278.5 4782.48   9
  -8  -2  11 29000.6 5426.20   8
   8  -2 -10 141614. 6834.81  72
  -8  -2  10 155205. 7434.80  70
  -8  -2  10 144495. 7020.90  71
  -8  -2  10 168224. 13281.0   8
  -8  -2   9 91311.6 5303.32  70
  -8  -2   9 93554.8 5272.84  71
   8  -2  -9 85713.5 4914.53  67
  -8  -2   9 86783.9 6115.72  53
   8  -2  -9 89524.3 5108.59  72
  -8  -2   9 97959.7 9752.93   8
   8  -2  -8 6403.68 1399.12  50
  -8  -2   8 11156.1 2081.33  53
   8  -2  -8 11950.6 2168.45  62
   8  -2  -8 12560.3 2564.18  22
  -8  -2   7 146679. 7146.41  51
   8  -2  -7 148095. 7589.87  62
   8  -2  -7 161399. 7484.58  50
  -8  -2   7 149151. 7236.50  53
   8  -2  -7 132427. 8948.97  22
   8  -2  -6 72490.1 4713.19  54
   8  -2  -6 72136.0 4810.07  62
  -8  -2   6 73511.0 4594.99  51
  -8  -2   6 73910.6 4540.00  53
   8  -2  -6 73519.0 4662.77  50
   8  -2  -6 80159.3 7350.28   4
  -8  -2   6 74853.3 6698.67   5
   8  -2  -6 68460.7 6071.36  22
   8  -2  -5 464978. 15321.7  54
  -8  -2   5 489739. 15238.6  51
   8  -2  -5 515657. 15249.5  50
   8  -2  -5 483091. 15504.1  62
  -8  -2   5 487994. 14735.6  53
   8  -2  -5 506088. 21178.2   4
  -8  -2   5 485738. 18668.7   5
   8  -2  -4 178993. 7510.20  62
  -8  -2   4 186319. 7451.98  51
  -8  -2   4 173149. 6719.35  53
   8  -2  -4 180766. 7493.20  54
   8  -2  -4 188678. 7358.19  50
  -8  -2   4 174546. 9601.62   5
   8  -2  -4 173604. 8978.19  22
   8  -2  -4 166534. 11488.6   4
  -8  -2   3 153212. 5663.10  53
   8  -2  -3 147694. 6439.99  54
  -8  -2   3 137382. 6208.02  51
   8  -2  -3 153074. 6513.28  62
   8  -2  -3 149158. 6249.58  50
  -8  -2   3 156041. 7182.94  60
  -8  -2   3 157901. 5581.43  59
  -8  -2   3 159609. 8780.41   5
   8  -2  -3 162503. 7735.69  22
   8  -2  -3 151230. 10904.0   4
   8  -2  -2 119554. 5513.26  62
  -8  -2   2 113248. 5316.12  51
  -8  -2   2 117437. 4456.20  53
  -8  -2   2 119947. 5721.78  60
  -8  -2   2 114172. 4738.71  59
   8  -2  -2 123626. 5526.07  54
   8  -2  -2 116775. 9241.42   4
  -8  -2   2 134751. 7751.26   5
   8  -2  -2 113372. 5742.30  24
   8  -2  -2 125667. 5981.64  22
   8  -2  -1 87264.8 4455.80  62
  -8  -2   1 82610.7 3340.21  53
  -8  -2   1 90209.1 4471.26  60
   8  -2  -1 80642.7 4302.97  54
  -8  -2   1 80423.1 3979.31  59
  -8  -2   1 77866.1 4283.85  51
  -8  -2   1 84457.1 4094.29  52
   8  -2  -1 87974.7 4929.80  24
   8  -2  -1 88109.3 4502.41  22
   8  -2  -1 85764.6 5172.30   1
   8  -2  -1 86568.6 7752.79   4
  -8  -2   0 620516. 17819.2  51
  -8  -2   0 636742. 15878.1  53
  -8  -2   0 621819. 17460.5  60
  -8  -2   0 601359. 17455.1  59
   8  -2   0 632884. 17563.6  54
  -8  -2   0 608748. 16850.5  52
   8  -2   0 618555. 19555.7   1
   8  -2   0 593827. 18301.6  24
   8  -2   0 578171. 22619.2   4
   8  -2   1 223860. 8281.29  54
  -8  -2  -1 232071. 7419.71  50
  -8  -2  -1 232835. 7715.61  52
  -8  -2  -1 227395. 8209.17  60
  -8  -2  -1 236386. 8756.34  51
   8  -2   1 221371. 8935.38  24
   8  -2   1 211146. 10016.0   1
   8  -2   1 234719. 12089.3   4
  -8  -2  -2 154690. 6437.55  60
  -8  -2  -2 164765. 6576.83  50
  -8  -2  -2 159005. 6003.04  52
  -8  -2  -2 168839. 7339.05  51
   8  -2   2 150352. 6586.73  54
  -8  -2  -2 163673. 6616.05  12
   8  -2   2 165827. 9448.57   4
   8  -2   2 153757. 7137.95  24
   8  -2   2 139450. 8493.52   1
  -8  -2  -3 165190. 7700.88  51
  -8  -2  -3 164798. 6854.49  60
  -8  -2  -3 169728. 7400.08  50
   8  -2   3 156712. 7042.75  54
  -8  -2  -3 164918. 7090.64  12
   8  -2   3 153005. 9668.16   1
   8  -2   3 165035. 7331.09  24
   8  -2   3 168095. 9580.82   4
  -8  -2  -4 364359. 13781.7  50
   8  -2   4 382694. 13302.7  54
  -8  -2  -4 392101. 14197.3  51
   8  -2   4 359181. 17426.1   1
  -8  -2  -4 416988. 13315.3  12
  -8  -2  -5 327263. 13390.8  50
   8  -2   5 356964. 12890.2  54
  -8  -2  -5 355299. 13639.9  51
   8  -2   5 344604. 17718.9   1
  -8  -2  -6 16080.0 2534.09  62
  -8  -2  -6 22275.6 3072.47  51
  -8  -2  -6 19611.3 3048.94  50
   8  -2   6 16638.3 3938.07   1
  -8  -2  -7 157874. 9200.20  50
   8  -2   7 144494. 12135.3   1
  -8  -2  -8 16678.2 2997.01  62
  -8  -2  -8 20102.6 2293.99  67
  -8  -2  -8 17852.3 2330.38  72
  -8  -2  -8 18436.0 2365.16  64
  -8  -2  -8 17531.8 3377.94  10
   8  -2   8 17651.1 3330.44  11
   8  -2   8 18934.0 2450.07  40
  -8  -2  -9 71000.9 4766.69  64
  -8  -2  -9 68683.3 4751.22  72
   8  -2   9 68475.2 4726.85  36
  -8  -2  -9 57883.5 6178.23  10
   8  -2   9 75348.1 7248.47  11
   8  -2   9 70586.0 4790.34  40
  -8  -2 -10 67251.5 4736.63  72
  -8  -2 -10 68147.6 4651.17  67
  -8  -2 -10 73269.1 4971.01  64
   8  -2  10 64775.6 4588.15  36
  -8  -2 -10 55780.8 6140.97  10
   8  -2  10 65462.1 6886.82  11
  -8  -2 -11 3799.68 1161.26  67
  -8  -2 -11 3401.48 1179.91  72
   8  -2  11 4190.20 1301.49  36
  -8  -2 -11 6609.93 2354.93  10
   8  -2  11 4637.27 2074.47  11
  -8  -2 -12 19161.4 2288.20  67
  -8  -2 -12 19600.7 2447.15  72
   8  -2  12 18692.1 2476.97  28
   8  -2  12 16550.6 2102.46  36
  -8  -2 -12 13216.9 2878.60  10
   8  -2  12 21854.7 3696.70  11
  -8  -2 -13 995.405 733.627  67
  -8  -2 -13 1655.40 927.874  72
   8  -2  13 3300.92 1661.62  11
   8  -2  13 3323.69 1180.09  28
  -8  -2 -13 3732.86 1878.37  10
  -8  -2 -14 40097.1 2691.22  72
   8  -2  14 42289.6 2814.25  28
  -8   0  16-70.5223 547.714  70
  -8   0  16-663.462 451.266  66
  -8   0  16 263.900 582.209  71
  -8   0  16-239.733 945.026   9
   8   0 -16 166.057 392.092  27
  -8   0  16 411.182 886.406   8
   8   0 -15 5263.20 1118.47  68
  -8   0  15 3198.48 1135.96  70
  -8   0  15 5231.55 1311.72  71
   8   0 -15 3611.39 1377.78   7
   8   0 -15 5009.98 1225.75  27
  -8   0  14 87004.7 5307.19  70
  -8   0  14 78100.6 4847.32  71
   8   0 -14 81688.0 6900.62   7
   8   0 -14 80357.5 4928.40  27
  -8   0  13 12236.7 2203.10  70
   8   0 -13 9805.28 1953.66  67
  -8   0  13 11361.6 1981.01  71
   8   0 -13 14509.8 3188.78   7
   8   0 -13 11945.9 1992.80  27
  -8   0  12 1916.49 1338.29  70
   8   0 -12 1453.72 1024.07  67
  -8   0  12 1892.64 1091.39  71
   8   0 -12 796.881 779.242  38
   8   0 -12 3716.35 1867.60   7
  -8   0  11 365.805 903.515  70
   8   0 -11-628.315 864.717  67
  -8   0  11 560.325 1084.21  71
   8   0 -11 1640.29 1295.49   7
  -8   0  11 440.259 1013.50  11
   8   0 -11 369.483 880.918  38
  -8   0  10 54118.5 3981.03  70
   8   0 -10 52721.5 3910.08  67
  -8   0  10 50040.1 3711.06  71
  -8   0  10 44223.8 5122.85  11
   8   0 -10 51937.8 5619.04   7
   8   0 -10 57097.9 3844.43  38
   8   0  -9 39725.7 3694.27  62
  -8   0   9 37786.6 3898.21  53
  -8   0   9 27824.7 4710.17   5
   8   0  -8 62481.2 4317.94  62
  -8   0   8 58875.9 4571.62  53
  -8   0   8 66765.6 6859.37   5
   8   0  -7 74471.1 4452.79  62
  -8   0   7 68851.4 4659.34  53
   8   0  -7 71346.8 4516.56  17
   8   0  -7 82027.6 7982.66   2
   8   0  -7 89495.2 8910.20   4
  -8   0   7 82691.3 7163.25   5
   8   0  -6 5337.24 1240.24  62
  -8   0   6 6625.16 1570.15  53
   8   0  -6 4079.30 1054.54  73
   8   0  -6 8523.12 1540.73  79
   8   0  -6 5144.29 1077.51  54
   8   0  -6 8923.10 3229.89   4
   8   0  -6 4487.02 2263.62   2
   8   0  -6 6803.67 1304.30  17
  -8   0   6 7825.17 2382.89   5
   8   0  -5 6392.91 873.420  50
   8   0  -5 4966.51 1141.45  79
   8   0  -5 7716.02 1246.19  62
   8   0  -5 6153.93 1051.38  54
  -8   0   5 6254.98 1427.03  53
  -8   0   5 9414.51 1271.86  58
   8   0  -5 7149.43 1243.55  73
   8   0  -5 7371.51 1095.73  24
   8   0  -5 5856.93 1214.23  17
  -8   0   5 4583.37 1793.50   5
   8   0  -5 5222.49 1925.05   2
   8   0  -4 111450. 4379.35  54
  -8   0   4 111655. 3931.85  51
   8   0  -4 107426. 4420.02  62
  -8   0   4 107656. 4767.28  52
  -8   0   4 104859. 4840.42  53
  -8   0   4 122589. 4656.20  58
   8   0  -4 120705. 4597.56  74
   8   0  -4 110326. 6896.01   2
  -8   0   4 108705. 6774.05   5
   8   0  -3 7416.29 1042.46  62
  -8   0   3 7016.65 924.776  51
  -8   0   3 6554.20 1211.57  53
  -8   0   3 6757.96 1202.63  52
   8   0  -3 9062.87 1015.19  74
   8   0  -3 7939.72 1100.26  54
  -8   0   3 6281.60 1769.00   5
   8   0  -3 5383.53 1691.20   2
   8   0  -2 1964.28 731.738  54
   8   0  -2 3263.09 784.597  62
  -8   0   2 2218.81 733.128  51
  -8   0   2 1784.07 906.435  53
  -8   0   2 3690.83 1063.43  52
  -8   0   2 2134.61 1402.83   5
   8   0  -2 2191.30 1064.72   2
   8   0  -2 2671.14 769.294  15
   8   0  -1 1409.78 773.557  54
   8   0  -1 1203.82 662.549  62
  -8   0   1 2122.03 959.654  52
   8   0  -1 1100.01 304.966   1
   8   0  -1 1492.38 894.298   2
   8   0  -1 1104.97 701.088  19
  -8   0   1 578.721 1181.62   5
  -8   0   1 1206.67 1087.56   3
   8   0  -1 1353.85 521.382  16
  -8   0   1 1519.08 905.507  12
   8   0  -1 1504.07 751.089  15
   8   0   0 216909. 7336.37  54
  -8   0   0 221392. 6594.81  57
  -8   0   0 214938. 7154.01  52
  -8   0   0 221027. 9272.35   3
  -8   0   0 217907. 8835.12   5
  -8   0   0 204320. 7132.24  12
   8   0   0 212430. 7448.14   1
   8   0   0 226790. 7335.63   2
   8   0   1 1574.71 1412.99  54
  -8   0  -1-422.894 976.203  52
   8   0   1 80.7694 1171.29  55
   8   0   1 318.200 1070.22  13
  -8   0  -1-995.218 1865.14   3
   8   0   1-333.725 1773.53   4
  -8   0  -2 131.188 1034.66  52
   8   0   2-623.355 1464.39  55
  -8   0  -2 2102.11 1315.53  21
   8   0   2 1718.95 665.722  18
  -8   0  -2 1413.89 2285.00   3
   8   0   2 1155.26 1187.94  13
   8   0   2 751.425 1305.95   4
  -8   0  -3 1101.42 1010.81  52
   8   0   3 1663.93 1564.21  55
   8   0   3 456.892 663.766   4
  -8   0  -3 1506.21 1217.06  21
  -8   0  -3-771.841 1934.54   3
   8   0   3 473.367 1199.15  13
  -8   0  -4 325257. 11304.1  52
   8   0   4 357130. 12762.2  55
  -8   0  -4 319624. 11521.6  21
   8   0   4 325083. 11691.9  13
  -8   0  -4 346142. 15352.6   3
  -8   0  -5 28373.5 2823.05  52
   8   0   5 30252.0 3519.07  55
  -8   0  -5 29126.7 3129.65  21
  -8   0  -5 26891.4 4108.35   3
  -8   0  -6 76665.8 4973.45  52
   8   0   6 79209.0 5775.72  55
  -8   0  -6 76349.5 7141.67   3
  -8   0  -6 78042.1 5194.69  21
  -8   0  -7 14506.3 2327.39  52
   8   0   7 14351.1 2844.92  55
  -8   0  -7 10617.7 2902.79   3
  -8   0  -7 11563.0 2191.61  21
   8   0   8 6919.75 2102.34  55
  -8   0  -8 7692.24 1860.47  52
  -8   0  -8 5232.57 1580.00  21
  -8   0  -8 4933.09 2096.54   3
   8   0   8 5916.76 1667.17  13
   8   0   9 26465.2 2821.17  48
   8   0   9 23232.7 2579.01  47
  -8   0  -9 24329.3 2642.70  64
  -8   0  -9 19183.4 2493.17  67
  -8   0  -9 24140.5 2617.58  72
   8   0   9 21538.0 2589.00  33
  -8   0  -9 22788.2 2524.00  25
   8   0   9 21976.1 3801.50  11
   8   0   9 24550.0 2808.96  39
   8   0  10 52532.9 4103.66  47
   8   0  10 50704.5 4081.27  71
  -8   0 -10 56486.6 4301.23  67
   8   0  10 63524.2 4579.60  48
  -8   0 -10 52639.2 4106.23  64
  -8   0 -10 53731.8 4165.05  72
  -8   0 -10 61402.4 4310.90  31
  -8   0 -10 61984.1 4332.01  25
   8   0  10 51808.6 5955.76  11
  -8   0 -10 50541.9 5689.47  10
   8   0  11 2289.65 1052.45  71
  -8   0 -11 947.483 920.447  64
  -8   0 -11 1761.00 1064.01  67
  -8   0 -11 1585.62 1144.90  72
   8   0  11-839.889 853.969  47
  -8   0 -11 1972.63 982.113  25
  -8   0 -11 210.207 1072.42  10
   8   0  11 3709.70 2057.15  11
  -8   0 -11 1852.12 978.423  31
   8   0  12 841.025 859.725  71
   8   0  12 856.936 857.076  47
  -8   0 -12 2004.63 974.257  67
  -8   0 -12 1777.52 1019.68  72
   8   0  12-748.118 1830.58  11
  -8   0 -12 1678.41 991.693  25
  -8   0 -12 1757.67 1078.90  31
   8   0  13-251.778 850.855  71
  -8   0 -13 757.779 1067.89  67
  -8   0 -13 391.735 928.697  72
   8   0  13-1233.76 936.021  47
  -8   0 -13-1275.73 1088.41  31
   8   0  13 296.016 1568.37  11
  -8   0 -14 15119.4 1884.33  67
   8   0  14 10160.3 1376.99  70
  -8   0 -14 14991.7 1828.56  72
   8   0  14 15208.5 1807.84  71
   8   0  14 15013.5 1770.38  28
   8   0  14 16830.5 2843.99  11
  -8   0 -15 4896.18 977.948  67
  -8   0 -15 3719.02 837.884  72
   8   0  15 3067.90 694.927  71
   8   0  15 3866.27 1310.42  11
  -8   2  15 10818.5 1461.21  70
   8   2 -15 4406.28 943.189  49
   8   2 -15 10149.7 1529.98  27
   8   2 -15 5723.67 1043.11  32
   8   2 -15 10231.5 2226.34   7
  -8   2  14 46580.2 3453.26  70
   8   2 -14 43565.9 3451.62  27
   8   2 -14 42264.0 4986.19   7
   8   2 -14 50620.1 3597.74  32
  -8   2  13 3579.68 1243.69  70
   8   2 -13 2923.98 1239.47  32
   8   2 -13 1494.29 1624.89   7
   8   2 -13 1955.00 1134.10  27
   8   2 -13 1009.18 1037.44  38
  -8   2  12 30783.7 3029.60  70
   8   2 -12 33687.4 3364.34  32
   8   2 -12 23821.6 2912.06  38
   8   2 -12 29043.8 4596.28   7
  -8   2  11 27938.3 2871.13  70
   8   2 -11 31000.3 3050.67  67
   8   2 -11 34474.5 3369.36  32
   8   2 -11 33579.2 3357.03  38
   8   2 -11 27673.9 4463.58   7
  -8   2  10 141931. 6899.32  70
   8   2 -10 139462. 6880.78  67
   8   2 -10 141373. 9951.16   7
   8   2 -10 143923. 6988.55  38
  -8   2   9 74602.9 5649.00  53
  -8   2   9 84168.4 6061.18  55
   8   2  -9 84833.9 7094.03   7
   8   2  -9 77817.8 4685.19  26
   8   2  -9 85817.5 4978.22  38
  -8   2   8 10910.5 2183.91  55
  -8   2   8 8927.81 1858.08  53
  -8   2   8 6563.72 2064.18  61
   8   2  -8 9583.90 1998.64  17
  -8   2   8 7075.52 2511.86   5
   8   2  -8 7611.20 2866.13   2
  -8   2   7 144716. 8277.21  61
  -8   2   7 141193. 7217.72  53
   8   2  -7 168588. 8325.22  74
   8   2  -7 159202. 11382.5   2
  -8   2   7 164319. 10662.8   5
   8   2  -7 149402. 7628.69  17
  -8   2   6 74814.0 5250.67  61
  -8   2   6 66882.8 4402.08  53
   8   2  -6 68070.5 4655.84  73
   8   2  -6 67436.2 4676.17  79
   8   2  -6 73625.8 4929.41  74
   8   2  -6 74804.7 6987.20   2
  -8   2   6 78325.1 6586.60   5
   8   2  -6 70632.6 4686.10  17
   8   2  -5 439783. 14278.5  73
  -8   2   5 426793. 14912.5  61
  -8   2   5 443904. 14018.7  53
   8   2  -5 440195. 14296.5  79
   8   2  -5 467197. 14638.9  74
   8   2  -5 424015. 18008.7   2
  -8   2   5 450276. 17305.4   5
   8   2  -5 422640. 15186.4  19
   8   2  -5 425155. 14195.6  17
  -8   2   4 193962. 7610.37  53
  -8   2   4 200459. 8600.63  61
   8   2  -4 200724. 8028.27  79
   8   2  -4 203582. 8058.47  73
   8   2  -4 214783. 7853.93  56
   8   2  -4 202675. 10940.0   2
  -8   2   4 210478. 10104.4   5
   8   2  -4 198433. 8867.29  19
  -8   2   3 144638. 6095.23  53
  -8   2   3 141864. 6665.57  61
  -8   2   3 162198. 6786.43  58
   8   2  -3 161624. 6404.96  56
  -8   2   3 159033. 5783.58  52
   8   2  -3 145329. 8810.15   2
  -8   2   3 151327. 7801.60   5
   8   2  -3 155655. 7329.52  19
   8   2  -3 146485. 6428.33  15
  -8   2   2 106362. 4817.36  53
  -8   2   2 104534. 5123.21  61
  -8   2   2 110436. 5437.72  58
   8   2  -2 109291. 5060.10  56
  -8   2   2 111872. 4622.09  52
   8   2  -2 104852. 7156.76   2
   8   2  -2 103849. 5071.17  15
  -8   2   2 103886. 4161.60  12
   8   2  -2 108005. 5899.02  19
  -8   2   2 105413. 5836.38   5
   8   2  -2 109925. 5330.82  16
  -8   2   1 84663.3 4268.68  61
  -8   2   1 93815.6 4892.61  58
  -8   2   1 83732.7 4129.45  52
   8   2  -1 87728.7 4489.70  56
   8   2  -1 90294.0 4707.64  55
  -8   2   1 91867.6 6047.51   3
  -8   2   1 86925.4 4795.25   5
  -8   2   1 81119.7 4756.69  20
   8   2  -1 94094.4 5228.04  19
   8   2  -1 89539.9 5495.82  18
   8   2  -1 85661.0 4400.71  15
   8   2  -1 84057.9 4518.88  16
   8   2  -1 85777.9 4361.78  13
   8   2  -1 83890.3 6204.11   2
  -8   2   0 579927. 17524.6  58
  -8   2   0 590010. 16861.6  52
  -8   2   0 584549. 17296.6  57
   8   2   0 573933. 16717.4  56
   8   2   0 611492. 18204.2  55
  -8   2   0 554060. 17592.6  20
  -8   2   0 585170. 20748.5   3
   8   2   0 596998. 18208.4  18
   8   2   0 604943. 20235.8   2
   8   2   0 584166. 17481.5  13
   8   2   1 225594. 9408.33  55
  -8   2  -1 222621. 8391.66  52
  -8   2  -1 219800. 8865.86  57
  -8   2  -1 209513. 11344.8   3
  -8   2  -1 230664. 7370.18  21
  -8   2  -1 201890. 8790.01  20
   8   2   1 221369. 8921.93  18
   8   2   1 214980. 8894.28  13
   8   2   2 137168. 7415.17  55
  -8   2  -2 144429. 6744.60  52
  -8   2  -2 139713. 7228.36  57
  -8   2  -2 145726. 6876.23  78
  -8   2  -2 145446. 6880.31  76
  -8   2  -2 146517. 9683.81   3
  -8   2  -2 152649. 6129.01  21
  -8   2  -2 143688. 7329.60  20
   8   2   2 148642. 6864.12  18
  -8   2  -3 152492. 7299.73  52
  -8   2  -3 164041. 7561.28  78
  -8   2  -3 157760. 7453.93  76
   8   2   3 146065. 7953.62  55
  -8   2  -3 168928. 10996.7   3
  -8   2  -3 160262. 6920.06  21
  -8   2  -3 162490. 8169.76  20
  -8   2  -4 360815. 13086.2  52
  -8   2  -4 346846. 13192.0  78
  -8   2  -4 368672. 13437.3  76
   8   2   4 354799. 14135.7  55
  -8   2  -4 361097. 17955.2   3
  -8   2  -4 370693. 12613.0  21
  -8   2  -4 378202. 14138.7  20
  -8   2  -4 363143. 13408.3  14
  -8   2  -5 372261. 13973.2  78
  -8   2  -5 370332. 13935.7  76
   8   2   5 359209. 14710.5  55
  -8   2  -5 377407. 19103.3   3
  -8   2  -5 363217. 13218.5  21
  -8   2  -5 366801. 14535.8  20
  -8   2  -5 376853. 14049.4  14
   8   2   6 30005.3 3923.98  55
  -8   2  -6 27611.5 3346.22  78
  -8   2  -6 23258.7 3072.48  76
  -8   2  -6 28704.6 3212.43  21
  -8   2  -6 27331.1 4995.66   3
  -8   2  -6 29427.4 3515.67  14
   8   2   7 183934. 10690.2  55
  -8   2  -7 198519. 9992.82  78
  -8   2  -7 189334. 9794.89  76
  -8   2  -7 201794. 14344.3   3
  -8   2  -7 172069. 9106.93  21
   8   2   8 12541.5 1902.62  48
   8   2   8 19837.1 2555.71  33
  -8   2  -8 14072.2 3786.88   3
   8   2   8 13773.5 2059.42  39
  -8   2  -9 54482.5 4109.68  67
  -8   2  -9 60463.3 4194.26  72
   8   2   9 61231.2 4352.96  48
   8   2   9 66134.0 4717.39  33
   8   2   9 62755.5 4345.73  30
   8   2   9 59144.7 6148.35  11
   8   2   9 58844.7 4413.87  39
   8   2  10 62165.5 4459.10  48
  -8   2 -10 62008.3 4297.16  72
  -8   2 -10 56193.8 4234.73  67
   8   2  10 60826.0 4547.97  33
  -8   2 -10 61222.2 4525.43  31
  -8   2 -10 60480.3 4461.16  25
   8   2  10 62342.3 6466.54  11
   8   2  10 60779.6 4515.16  39
   8   2  11 3452.04 1196.56  48
  -8   2 -11 8116.35 1485.48  72
  -8   2 -11 3381.39 1236.22  67
   8   2  11 4303.14 1217.48  33
   8   2  11 4572.77 2095.18  11
  -8   2 -11 2520.42 1048.76  25
  -8   2 -11 2663.77 1090.93  31
  -8   2 -12 17528.9 2217.92  67
   8   2  12 16372.5 2177.13  71
  -8   2 -12 14509.3 2183.06  31
  -8   2 -12 13347.9 2040.09  25
   8   2  12 13503.9 2145.46  47
   8   2  12 16521.9 3282.38  11
   8   2  13 1831.23 1018.07  71
  -8   2 -13 4020.22 1101.43  67
   8   2  13 2474.03 1035.44  47
   8   2  13 5219.70 1775.53  11
  -8   2 -13 5371.66 1776.25   7
  -8   2 -13 1945.14 1123.60  26
  -8   2 -13 2405.63 1042.28  25
  -8   2 -13 4048.28 1371.53  31
   8   2  14 38085.7 2640.40  71
  -8   2 -14 38219.2 2549.91  67
   8   2  14 39508.4 2770.37  47
   8   2  14 34905.1 3485.72  11
  -8   2 -14 38418.2 2652.61  26
  -8   2 -14 38909.8 2728.38  38
   8   4 -14 9336.89 1215.25  49
   8   4 -14 10222.9 1292.08  32
   8   4 -13 8957.17 1568.07  49
   8   4 -13 9164.24 1553.47  32
   8   4 -13 10293.9 2232.03   7
   8   4 -13 8664.96 1496.69  42
   8   4 -12 8143.97 1720.65  32
   8   4 -12 6982.47 2138.43   7
   8   4 -11 18313.6 2426.78  38
   8   4 -11 18061.3 2466.65  32
   8   4 -11 20415.6 3569.34   7
   8   4 -10 4238.80 1386.91  32
   8   4 -10 5525.89 2226.37   7
   8   4 -10 3831.23 1337.62  38
   8   4  -9 41776.1 3643.15  32
   8   4  -9 36682.8 4798.13   7
   8   4  -9 39923.8 3497.93  38
   8   4  -8 2540.41 1037.28  38
  -8   4   5 5225.56 1680.73  55
   8   4  -5 5648.83 2580.17   2
   8   4  -5 6132.88 1528.68  17
  -8   4   4 30266.5 3499.09  61
   8   4  -4 18846.0 2724.29  56
  -8   4   4 21932.4 3034.50  58
   8   4  -4 23418.8 2838.32  79
   8   4  -4 24592.2 3084.25  74
   8   4  -4 23084.8 2829.41  73
   8   4  -4 17650.8 3850.16   2
   8   4  -4 23563.3 3592.25  19
   8   4  -4 26191.6 3027.77  17
  -8   4   3 75915.3 5320.42  61
  -8   4   3 84821.2 5914.26  58
   8   4  -3 69613.6 7387.33   2
   8   4  -3 82512.2 6554.66  19
  -8   4   2 18850.1 2741.68  58
   8   4  -2 16535.1 2515.12  56
   8   4  -2 15838.1 3696.45   2
   8   4  -2 16415.1 2981.72  19
   8   4  -2 12794.4 2380.54  16
  -8   4   1 55965.5 4618.77  58
  -8   4   1 46577.2 4410.84  57
   8   4  -1 40008.9 3907.62  56
   8   4  -1 50501.1 6080.04   2
   8   4  -1 57850.5 5370.91  19
   8   4  -1 45916.1 4207.67  16
  -8   4   0 21418.2 3029.57  58
  -8   4   0 19691.7 2961.88  57
   8   4   0 11984.3 2179.33  56
   8   4   0 16149.0 3737.55   2
  -8   4   0 17482.2 2730.02  20
   8   4   0 17360.8 3088.43  18
   8   4   0 12196.5 2288.36  16
   8   4   0 14107.8 2868.08  19
  -8   4  -1 19507.9 3063.16  58
   8   4   1 18357.2 2605.31  56
  -8   4  -1 18749.0 3079.51  57
  -8   4  -1 17751.0 2848.17  20
   8   4   1 20339.5 3402.22  18
   8   4   1 17049.8 2765.26  16
   8   4   1 15348.9 3545.03   2
  -8   4  -2 1056.88 1423.71  57
   8   4   2 142.386 1694.91   2
  -8   4  -2 4682.41 2595.85   3
  -8   4  -2 3109.78 1519.97  20
   8   4   2 636.390 1267.63  18
  -8   4  -3 39157.8 6095.95   3
  -8   4  -3 39143.1 4496.03  20
   8   4   3 46126.4 4968.30  18
   8   4   4 12975.9 2927.21  55
  -8   4  -4 12697.8 3857.97   3
  -8   4  -4 14358.2 2894.61  20
   8   4   4 13894.1 2946.22  18
   8   4   9 4939.15 1227.35  33
  -8   4 -10 7227.46 1533.11  31
  -8   4 -10 6696.37 1506.81  25
   8   4  11 6267.79 1369.08  71
  -8   4 -11 8370.11 1456.17  31
  -8   4 -11 6811.85 1479.77  26
  -8   4 -11 5379.05 1123.83  25
   8   4  12 3605.08 984.846  71
   8   4  12 7064.11 1271.66  47
  -8   4 -12 4146.82 937.496  25
  -8   4 -12 6217.83 1203.49  26
  -8   4 -13 800.464 903.535   7
   8   4  13 2822.40 744.671  47
  -8   4 -13 1921.33 625.799  26
  -8   4 -13 2332.19 731.119  38
   8   6 -10 6468.18 1246.42  42
   8   6  -9 22054.0 2272.71  42
   9  -7  -6 8176.72 1335.30  63
  -9  -7   6 6067.79 1992.24   6
   9  -7  -5 3596.38 990.063  63
  -9  -7   5-184.623 1570.53   6
   9  -7  -4 259.064 729.171  63
  -9  -7   4-324.010 1929.58   6
   9  -7  -3 12337.4 1777.21  63
   9  -7  -3 14065.8 1912.07  65
   9  -7  -2 5034.79 1257.85  63
   9  -7  -2 6670.35 1432.91  69
   9  -7  -2 6103.65 1490.31  65
  -9  -7   2 7088.52 2587.89   6
   9  -7  -1 1612.90 1010.01  69
   9  -7  -1 932.680 908.197  65
  -9  -7   1 2269.70 1800.30   6
   9  -7   0 16352.2 2434.39  69
   9  -7   0 13522.4 2009.11  65
  -9  -7   0 18954.2 4028.40   6
   9  -7   1 5654.79 1658.79  69
   9  -7   1 7601.15 1560.43  65
  -9  -7  -1 7070.30 2534.30   6
   9  -7   2 17498.4 2575.55  69
   9  -7   2 16167.8 2165.45  65
  -9  -7  -2 20291.3 3696.54   6
   9  -7   3 5099.58 1623.87  69
   9  -7   3 3821.25 1269.00  65
  -9  -7  -3 1581.12 1607.51   6
   9  -7   4 15362.9 2187.09  69
   9  -7   4 11092.6 1716.41  65
  -9  -7  -4 10638.8 2563.45   6
   9  -7   5 1041.14 961.448  65
  -9  -7  -5 634.869 1110.45   6
   9  -7   6 266.078 595.289  65
   9  -5 -12 11991.8 1531.06  63
  -9  -5  12 8115.58 2032.00   6
  -9  -5  12 13361.7 2323.00   9
   9  -5 -11 9638.77 1566.65  63
  -9  -5  11 9146.01 2256.62   9
   9  -5 -10 27404.0 2900.03  63
  -9  -5  10 32778.3 4530.16   9
  -9  -5  10 37494.8 4959.47   8
   9  -5  -9-1099.86 1331.48  63
  -9  -5   9-582.887 1728.78   9
  -9  -5   9 3716.26 2359.73   8
   9  -5  -8 22522.3 2680.18  63
  -9  -5   8 21753.4 3904.66   9
  -9  -5   8 23558.7 4710.24   8
   9  -5  -7 13689.9 2188.69  63
  -9  -5   7 19884.3 3682.23   9
  -9  -5   7 13921.5 3587.19   8
   9  -5  -6 21574.4 2672.12  63
  -9  -5   6 20894.9 3699.32   9
  -9  -5   6 20211.0 4298.63   8
   9  -5  -6 26392.1 5106.53   6
   9  -5  -5 46157.7 3811.82  63
   9  -5  -5 42464.1 6374.18   6
  -9  -5   5 42016.0 6219.06   8
  -9  -5   5 53223.9 5724.91   9
   9  -5  -4 58806.4 4200.42  63
  -9  -5   4 58478.8 5929.04   9
  -9  -5   4 51521.3 6548.71   8
   9  -5  -4 47409.6 6560.01   6
   9  -5  -3 48199.6 4111.50  69
   9  -5  -3 51642.1 3782.97  65
   9  -5  -3 49433.6 3783.62  63
  -9  -5   3 46579.7 6278.05   6
  -9  -5   3 50296.4 5423.46   9
  -9  -5   3 39045.4 5748.20   8
   9  -5  -2 9775.50 1699.71  65
   9  -5  -2 10349.4 2109.70  69
   9  -5  -2 10117.0 1829.29  63
  -9  -5   2 4187.94 1664.61   6
  -9  -5   2 6917.85 2645.77   8
  -9  -5   2 6924.79 2073.35   9
   9  -5  -1 51834.0 3900.02  65
   9  -5  -1 46261.5 3682.32  63
   9  -5  -1 46323.8 4375.58  69
  -9  -5   1 46978.6 5942.61   6
  -9  -5   1 41881.0 4912.80   9
  -9  -5   1 43917.6 5708.80   8
   9  -5  -1 42509.1 3390.60  44
   9  -5   0 45920.1 4397.20  69
  -9  -5   0 45432.9 3790.19  65
   9  -5   0 45557.1 3731.64  63
   9  -5   0 42447.6 3586.88  65
  -9  -5   0 43336.4 5575.98   6
  -9  -5   0 38249.3 5284.47  10
   9  -5   0 46474.3 3682.48  44
   9  -5   1 15307.0 2248.61  63
   9  -5   1 14027.1 2456.79  69
   9  -5   1 11995.3 1929.70  65
  -9  -5  -1 12856.6 3161.74   6
  -9  -5  -1 21044.8 3950.65  10
   9  -5   1 13555.7 2123.82  44
   9  -5   2 93884.0 6312.03  69
   9  -5   2 99968.3 5934.11  63
   9  -5   2 103316. 6020.86  65
  -9  -5  -2 91154.1 8300.93   6
   9  -5   2 100253. 5974.82  44
  -9  -5  -2 90717.2 8269.68  10
   9  -5   3 6971.54 1864.77  69
   9  -5   3 8307.74 1712.11  65
   9  -5   3 9055.87 1917.44  44
  -9  -5  -3 5207.07 2354.39   6
  -9  -5  -3 10990.1 2988.12  10
   9  -5   4 53914.3 4443.88  69
   9  -5   4 60798.3 4723.58  65
  -9  -5  -4 48578.4 6025.77  10
   9  -5   4 51423.6 4537.85  44
  -9  -5  -4 40258.3 5548.40   6
   9  -5   5 7257.63 1748.04  69
   9  -5   5 5634.06 1566.75  65
   9  -5   5 9227.18 2201.98  44
  -9  -5  -5 8154.08 2662.56   6
  -9  -5  -5 7761.22 2589.72  10
   9  -5   6 18151.0 2437.20  69
   9  -5   6 12994.6 2452.78  65
   9  -5   6 18196.2 2764.15  44
  -9  -5  -6 17578.1 3700.78  10
  -9  -5  -6 17474.1 3909.37   6
   9  -5   7 18157.8 2358.47  69
   9  -5   7 14768.5 2562.32  65
  -9  -5  -7 16415.7 3500.41  10
   9  -5   7 15276.4 2548.55  44
   9  -5   8 21350.1 2808.90  65
  -9  -5  -8 21784.4 3804.19  10
   9  -5   8 21529.5 2827.33  44
   9  -5   9 25211.4 2825.86  65
  -9  -5  -9 22108.6 3558.32  10
   9  -5   9 21566.1 2472.12  44
   9  -5  10 6713.37 1411.50  65
  -9  -5 -10 3683.93 1393.20  10
   9  -5  10 5279.64 1095.24  44
   9  -5  11 12935.1 1431.89  65
  -9  -5 -11 9830.93 1829.23  10
   9  -3 -14 2502.53 823.578  63
   9  -3 -14 2412.84 875.636  68
  -9  -3  14 3723.69 1044.71  71
  -9  -3  14 4360.41 1544.88   9
  -9  -3  14 2703.15 1313.03   8
   9  -3 -13 5877.24 1338.29  63
   9  -3 -13 5243.93 1302.63  68
  -9  -3  13 3593.96 1270.41  71
  -9  -3  13 1252.46 1253.40   9
  -9  -3  13 6582.30 2242.60   8
   9  -3 -12 21394.8 2468.74  63
  -9  -3  12 23735.7 2750.75  70
  -9  -3  12 19899.7 2563.30  71
  -9  -3  12 23138.6 4148.71   9
  -9  -3  12 22027.8 4039.03   8
   9  -3 -11 4526.02 1319.29  63
  -9  -3  11 5408.14 1530.28  70
  -9  -3  11 5221.92 1537.62  71
  -9  -3  11 6870.44 3209.81   8
  -9  -3  11 4999.06 2198.84   9
   9  -3 -10 44403.2 3718.64  63
  -9  -3  10 50887.2 4172.79  70
   9  -3 -10 47084.4 3846.28  72
  -9  -3  10 43944.3 3807.89  71
  -9  -3  10 42549.7 5740.17   9
  -9  -3  10 45867.5 6498.86   8
   9  -3  -9 21401.3 2513.51  63
   9  -3  -9 25972.1 2777.10  72
  -9  -3   9 25098.9 2792.80  71
  -9  -3   9 28513.0 3077.59  70
  -9  -3   9 28420.6 4519.70   9
  -9  -3   9 25577.2 4917.82   8
  -9  -3   8 44527.6 3626.09  70
   9  -3  -8 46833.2 3666.95  63
   9  -3  -8 50540.7 3795.16  72
  -9  -3   8 52217.2 3860.98  71
  -9  -3   8 42382.4 5228.20   9
  -9  -3   8 52169.8 6513.31   8
   9  -3  -7-749.156 988.969  50
   9  -3  -7 1972.29 935.816  72
  -9  -3   7 1202.68 1553.73   8
   9  -3  -6 90513.6 5836.00  50
   9  -3  -6 86272.6 5833.15  62
  -9  -3   6 83756.4 5638.47  51
  -9  -3   6 87719.8 6873.99  60
   9  -3  -6 87604.7 7307.39  22
   9  -3  -6 85974.1 8341.80   4
   9  -3  -5 96668.4 5822.30  50
   9  -3  -5 93249.5 5785.39  54
   9  -3  -5 91405.6 5741.14  62
  -9  -3   5 83705.1 5480.65  51
  -9  -3   5 91983.9 6552.83  60
   9  -3  -5 97880.6 7338.03  22
   9  -3  -5 78570.6 8246.31   4
   9  -3  -4 9393.03 1789.36  54
   9  -3  -4 9222.21 1913.44  62
  -9  -3   4 8383.41 1962.26  60
  -9  -3   4 9156.71 1807.78  51
   9  -3  -4 9086.79 3095.07   4
   9  -3  -4 11016.2 2654.11  22
   9  -3  -3 78167.6 5005.09  54
  -9  -3   3 77069.0 4956.43  51
   9  -3  -3 80983.7 5023.59  62
  -9  -3   3 86486.7 5622.37  60
   9  -3  -3 87395.8 8831.98   4
  -9  -3   2 107750. 5866.16  51
   9  -3  -2 105710. 5778.50  54
   9  -3  -2 110386. 5947.53  62
  -9  -3   2 115117. 6353.79  60
  -9  -3   2 111305. 5466.47  59
   9  -3  -2 113338. 10124.8   4
   9  -3  -1 195677. 8278.83  54
   9  -3  -1 203277. 8519.87  62
  -9  -3   1 198940. 8025.30  59
  -9  -3   1 200536. 8673.70  60
  -9  -3   1 193206. 8326.13  51
   9  -3  -1 188690. 13182.7   4
   9  -3  -1 176969. 9868.00   1
   9  -3   0 61573.4 4214.40  54
  -9  -3   0 59560.7 4273.22  51
  -9  -3   0 62355.6 4385.45  60
  -9  -3   0 66259.9 4267.85  59
   9  -3   0 62622.3 5586.31   1
   9  -3   0 68287.5 7613.57   4
   9  -3   1 41365.4 3383.76  54
  -9  -3  -1 43316.1 3669.22  60
  -9  -3  -1 38223.7 3480.92  59
  -9  -3  -1 43602.1 3709.58  51
   9  -3   1 44640.6 5843.29   4
   9  -3   1 37370.6 4526.99   1
  -9  -3  -2 7994.39 1908.80  51
  -9  -3  -2 8478.77 1703.41  60
   9  -3   2 7359.55 1564.89  54
  -9  -3  -2 10050.5 2004.43  59
   9  -3   2 8033.23 2516.14   1
   9  -3   2 8032.76 2752.06   4
  -9  -3  -2 9001.75 1664.27  23
  -9  -3  -3 7975.22 1952.76  51
  -9  -3  -3 4482.66 1391.94  60
  -9  -3  -3 6526.53 1804.43  59
   9  -3   3 3235.98 1885.52   1
  -9  -3  -4 87941.5 6430.07  59
  -9  -3  -4 109127. 6729.16  51
   9  -3   4 87417.8 8378.20   1
  -9  -3  -5 25672.6 3486.05  50
  -9  -3  -5 28971.2 3696.88  59
   9  -3   5 24465.5 4713.62   1
  -9  -3  -6 72440.3 6248.90  50
  -9  -3  -6 92481.0 7706.78  10
   9  -3   6 69358.0 8349.45   1
   9  -3   6 89163.7 5652.82  36
  -9  -3  -7 10976.3 1834.78  64
   9  -3   7 11776.0 2106.31  36
  -9  -3  -7 7207.83 2395.79  10
   9  -3   7 7881.99 1610.76  40
  -9  -3  -8 11601.6 1958.45  64
   9  -3   8 11152.2 1955.43  40
  -9  -3  -8 10565.4 2832.63  10
   9  -3   8 12311.1 2237.09  36
  -9  -3  -9 26684.8 2966.58  64
  -9  -3  -9 30700.4 3132.57  72
  -9  -3  -9 25218.1 4183.12  10
   9  -3   9 35587.0 3667.80  28
   9  -3   9 25397.0 3086.99  36
  -9  -3 -10 5226.15 1536.54  64
  -9  -3 -10 3115.33 1256.92  72
  -9  -3 -10 4139.68 2160.39  10
   9  -3  10 4356.26 1536.21  36
   9  -3  10 3859.00 1492.79  28
  -9  -3 -11 3167.06 1288.71  72
   9  -3  11 2983.69 1128.20  36
  -9  -3 -11 4348.10 2076.30  10
   9  -3  11 6144.47 1756.44  28
  -9  -3 -12 10548.9 1628.25  72
  -9  -3 -12 11554.9 2595.25  10
   9  -3  12 12009.6 1814.61  28
   9  -3  13 11308.5 1384.86  65
   9  -3  13 12633.6 1618.07  28
  -9  -1  16-145.719 487.291  71
   9  -1 -15 20241.4 2149.07  68
  -9  -1  15 22413.1 2216.31  70
  -9  -1  15 13688.5 1655.00  66
  -9  -1  15 19322.5 2151.32  71
   9  -1 -15 17571.8 1777.27  27
  -9  -1  15 23548.9 3315.65   9
  -9  -1  15 20206.8 3026.04   8
  -9  -1  14 21759.0 2544.64  70
  -9  -1  14 21634.4 2365.09  66
  -9  -1  14 20069.3 2436.63  71
  -9  -1  14 19821.0 3767.81   9
   9  -1 -14 20008.3 2229.17  27
  -9  -1  14 20713.2 3896.00   8
  -9  -1  13 2232.03 1234.77  70
   9  -1 -13 4173.18 1273.35  72
  -9  -1  13 3025.55 1302.22  71
   9  -1 -13 5448.29 1396.87  27
  -9  -1  13 2931.34 2605.12   8
   9  -1 -13 1850.57 1388.49   7
  -9  -1  12 30578.9 3235.43  70
   9  -1 -12 33333.7 3251.97  67
   9  -1 -12 34299.4 3179.00  72
  -9  -1  12 35312.8 3373.16  71
   9  -1 -12 34521.6 3202.43  27
   9  -1 -12 43543.1 5297.73   7
  -9  -1  11 21264.0 2560.12  70
   9  -1 -11 26528.3 2800.12  67
   9  -1 -11 21862.2 2481.68  72
  -9  -1  11 20501.3 2552.43  71
   9  -1 -11 21212.3 3781.31   7
   9  -1 -11 19670.7 2417.67  27
  -9  -1  10 27142.3 2878.90  70
   9  -1 -10 26524.3 2726.07  67
   9  -1 -10 25222.1 2649.57  72
  -9  -1  10 27121.2 2719.29  71
   9  -1 -10 23701.5 2502.55  27
   9  -1  -9 33577.6 3627.53  62
  -9  -1   9 39389.0 3896.73  53
   9  -1  -8 181083. 8472.23  62
  -9  -1   8 183302. 8571.99  53
   9  -1  -7 19906.4 2434.04  62
  -9  -1   7 18866.7 2332.62  53
   9  -1  -7 17424.1 3931.95   4
  -9  -1   7 14891.8 3183.16   5
   9  -1  -6 61434.4 4154.55  62
  -9  -1   6 61459.4 3703.11  51
  -9  -1   6 67631.0 4280.10  53
   9  -1  -6 72404.2 3937.99  50
   9  -1  -6 63529.6 3994.11  54
   9  -1  -6 78400.1 8612.99   4
  -9  -1   6 63420.2 5972.15   5
   9  -1  -5 306687. 10614.4  62
  -9  -1   5 306561. 10039.6  51
  -9  -1   5 303993. 10445.5  53
   9  -1  -5 290655. 10340.9  54
   9  -1  -5 304846. 9650.42  79
   9  -1  -5 308596. 9669.83  73
   9  -1  -5 318546. 10009.9  50
   9  -1  -5 322083. 10494.8  24
  -9  -1   5 298598. 13605.0   5
   9  -1  -5 308544. 9680.24  17
   9  -1  -5 327960. 18412.5   4
   9  -1  -4 52153.5 3419.81  54
  -9  -1   4 48439.9 3375.87  52
  -9  -1   4 55488.8 3233.25  51
   9  -1  -4 56262.9 3470.47  62
   9  -1  -4 54968.4 2912.22  73
  -9  -1   4 51044.9 3293.12  53
   9  -1  -4 54468.7 2901.58  79
   9  -1  -4 60795.9 3164.48  50
   9  -1  -4 58341.8 3622.45  24
  -9  -1   4 54028.9 4981.10   5
   9  -1  -4 54451.5 7349.39   4
   9  -1  -3 91011.2 4449.70  54
  -9  -1   3 91934.2 4313.20  51
   9  -1  -3 91261.2 4424.66  62
  -9  -1   3 91168.7 4305.34  53
  -9  -1   3 94312.4 3365.44  59
  -9  -1   3 87614.7 4476.31  52
   9  -1  -3 99190.9 4899.25  24
  -9  -1   3 85757.1 6139.76   5
   9  -1  -3 89936.7 9209.53   4
  -9  -1   2 22956.6 2043.40  51
   9  -1  -2 23988.1 2097.73  62
  -9  -1   2 25785.9 1989.72  53
  -9  -1   2 23100.3 2121.62  52
   9  -1  -2 23002.7 2118.25  54
   9  -1  -2 23428.3 1672.53  15
   9  -1  -2 24793.1 2494.47  24
  -9  -1   2 20464.7 3028.97   5
   9  -1  -2 23373.6 5052.14   4
   9  -1  -1 384808. 12095.6  54
   9  -1  -1 395561. 11941.2  62
  -9  -1   1 417091. 11719.3  53
  -9  -1   1 390875. 11591.8  60
  -9  -1   1 399501. 12101.0  52
  -9  -1   1 400839. 12210.1  51
   9  -1  -1 403023. 11026.6  15
  -9  -1   1 414507. 15153.0   5
   9  -1  -1 412591. 12154.9   1
  -9  -1   0 173949. 6763.66  51
  -9  -1   0 165197. 5611.41  60
  -9  -1   0 174020. 5335.74  50
  -9  -1   0 164427. 6399.30  52
   9  -1   0 165041. 6611.59  54
  -9  -1   0 162511. 6573.24  12
   9  -1   0 161616. 6851.95   1
   9  -1   0 162787. 5537.20  22
  -9  -1  -1 145941. 5271.05  60
  -9  -1  -1 160890. 6254.33  52
   9  -1   1 155898. 6550.09  54
   9  -1   1 171809. 9647.44   4
  -9  -1  -1 152790. 6449.52  12
   9  -1   1 161174. 7644.82   1
  -9  -1  -1 171958. 9298.11   3
  -9  -1  -2 337374. 9446.96  60
  -9  -1  -2 311927. 10719.2  52
   9  -1   2 334808. 11605.8  54
   9  -1   2 346520. 13957.9   1
  -9  -1  -2 324784. 14688.1   3
   9  -1   2 353063. 13804.9   4
  -9  -1  -2 319732. 11161.5  12
   9  -1   3 113263. 6213.79  54
  -9  -1  -3 121660. 5724.00  52
  -9  -1  -3 117233. 8524.44   3
   9  -1   3 123639. 8608.32   1
   9  -1   3 129975. 7122.41   4
  -9  -1  -4 92138.0 4958.11  52
   9  -1   4 86079.2 5440.09  55
   9  -1   4 83293.0 5544.60  54
  -9  -1  -4 85776.6 7512.63   3
   9  -1   4 81435.5 7640.77   1
   9  -1   4 89474.8 5177.25  13
  -9  -1  -5 74572.9 4548.02  52
   9  -1   5 76603.2 5417.13  55
   9  -1   5 70277.3 5334.09  54
  -9  -1  -5 73058.8 7150.59   3
   9  -1   5 72955.5 4845.50  13
   9  -1   5 65878.2 7250.04   1
  -9  -1  -6 77052.3 5808.09  50
   9  -1   6 86289.2 5902.67  55
   9  -1   6 85305.7 6102.01  54
  -9  -1  -6 77718.4 7476.82   3
  -9  -1  -6 78152.4 5384.60  21
   9  -1   6 77997.6 8373.15   1
   9  -1   7 2602.09 1633.48  54
  -9  -1  -7 5067.65 1928.51  50
  -9  -1  -7 1328.94 1241.29  21
   9  -1   7 2340.55 2334.33   1
  -9  -1  -7 4516.83 1930.16   3
  -9  -1  -8 9125.21 2413.57  50
  -9  -1  -8 7575.40 1858.56  21
   9  -1   8 2781.07 2002.37   1
  -9  -1  -9 130656. 6709.77  72
  -9  -1  -9 132195. 6750.16  67
   9  -1   9 136638. 6726.72  47
  -9  -1  -9 117178. 6502.56  64
   9  -1   9 138282. 6874.65  48
   9  -1   9 125350. 6647.29  40
  -9  -1  -9 115511. 8708.05  10
   9  -1   9 135750. 9840.92  11
   9  -1  10 2477.57 1151.21  71
  -9  -1 -10 993.160 1025.79  72
   9  -1  10 3381.12 1175.75  47
  -9  -1 -10 1140.79 971.067  67
  -9  -1 -10 1759.63 894.938  64
  -9  -1 -10 1345.96 1841.55  10
   9  -1  10 3392.69 1917.77  11
   9  -1  11 6243.58 1527.70  71
  -9  -1 -11 5243.96 1595.70  67
   9  -1  11 5427.55 1442.53  47
  -9  -1 -11 4568.38 1545.19  72
  -9  -1 -11 6886.01 1701.35  64
  -9  -1 -11 5398.75 1941.90  10
   9  -1  11 3090.61 1888.55  11
   9  -1  11 5654.72 1363.46  36
   9  -1  12 6084.08 1321.19  71
  -9  -1 -12 7781.11 1651.86  67
  -9  -1 -12 7806.13 1715.19  72
  -9  -1 -12 5546.88 1839.70  10
   9  -1  12 12204.1 3114.88  11
   9  -1  13 13854.8 1759.32  71
  -9  -1 -13 12119.3 1818.60  67
  -9  -1 -13 13485.1 2024.47  72
   9  -1  13 16072.9 3142.27  11
  -9  -1 -14 6514.37 1214.88  67
  -9  -1 -14 7436.89 1333.84  72
   9  -1  14 7278.06 1099.51  71
   9  -1  14 8053.43 1301.72  28
   9  -1  14 7135.42 2063.67  11
  -9  -1 -15 2105.71 664.825  72
   9  -1  15 3587.55 1214.31  11
  -9   1  16 395.194 571.280  66
  -9   1  16 1232.47 652.277  70
  -9   1  16-196.007 787.162   8
   9   1 -16 91.8697 528.631  27
  -9   1  15 19869.5 2149.69  70
  -9   1  15 25594.8 2178.46  71
   9   1 -15 21376.3 2237.39  27
   9   1 -15 25393.6 3428.16   7
  -9   1  14 22561.8 2620.50  70
  -9   1  14 17235.6 2053.27  71
   9   1 -14 19309.1 2152.31  32
   9   1 -14 19102.8 2429.46  27
   9   1 -14 15412.9 3138.39   7
  -9   1  13 1565.21 1260.78  70
  -9   1  13 1615.17 1066.30  71
   9   1 -13 2929.49 1211.52  32
   9   1 -13 2111.42 1244.07  27
   9   1 -13 1346.82 1679.18   7
   9   1 -13 1160.12 1107.25  38
   9   1 -12 30855.2 3135.41  67
  -9   1  12 32687.7 3075.87  71
  -9   1  12 33347.6 3332.75  70
   9   1 -12 34407.5 3356.50  27
   9   1 -12 32013.2 3107.30  32
   9   1 -12 39125.1 5251.03   7
   9   1 -12 34142.1 3329.42  38
  -9   1  11 24308.9 2769.38  70
   9   1 -11 18678.0 2400.59  67
  -9   1  11 23149.4 2526.21  71
   9   1 -11 24342.3 2722.04  32
   9   1 -11 18382.7 3532.05   7
   9   1 -11 18456.7 2434.07  38
  -9   1  10 27384.6 2828.22  70
   9   1 -10 26597.0 2726.36  67
  -9   1  10 27757.0 2682.77  71
   9   1 -10 25611.8 2724.44  32
   9   1 -10 28095.6 2832.16  38
   9   1 -10 30634.7 4232.38   7
  -9   1   9 39028.7 3960.08  53
  -9   1   9 42222.4 3920.42  55
   9   1  -9 44113.4 6768.79   2
  -9   1   9 45226.2 6151.14   5
  -9   1   8 195815. 9135.33  53
   9   1  -8 211068. 9236.93  17
   9   1  -7 11967.1 1976.66  73
  -9   1   7 10866.4 2001.57  53
   9   1  -7 11487.0 1952.26  79
   9   1  -7 10428.9 1885.47  17
  -9   1   7 16433.7 3418.95   5
   9   1  -7 8792.99 2779.65   2
  -9   1   6 68664.7 4480.04  53
  -9   1   6 82023.4 4576.14  58
   9   1  -6 69106.1 4497.32  79
   9   1  -6 71765.0 4555.95  73
   9   1  -6 76787.0 4678.10  74
   9   1  -6 69898.3 6731.80   2
  -9   1   6 77817.3 6665.34   5
   9   1  -6 74095.2 4568.27  17
  -9   1   5 279699. 10361.7  53
   9   1  -5 299320. 10549.2  73
  -9   1   5 327533. 10658.1  58
   9   1  -5 303936. 10595.5  79
   9   1  -5 312115. 10431.1  74
  -9   1   5 286724. 9921.42  52
  -9   1   5 300567. 13553.7   5
   9   1  -5 300963. 13739.8   2
  -9   1   4 46816.6 3250.18  53
  -9   1   4 50404.6 3391.06  58
   9   1  -4 51127.1 2691.59  56
  -9   1   4 46472.5 3027.10  52
   9   1  -4 47216.3 3029.10  74
   9   1  -4 49509.9 4726.27   2
  -9   1   4 51523.7 4722.20   5
   9   1  -4 42621.5 3581.63  19
  -9   1   3 122687. 5382.72  53
  -9   1   3 124698. 5630.40  58
   9   1  -3 123225. 4775.94  56
  -9   1   3 121807. 5242.90  52
   9   1  -3 128335. 4523.41  54
   9   1  -3 119703. 7057.92   2
  -9   1   3 125071. 7146.34   5
   9   1  -3 116476. 5799.09  19
   9   1  -3 124076. 5487.85  15
  -9   1   2 21530.4 1989.26  53
  -9   1   2 21245.4 2302.15  58
   9   1  -2 24255.0 1896.68  56
  -9   1   2 22410.9 2077.31  52
   9   1  -2 22964.5 1728.89  54
  -9   1   2 24217.1 1981.27  12
  -9   1   2 27502.4 2616.40   3
   9   1  -2 23152.1 3066.81   2
   9   1  -2 25307.1 2417.36  19
  -9   1   2 19732.6 2554.50   5
   9   1  -2 24009.1 2038.74  16
   9   1  -2 23223.8 2089.50  15
   9   1  -1 435001. 12720.1  54
  -9   1   1 439307. 12995.2  52
  -9   1   1 412856. 14842.8   3
  -9   1   1 433904. 14727.1   5
   9   1  -1 466600. 13400.6  19
   9   1  -1 449040. 15258.8   2
   9   1  -1 441543. 12569.4  16
   9   1  -1 439157. 12987.5  15
  -9   1   1 447546. 12838.0  12
   9   1   0 139859. 6531.77  55
  -9   1   0 158053. 6199.50  57
  -9   1   0 151016. 6299.74  52
   9   1   0 142379. 6346.13  54
   9   1   0 151570. 7482.58   2
  -9   1   0 154464. 7242.80   5
  -9   1   0 152315. 8182.08   3
   9   1   0 170908. 6236.17  19
   9   1   0 146016. 6392.36  13
  -9   1  -1 163936. 6915.76  52
  -9   1  -1 171020. 7040.78  57
   9   1   1 152169. 7369.48  55
  -9   1  -1 182565. 9619.60   3
   9   1   1 171937. 6751.67  18
   9   1   1 153413. 7116.79  13
  -9   1  -2 330124. 11440.3  52
   9   1   2 326580. 12372.4  55
  -9   1  -2 324197. 14784.5   3
  -9   1  -2 343365. 11109.6  21
   9   1   2 354470. 10984.6  18
   9   1   2 314988. 11767.3  13
  -9   1  -3 128492. 6302.64  52
   9   1   3 113092. 6769.80  55
  -9   1  -3 134347. 9141.70   3
  -9   1  -3 125618. 6065.98  21
   9   1   3 119504. 6463.12  13
  -9   1  -4 75608.3 4879.10  52
  -9   1  -4 77434.7 5069.19  78
  -9   1  -4 69752.4 4809.45  76
   9   1   4 71337.5 5505.57  55
  -9   1  -4 66308.6 6717.66   3
  -9   1  -4 73476.5 4740.53  21
  -9   1  -5 56208.1 4366.91  52
  -9   1  -5 60140.6 4645.23  78
   9   1   5 60458.5 5225.47  55
  -9   1  -5 59107.6 4570.66  76
  -9   1  -5 56780.7 6487.71   3
  -9   1  -5 52140.7 4230.65  21
  -9   1  -6 94905.9 6033.41  52
  -9   1  -6 98919.2 6279.22  78
  -9   1  -6 99944.0 6323.33  76
   9   1   6 94502.1 6829.31  55
  -9   1  -6 96161.4 8717.16   3
  -9   1  -6 87113.8 5806.78  21
  -9   1  -7 5536.05 1595.49  52
  -9   1  -7 8644.44 2207.13  78
  -9   1  -7 8060.39 2030.21  76
   9   1   7 4001.50 1992.09  55
  -9   1  -7 6870.66 1894.05  21
  -9   1  -7 4404.75 2614.35   3
   9   1   8 5671.61 2223.05  55
  -9   1  -8 9103.43 2096.26  52
  -9   1  -8 6588.74 1996.64  21
  -9   1  -8 11536.1 3468.31   3
   9   1   9 125559. 6631.53  48
  -9   1  -9 120071. 6407.71  67
  -9   1  -9 132210. 6652.08  72
   9   1   9 129190. 9361.80  11
   9   1   9 136896. 7048.14  33
   9   1   9 131413. 6898.24  39
  -9   1 -10 500.481 921.529  67
   9   1  10 537.163 1085.04  48
  -9   1 -10 1743.95 1081.40  72
   9   1  10 455.378 921.181  33
  -9   1 -10 2624.46 1270.45  25
   9   1  10 2665.98 1607.40  11
   9   1  10 1770.48 1193.43  39
   9   1  11 8869.35 1757.59  48
   9   1  11 6860.30 1611.77  71
  -9   1 -11 6821.40 1531.05  72
  -9   1 -11 6011.85 1526.24  67
   9   1  11 5173.24 2160.57  11
  -9   1 -11 5192.64 1521.40  31
  -9   1 -11 3916.96 1384.18  25
   9   1  11 5905.76 1566.79  47
   9   1  12 7406.64 1574.00  71
  -9   1 -12 7185.70 1593.00  67
  -9   1 -12 9488.93 1593.21  72
  -9   1 -12 8591.01 1743.30  25
   9   1  12 8815.64 1755.45  47
  -9   1 -12 14208.1 2050.48  26
   9   1  12 5260.02 1909.83  11
  -9   1 -12 8279.43 1725.81  31
   9   1  13 16255.7 2092.50  71
  -9   1 -13 15743.5 2017.08  67
   9   1  13 14667.2 2033.13  47
  -9   1 -13 16215.2 2004.03  72
   9   1  13 14886.1 2850.18  11
  -9   1 -13 17907.8 2033.11  26
  -9   1 -13 11839.3 1814.47  25
  -9   1 -13 17053.2 2216.39  31
   9   1  14 9905.00 1500.98  71
   9   1  14 8877.84 1413.84  47
  -9   1 -14 8480.38 1425.75  67
  -9   1 -14 10380.1 1355.53  72
  -9   1 -14 4740.18 912.145  26
   9   1  14 7265.12 1854.46  11
   9   1  15 4362.93 889.946  71
   9   3 -15 8589.06 1688.71   7
   9   3 -14 1844.05 874.960  49
   9   3 -14 2934.10 1043.91  32
   9   3 -14 1581.11 785.574  27
   9   3 -14 123.115 1335.19   7
   9   3 -14 1207.60 676.497  42
   9   3 -13 2849.02 1098.32  42
   9   3 -13 2258.26 1162.40  32
   9   3 -13 4219.90 1163.88  27
   9   3 -13 5402.07 2300.57   7
   9   3 -12 27557.1 2749.85  27
   9   3 -12 25972.7 2963.44  32
   9   3 -12 24255.8 3972.32   7
   9   3 -12 23200.9 2756.49  38
   9   3 -11 5893.46 1623.63  32
   9   3 -11 4049.37 1226.13  27
   9   3 -11 4766.58 1451.69  38
   9   3 -11 7210.18 2431.08   7
   9   3 -10 38022.7 3559.45  32
   9   3 -10 39653.9 3392.63  27
   9   3 -10 38692.2 5157.55   7
   9   3 -10 38612.5 3454.60  38
   9   3  -9 27454.8 4275.46   7
   9   3  -9 27863.7 2907.34  38
   9   3  -9 27100.5 3003.41  32
   9   3  -9 31894.6 2975.94  27
   9   3  -8 50883.2 5381.08   7
   9   3  -8 54236.0 3869.51  38
   9   3  -7 2570.68 1520.49  74
   9   3  -7 4430.63 1539.34  17
   9   3  -7 1917.80 1548.66   2
  -9   3   7 1371.24 1064.62   5
   9   3  -6 74360.1 5356.13  73
  -9   3   6 78912.6 5959.60  61
   9   3  -6 87523.8 5471.00  56
   9   3  -6 71419.3 5259.16  79
   9   3  -6 85991.7 5982.68  74
   9   3  -6 71363.4 7696.30   2
  -9   3   6 78856.3 7101.81   5
   9   3  -6 80570.9 6304.55  19
   9   3  -6 73789.4 5313.12  17
  -9   3   5 92158.3 5953.35  61
   9   3  -5 62027.1 4615.32  56
   9   3  -5 82730.2 5394.31  79
   9   3  -5 82134.9 5577.62  74
   9   3  -5 78223.9 5247.59  73
   9   3  -5 87556.3 6389.44  19
   9   3  -5 87178.9 5497.80  17
   9   3  -5 82254.1 7892.17   2
  -9   3   4 9222.97 1907.73  61
   9   3  -4 7536.35 1571.95  56
  -9   3   4 8485.72 1760.87  58
   9   3  -4 8132.82 1734.63  79
   9   3  -4 7768.65 1602.53  73
   9   3  -4 6875.31 2548.51   2
   9   3  -4 10675.3 2358.18  19
  -9   3   3 76354.7 4452.07  53
  -9   3   3 75591.3 4954.30  61
  -9   3   3 78736.8 5159.67  58
   9   3  -3 75416.7 4905.95  56
   9   3  -3 75126.9 4717.87  79
   9   3  -3 76592.8 4766.79  73
   9   3  -3 79090.1 5828.44  19
   9   3  -3 77756.3 5136.57  16
   9   3  -3 62386.8 6562.02   2
  -9   3   2 124491. 5904.99  53
  -9   3   2 121707. 6215.08  61
  -9   3   2 120138. 6523.69  58
   9   3  -2 126438. 6447.14  56
   9   3  -2 133185. 7613.03  19
   9   3  -2 125157. 6616.46  16
   9   3  -2 125204. 9061.71   2
   9   3  -2 120055. 6196.51  15
  -9   3   1 177453. 7547.74  53
  -9   3   1 192068. 7675.78  61
  -9   3   1 177688. 8336.86  58
   9   3  -1 195855. 8312.06  56
  -9   3   1 186570. 8594.46  20
   9   3  -1 201054. 9517.56  19
   9   3  -1 178591. 8249.57  16
   9   3  -1 174886. 7787.32  15
   9   3  -1 173570. 10891.2   2
  -9   3   0 40457.8 3842.02  58
  -9   3   0 49113.8 3551.98  52
  -9   3   0 48953.8 4084.55  57
   9   3   0 43740.9 3672.60  56
   9   3   0 40414.1 5034.27   2
   9   3   0 53870.4 4603.34  19
  -9   3   0 48335.9 5480.49   3
  -9   3   0 56727.3 4548.30  20
   9   3   0 41585.0 4390.60  18
   9   3   0 45595.8 3794.40  16
   9   3   0 43604.7 3517.25  15
   9   3   0 46562.7 3704.34  13
  -9   3  -1 22053.2 2985.85  58
  -9   3  -1 32670.3 3043.76  52
  -9   3  -1 33311.3 3802.91  57
   9   3   1 28376.9 3491.36  55
   9   3   1 31455.9 3271.18  13
   9   3   1 25464.8 4093.10   2
  -9   3  -1 31246.1 4664.58   3
  -9   3  -1 29467.2 3438.01  20
   9   3   1 29040.6 3621.50  18
  -9   3  -2 11268.9 2672.88  57
   9   3   2 10562.2 2224.68  55
  -9   3  -2 8731.58 1711.50  52
   9   3   2 10850.9 2208.94  13
  -9   3  -2 8066.51 2545.11   3
  -9   3  -2 10372.9 2313.61  20
   9   3   2 9553.79 2214.90  18
  -9   3  -3 6259.83 1729.17  78
  -9   3  -3 6315.02 1758.99  76
  -9   3  -3 4742.11 1433.93  52
   9   3   3 6790.34 2129.49  55
  -9   3  -3 7582.07 2763.60   3
  -9   3  -3 5429.17 1853.49  20
   9   3   3 6616.90 1829.76  18
  -9   3  -4 76417.4 5546.91  52
  -9   3  -4 79943.0 5701.89  78
  -9   3  -4 75185.7 5552.68  76
   9   3   4 76988.3 6469.38  55
  -9   3  -4 96103.7 9191.79   3
  -9   3  -4 80524.5 6554.72  20
   9   3   4 85336.9 5945.22  18
  -9   3  -5 32270.2 3632.99  52
  -9   3  -5 30901.3 3619.81  78
  -9   3  -5 31872.9 3732.14  76
   9   3   5 34437.4 4422.80  55
  -9   3  -5 35920.9 5942.04   3
  -9   3  -5 35952.6 4345.27  20
  -9   3  -6 95118.1 6616.61  52
  -9   3  -6 97243.8 6892.62  78
  -9   3  -6 96580.0 6838.84  76
   9   3   6 91915.4 7600.07  55
  -9   3  -6 100600. 10420.2   3
  -9   3  -6 95395.6 7319.83  20
   9   3   7 10451.6 1818.07  30
   9   3   8 7505.57 1571.08  48
   9   3   8 7203.50 1658.16  39
   9   3   8 10175.4 1785.07  30
   9   3   9 25807.0 2848.50  48
   9   3   9 32761.5 3224.81  39
   9   3   9 29976.1 3162.60  33
   9   3  10 3017.01 1187.17  48
   9   3  10 2083.12 954.606  33
   9   3  10 4025.42 1288.23  39
  -9   3 -10 3412.31 1315.61  25
  -9   3 -10 4589.21 1435.15  31
   9   3  11 999.351 789.784  33
  -9   3 -11 5.57555 872.074  31
  -9   3 -11 2051.42 1141.23  25
   9   3  12 10082.1 1589.58  71
  -9   3 -12 11180.7 1758.46  31
  -9   3 -12 13370.2 1918.33  26
  -9   3 -12 10835.4 1704.25  25
   9   3  12 10132.8 1793.14  47
   9   3  13 12123.3 1577.94  71
  -9   3 -13 11587.5 1553.54  31
  -9   3 -13 12571.4 1607.24  26
  -9   3 -13 10580.7 1460.16  25
   9   3  13 9931.03 1499.18  47
  -9   3 -13 14066.5 2416.62   7
   9   5 -12 19831.6 1960.59  49
   9   5 -12 17088.8 1770.55  32
   9   5 -12 14605.8 1693.77  42
   9   5 -11 12165.1 1807.96  49
   9   5 -11 9920.44 1631.44  32
   9   5 -11 12617.7 1887.61  42
   9   5 -10 30552.6 2921.99  49
   9   5 -10 28339.9 2727.41  32
   9   5  -9 621.785 910.106  49
   9   5  -9 1398.84 997.978  32
   9   5  -8 31296.3 3057.56  49
   9   5  -8 26868.6 2754.72  32
   9   5  -7 18544.9 2341.28  49
  -9   5 -10 4893.38 1118.08  26
  10  -6 -10 2333.71 916.327  63
  10  -6  -9 6218.39 1360.15  63
 -10  -6   9 8050.57 2445.72   6
 -10  -6   9 5534.81 1724.99   9
 -10  -6   9 639.213 1111.17   8
  10  -6  -8 19365.2 2330.42  63
 -10  -6   8 18022.1 3766.53   6
 -10  -6   8 21745.2 3264.81   9
 -10  -6   8 16057.8 3353.59   8
  10  -6  -7 13829.2 2117.20  63
 -10  -6   7 10830.1 3511.85   6
 -10  -6   7 13957.0 3468.75   8
 -10  -6   7 19927.6 3161.67   9
  10  -6  -6 22474.3 2680.09  63
 -10  -6   6 22000.2 4496.40   6
 -10  -6   6 21753.9 3420.45   9
 -10  -6   6 13895.8 3609.41   8
  10  -6  -5 2593.50 1269.19  63
 -10  -6   5 4872.77 2826.43   6
 -10  -6   5 2304.59 952.432   9
 -10  -6   5 1557.59 2150.58   8
  10  -6  -4 52075.5 4062.26  63
 -10  -6   4 54887.0 6978.82   6
 -10  -6   4 52631.8 5406.55   9
 -10  -6   4 49939.8 6516.85   8
  10  -6  -3 3500.02 1236.68  69
  10  -6  -3 6687.61 1494.64  65
  10  -6  -3 5637.39 1649.20  63
 -10  -6   3 6972.67 2430.29   9
  10  -6  -2 9246.87 1744.72  65
  10  -6  -2 9684.85 1919.31  63
  10  -6  -2 10592.0 2197.22  69
 -10  -6   2 11856.5 3495.40   6
 -10  -6   2 11327.2 2857.30  10
  10  -6  -1 40705.5 4193.32  69
  10  -6  -1 47506.4 3791.08  65
  10  -6  -1 45851.8 3808.98  63
 -10  -6   1 43263.0 5773.78  10
 -10  -6   1 43473.2 6057.81   6
  10  -6   0 2415.37 1387.72  69
  10  -6   0 4589.16 1468.94  63
  10  -6   0 3849.05 1296.64  65
 -10  -6   0 4231.98 1696.07  10
 -10  -6   0 4925.80 2428.11   6
  10  -6   0 5730.88 1373.01  44
  10  -6   1 27899.2 2965.96  63
  10  -6   1 21409.4 3184.72  69
  10  -6   1 18883.0 2574.68  65
  10  -6   1 21120.7 2577.91  44
 -10  -6  -1 21357.9 4207.98   6
 -10  -6  -1 23170.8 4163.70  10
  10  -6   2 14727.8 2799.71  69
  10  -6   2 14604.0 2320.77  65
  10  -6   2 15889.6 2354.19  44
 -10  -6  -2 13409.9 3188.27   6
 -10  -6  -2 11671.9 2793.31  10
  10  -6   3 51472.1 4519.28  69
  10  -6   3 46446.3 4073.45  65
 -10  -6  -3 48148.8 5948.70   6
  10  -6   3 45475.2 4023.92  44
 -10  -6  -3 53442.6 6023.88  10
  10  -6   4 10218.8 1966.06  69
  10  -6   4 6592.23 1793.82  65
 -10  -6  -4 11376.0 3081.19   6
 -10  -6  -4 11912.9 2859.32  10
  10  -6   4 10055.5 2150.78  44
  10  -6   5 11236.4 2090.93  69
  10  -6   5 8542.12 1879.37  65
  10  -6   5 9095.65 2068.87  44
 -10  -6  -5 13772.7 3181.29   6
 -10  -6  -5 15973.0 3201.73  10
  10  -6   6 30044.9 2856.48  69
  10  -6   6 25492.0 2892.33  65
 -10  -6  -6 25913.9 3855.31   6
  10  -6   6 22264.5 2877.39  44
 -10  -6  -6 33171.2 4232.83  10
  10  -6   7 3996.59 1281.33  65
  10  -6   7 5384.46 1489.58  44
 -10  -6  -7 7392.42 1981.45  10
  10  -6   8 10951.5 1646.49  65
 -10  -6  -8 6823.09 1600.57  10
  10  -6   8 12760.4 1673.02  44
  10  -4 -13 10056.4 1363.47  63
  10  -4 -13 8375.55 1236.66  68
 -10  -4  13 7308.20 1230.25  71
 -10  -4  13 10112.8 2030.86   9
 -10  -4  13 7685.45 1800.68   8
  10  -4 -12 12176.6 1777.14  63
  10  -4 -12 11737.1 1671.36  68
 -10  -4  12 9875.42 1747.28  71
 -10  -4  12 13182.2 2777.29   9
 -10  -4  12 14225.5 2939.61   8
  10  -4 -11 7218.55 1572.36  63
  10  -4 -11 8237.46 1619.05  68
 -10  -4  11 5917.80 1552.72  71
 -10  -4  11 7380.45 2236.22   9
 -10  -4  11 6367.11 2476.24   8
  10  -4 -10 61576.3 4277.33  68
  10  -4 -10 55812.7 4178.29  63
 -10  -4  10 62234.5 4639.80  71
 -10  -4  10 58453.9 6355.92   9
 -10  -4  10 59824.8 7234.94   8
  10  -4  -9 15089.0 2292.32  63
  10  -4  -9 16513.4 2203.74  68
 -10  -4   9 13660.9 2138.33  71
 -10  -4   9 13378.0 3081.51   9
 -10  -4   9 15479.2 3864.46   8
  10  -4  -8 17609.4 2455.81  63
  10  -4  -8 19579.0 2428.88  68
 -10  -4   8 19065.0 2547.88  71
 -10  -4   8 18921.6 3660.80   9
 -10  -4   8 12986.3 3342.64   8
  10  -4  -7 17511.6 2354.09  63
 -10  -4   7 17411.3 2298.99  71
 -10  -4   7 15680.7 3147.30   9
 -10  -4   7 15851.1 3711.14   8
  10  -4  -6 22938.4 2623.71  63
 -10  -4   6 24339.7 2658.61  71
 -10  -4   6 22421.2 4339.50   8
  10  -4  -5 42336.0 3442.03  63
 -10  -4   5 39050.4 3308.38  71
  10  -4  -5 44569.4 6305.38   6
 -10  -4   5 43393.3 5542.38   8
  10  -4  -4 8175.73 1480.88  63
  10  -4  -4 11911.3 2352.08  54
 -10  -4   4 8740.38 1552.55  71
  10  -4  -4 6183.56 3261.59   4
 -10  -4   4 8048.54 2508.65   8
 -10  -4   3 99672.3 6366.94  51
 -10  -4   3 98753.0 6880.79  60
  10  -4  -3 94213.3 6211.44  54
  10  -4  -3 87329.8 9921.35   4
  10  -4  -2 20565.1 2813.26  54
 -10  -4   2 24164.0 3453.47  60
 -10  -4   2 19868.7 2797.99  51
  10  -4  -2 17464.6 4916.40   4
  10  -4  -1 57777.8 4702.52  54
 -10  -4   1 70287.6 5283.10  51
 -10  -4   1 73710.9 5670.90  60
 -10  -4   1 45132.4 4117.15  59
  10  -4  -1 83847.5 9797.23   4
 -10  -4   1 78611.4 6418.17  23
  10  -4   0 5317.61 1455.69  54
 -10  -4   0 5803.00 1622.97  60
 -10  -4   0 6855.00 1845.27  51
 -10  -4   0 4843.14 1300.34  59
 -10  -4   0 7312.16 2012.64  23
 -10  -4  -1 43665.2 4246.10  51
 -10  -4  -1 37420.8 3988.74  60
 -10  -4  -1 25708.9 3279.56  59
  10  -4   1 34630.5 5096.80   1
 -10  -4  -1 39259.6 4214.68  23
 -10  -4  -2 13428.1 2507.66  60
 -10  -4  -2 12724.0 2492.76  51
 -10  -4  -2 12227.7 2496.85  59
  10  -4   2 12493.9 3397.13   1
  10  -4   3 3537.20 1443.70  63
  10  -4   3-611.561 1034.58  69
  10  -4   3-997.773 882.872  65
 -10  -4  -3 1255.85 1364.81  10
  10  -4   3 2059.52 981.266  36
  10  -4   4 49132.6 3923.86  69
  10  -4   4 48929.0 4137.87  65
 -10  -4  -4 45227.8 5564.87  10
  10  -4   5 68206.8 5221.78  65
  10  -4   5 69770.4 4850.60  69
  10  -4   5 75168.4 5314.52  36
 -10  -4  -5 84451.2 7695.13  10
  10  -4   6 16064.0 2263.23  69
  10  -4   6 11351.7 2159.44  65
  10  -4   6 13034.0 2257.07  36
 -10  -4  -6 14690.6 3419.22  10
  10  -4   7 22227.9 3045.38  65
  10  -4   7 24566.3 3146.08  36
 -10  -4  -7 20289.9 3894.18  10
 -10  -4  -8 15985.7 2116.04  64
  10  -4   8 14758.5 2558.38  65
  10  -4   8 12584.8 2383.88  36
 -10  -4  -8 13526.1 3232.65  10
  10  -4   8 15317.2 2300.37  28
  10  -4   9 6884.93 1808.03  65
  10  -4   9 6907.48 1831.74  36
 -10  -4  -9 6543.96 2339.75  10
  10  -4   9 6440.79 1470.46  28
  10  -4  10 589.869 990.716  65
  10  -4  10 904.122 901.914  28
 -10  -4 -10 1611.11 1785.64  10
  10  -4  11 7887.53 1509.02  65
 -10  -4 -11 5247.61 1960.87  10
  10  -4  11 6858.61 1353.97  28
  10  -4  12 118.365 554.441  65
 -10  -4 -12 1134.40 562.198  63
 -10  -4 -12 556.371 907.190  10
 -10  -2  15 2812.53 728.874  70
  10  -2 -15 5403.04 1148.82  68
 -10  -2  15 6352.26 1243.49  71
 -10  -2  15 3266.82 1274.06   8
 -10  -2  15 5736.10 1519.34   9
 -10  -2  14 373.093 759.219  70
  10  -2 -14-1343.65 1007.38  68
 -10  -2  14-711.519 848.655  71
 -10  -2  14-1142.49 1278.33   9
 -10  -2  14 467.959 1290.72   8
 -10  -2  13 24303.1 2722.33  70
 -10  -2  13 21429.0 2612.24  71
 -10  -2  13 18955.9 3630.40   9
 -10  -2  13 21161.2 4159.09   8
 -10  -2  12 5087.34 1575.00  70
 -10  -2  12 5118.98 1541.63  71
 -10  -2  12 2180.51 1586.13   9
  10  -2 -11 67353.9 4672.67  72
 -10  -2  11 79460.1 5225.61  70
 -10  -2  11 82874.4 5177.18  66
  10  -2 -11 76310.6 4723.77  63
 -10  -2  11 67386.6 4769.13  71
 -10  -2  11 76550.8 7828.64   9
 -10  -2  11 78511.8 8863.35   8
  10  -2 -10 56149.3 4010.53  63
  10  -2 -10 58448.4 4184.52  72
 -10  -2  10 62176.1 4372.32  66
 -10  -2  10 56943.2 4365.82  70
 -10  -2  10 56960.8 4280.19  71
 -10  -2  10 50093.0 7466.75   8
 -10  -2  10 57869.5 6779.32   9
  10  -2  -9 32744.7 2874.79  63
 -10  -2   9 31679.9 3041.29  70
 -10  -2   9 25429.9 2662.83  66
  10  -2  -9 29246.6 2825.34  72
 -10  -2   9 34457.1 3090.50  71
 -10  -2   9 40300.6 6078.70   8
 -10  -2   9 32234.9 4765.39   9
  10  -2  -8 13708.4 2416.68  62
  10  -2  -8 17234.7 3569.48  22
  10  -2  -7 28634.5 3190.49  62
 -10  -2   7 32998.2 3196.09  51
 -10  -2   7 33440.7 3272.27  53
  10  -2  -7 37528.2 3401.06  50
  10  -2  -7 28557.5 4140.73  22
  10  -2  -6 290185. 11522.6  62
 -10  -2   6 289131. 11089.9  51
 -10  -2   6 298649. 10975.5  53
  10  -2  -6 275476. 11222.4  54
  10  -2  -6 320779. 11294.3  50
 -10  -2   6 319284. 15475.5   5
  10  -2  -6 276677. 13636.9  22
  10  -2  -6 298560. 16959.6   4
  10  -2  -5 63378.5 4126.22  50
  10  -2  -5 60656.2 4329.57  62
 -10  -2   5 56955.3 4038.20  51
 -10  -2   5 63424.2 3985.88  53
  10  -2  -5 57092.8 4187.09  54
 -10  -2   5 60191.3 6055.85   5
  10  -2  -5 66058.8 5655.35  22
  10  -2  -5 68879.3 7745.67   4
  10  -2  -4 40448.1 3367.46  54
 -10  -2   4 42319.7 2998.60  53
  10  -2  -4 43699.6 3420.08  62
 -10  -2   4 41970.8 3288.41  51
  10  -2  -4 41872.7 6306.18   4
 -10  -2   4 41691.9 4846.61   5
  10  -2  -4 42710.6 4170.30  22
  10  -2  -3 105915. 5581.99  54
  10  -2  -3 115519. 5763.75  62
 -10  -2   3 117620. 5022.15  53
 -10  -2   3 104232. 5778.07  60
 -10  -2   3 108222. 5537.40  51
  10  -2  -3 100054. 9660.48   4
 -10  -2   3 119513. 7955.17   5
  10  -2  -3 114174. 6094.49  24
  10  -2  -3 119001. 6451.18  22
  10  -2  -2 315911. 11152.6  54
  10  -2  -2 319655. 11119.9  62
 -10  -2   2 335607. 10019.6  53
 -10  -2   2 328246. 11159.5  60
 -10  -2   2 325204. 10233.8  59
 -10  -2   2 309756. 11003.6  51
 -10  -2   2 323160. 10941.0  52
  10  -2  -2 324924. 11909.7  24
  10  -2  -2 332553. 11565.6  22
  10  -2  -2 288952. 17034.9   4
  10  -2  -1 189837. 7793.71  54
 -10  -2   1 186858. 7744.95  51
 -10  -2   1 192427. 7438.80  60
 -10  -2   1 194670. 7385.46  59
 -10  -2   1 195258. 7492.05  52
  10  -2  -1 179817. 7621.50  62
  10  -2  -1 193628. 12661.0   4
  10  -2  -1 199035. 8624.30  24
  10  -2  -1 189855. 7482.85  22
  10  -2  -1 194396. 8672.92   1
 -10  -2   0 12109.0 1893.25  51
 -10  -2   0 12526.7 1704.04  60
  10  -2   0 11609.5 1941.59  54
 -10  -2   0 11443.9 1678.74  52
  10  -2   0 15645.9 3838.85   4
  10  -2   0 11823.9 2204.15   1
  10  -2   0 12969.9 2387.66  24
  10  -2   1 306163. 11062.7  54
 -10  -2  -1 320062. 10499.6  60
 -10  -2  -1 311676. 11620.1  51
 -10  -2  -1 325786. 10703.9  52
  10  -2   1 298182. 11841.6  24
  10  -2   1 290078. 12717.1   1
  10  -2   1 323201. 15523.0   4
 -10  -2  -2 7941.09 1262.31  60
  10  -2   2 9674.48 1804.95  54
 -10  -2  -2 8975.92 2024.85  51
 -10  -2  -2 5613.26 1166.42  52
  10  -2   2 10585.6 2757.31   4
 -10  -2  -2 6107.73 1496.55  12
  10  -2   2 7596.28 1810.44  24
  10  -2   2 10201.9 2498.01   1
 -10  -2  -3 175313. 8689.13  51
 -10  -2  -3 173678. 7912.97  50
  10  -2   3 164766. 7875.38  54
  10  -2   3 185475. 10459.8   4
  10  -2   3 148259. 9938.69   1
  10  -2   3 171471. 8276.70  24
 -10  -2  -3 181043. 8131.58  12
 -10  -2  -4 273451. 11916.3  50
  10  -2   4 307517. 12007.6  54
 -10  -2  -4 316249. 13009.6  51
 -10  -2  -4 325611. 12143.7  12
  10  -2   4 307105. 15839.2   1
 -10  -2  -5 26558.6 3496.45  51
 -10  -2  -5 23685.9 3321.35  50
  10  -2   5 25314.5 3094.68  54
  10  -2   5 31426.4 5115.96   1
 -10  -2  -6 95066.8 6894.90  50
 -10  -2  -6 102252. 7041.67  51
  10  -2   6 92163.0 9228.81   1
 -10  -2  -7 793.319 1547.12  50
 -10  -2  -7 3929.18 1209.38  64
  10  -2   7 6142.57 2511.33   1
  10  -2   7 5572.73 1404.59  40
 -10  -2  -8 173309. 7754.36  67
 -10  -2  -8 172738. 8037.23  72
 -10  -2  -8 166561. 7849.81  64
 -10  -2  -8 152631. 10351.3  10
  10  -2   8 160981. 7720.95  40
  10  -2   8 181763. 11405.8  11
 -10  -2  -9 35200.9 3178.78  67
 -10  -2  -9 32698.1 3265.28  64
 -10  -2  -9 34824.6 3334.88  72
  10  -2   9 33189.0 3320.10  36
 -10  -2  -9 27769.3 4223.82  10
  10  -2   9 31465.4 3250.23  40
  10  -2   9 32791.3 4801.63  11
 -10  -2 -10 16281.8 2172.85  67
 -10  -2 -10 13882.9 2194.30  72
 -10  -2 -10 12150.9 1958.65  64
  10  -2  10 12447.9 2167.37  36
 -10  -2 -10 14459.1 3150.87  10
  10  -2  10 15223.1 3376.22  11
 -10  -2 -11 17242.0 2235.07  67
 -10  -2 -11 16092.6 2246.68  72
 -10  -2 -11 15388.9 2269.20  64
 -10  -2 -11 15573.0 3130.19  10
  10  -2  11 16714.9 3238.33  11
  10  -2  11 16448.1 2195.60  36
 -10  -2 -12 21268.2 2283.80  67
 -10  -2 -12 21696.3 2444.88  72
 -10  -2 -12 16532.9 3085.92  10
  10  -2  12 17266.4 2013.18  36
  10  -2  12 19341.3 2499.38  28
  10  -2  12 21857.0 3506.72  11
 -10  -2 -13 31997.2 2502.91  67
 -10  -2 -13 33588.3 2709.42  72
 -10  -2 -13 28512.9 3485.05  10
  10  -2  13 31211.0 2717.57  28
  10  -2  13 34840.5 3875.23  11
 -10  -2 -14 3095.39 773.337  72
  10  -2  14 2730.15 755.168  28
  10  -2  14 2562.54 1070.03  11
 -10   0  16 3041.68 818.505  70
  10   0 -15 18533.5 1886.93  68
 -10   0  15 18518.9 2060.43  66
 -10   0  15 15869.7 2029.45  70
 -10   0  15 18725.5 2032.81  71
  10   0 -15 12452.7 2303.23   7
  10   0 -15 16576.6 1870.97  27
 -10   0  15 24223.1 3713.31   8
 -10   0  14 15130.5 2209.72  70
  10   0 -14 16335.3 1993.40  68
 -10   0  14 17782.0 2248.81  71
  10   0 -14 16471.2 2247.92  27
  10   0 -14 15574.9 2961.05   7
 -10   0  13 26320.7 2852.72  71
 -10   0  13 26832.6 2958.73  70
  10   0 -13 30058.5 4342.15   7
  10   0 -13 27221.9 2879.20  27
 -10   0  12 2637.95 1314.53  70
  10   0 -12 2915.50 1200.96  67
 -10   0  12 2962.01 1315.14  71
  10   0 -12-750.931 1670.70   7
  10   0 -12 3220.79 1274.17  27
 -10   0  11 1382.60 989.350  70
  10   0 -11 3007.64 1213.20  67
 -10   0  11 2596.81 1149.53  71
  10   0 -11 1124.05 844.764  27
  10   0 -11 2992.41 2023.52   7
  10   0 -10 94898.8 5283.40  67
 -10   0  10 87951.6 5265.78  70
 -10   0  10 80541.6 4874.01  71
  10   0 -10 89280.3 5110.16  32
  10   0 -10 91370.7 5211.90  27
  10   0 -10 91895.6 7644.50   7
 -10   0   9 3571.99 1266.51  53
 -10   0   9 5105.24 2438.13   5
  10   0  -8 29499.8 2946.06  62
 -10   0   8 22267.1 2830.60  53
  10   0  -8 23929.2 2754.24  17
 -10   0   8 25099.9 4259.35   5
  10   0  -7 167205. 7385.02  62
 -10   0   7 157556. 7765.86  53
  10   0  -7 160211. 7413.31  73
  10   0  -7 167561. 7544.36  79
  10   0  -7 182524. 12713.5   2
 -10   0   7 152283. 10355.8   5
  10   0  -7 169535. 7532.78  17
  10   0  -7 179770. 14358.1   4
  10   0  -6 390749. 12602.4  62
 -10   0   6 383723. 13231.6  53
  10   0  -6 378062. 12730.0  79
  10   0  -6 378811. 12722.2  73
  10   0  -6 385993. 12053.3  54
  10   0  -6 417880. 18782.8   2
 -10   0   6 379834. 16936.5   5
  10   0  -6 381004. 12736.8  17
  10   0  -6 368086. 20408.9   4
  10   0  -5 239454. 8412.27  54
  10   0  -5 254164. 8800.27  62
 -10   0   5 247345. 9366.04  53
 -10   0   5 228275. 8958.43  52
  10   0  -5 245215. 8859.64  79
  10   0  -5 255689. 8970.90  73
  10   0  -5 258887. 13002.3   2
  10   0  -5 257480. 8980.96  24
 -10   0   5 247494. 12274.8   5
  10   0  -4 27323.5 2243.45  62
 -10   0   4 34937.9 2822.85  53
 -10   0   4 30225.1 2027.98  51
  10   0  -4 34308.2 2287.17  74
 -10   0   4 25965.9 2469.93  52
  10   0  -4 28850.4 2277.69  54
  10   0  -4 33022.1 3929.56   2
 -10   0   4 30672.9 3921.05   5
 -10   0   3 43819.4 2587.26  51
  10   0  -3 44534.5 2655.66  62
 -10   0   3 41590.5 2962.26  53
 -10   0   3 38132.4 2936.13  52
  10   0  -3 42890.9 2274.59  74
  10   0  -3 41493.5 2674.90  54
  10   0  -3 42234.9 3989.31   2
 -10   0   3 40207.6 4176.53   5
  10   0  -3 40385.6 2785.42  15
  10   0  -2 34803.7 2515.93  54
 -10   0   2 38510.4 2472.24  51
  10   0  -2 37659.3 2311.42  62
 -10   0   2 36042.2 2711.74  53
 -10   0   2 37419.2 2863.78  52
  10   0  -2 41207.2 3469.36   2
 -10   0   2 38993.2 3931.76   5
 -10   0   2 33651.5 2670.76  12
  10   0  -2 35101.2 2476.85  15
 -10   0   1 58153.6 3567.83  52
  10   0  -1 56533.0 3283.11  54
  10   0  -1 59511.4 3850.04   2
 -10   0   1 54248.0 4631.38   5
 -10   0   1 54555.5 4477.71   3
  10   0  -1 62570.9 3019.64  19
  10   0  -1 52619.8 3034.53  15
 -10   0   1 52947.9 3479.92  12
 -10   0   0 434016. 12762.7  52
  10   0   0 442426. 12787.3  54
 -10   0   0 435830. 12821.8  12
 -10   0   0 447983. 15242.0   5
 -10   0   0 395883. 15309.1   3
  10   0   0 430335. 10744.4  16
  10   0   0 434752. 17269.5   4
  10   0   0 457675. 13001.2   2
  10   0   0 475927. 12973.5   1
  10   0   1 24204.2 2644.70  54
 -10   0  -1 27731.2 2591.02  52
  10   0   1 24211.1 2707.56  55
 -10   0  -1 27817.8 3785.17   3
  10   0   1 30947.5 4139.08   4
  10   0   2 49520.0 4125.77  55
 -10   0  -2 49320.2 3533.49  52
  10   0   2 44009.4 3830.29  54
 -10   0  -2 49882.5 5477.23   3
  10   0   2 46969.2 3693.99  13
 -10   0  -3 55632.0 3901.51  52
  10   0   3 55056.6 4499.67  55
  10   0   3 49266.8 4280.61  54
 -10   0  -3 52529.9 5459.92   3
  10   0   3 51313.4 4022.32  13
 -10   0  -4 143793. 6772.79  52
  10   0   4 132117. 7509.92  55
 -10   0  -4 146620. 9917.02   3
 -10   0  -4 132901. 6721.18  21
  10   0   4 134068. 7000.40  13
  10   0   5 3866.83 1947.25  55
 -10   0  -5 4733.48 1509.21  52
  10   0   5 2723.30 1344.67  13
 -10   0  -5 3615.27 1469.68  21
 -10   0  -5 3091.23 1944.05   3
 -10   0  -6 13433.3 2288.30  52
  10   0   6 13135.9 2554.80  55
 -10   0  -6 11905.1 2188.58  21
 -10   0  -6 11098.3 3052.41   3
  10   0   6 19403.8 2815.10  13
  10   0   7 16590.5 2933.93  55
 -10   0  -7 21005.0 2799.23  52
 -10   0  -7 16907.1 2574.34  21
 -10   0  -7 24516.4 4504.83   3
  10   0   7 25463.1 3346.73  13
  10   0   8 49811.3 3832.80  48
 -10   0  -8 52408.3 3836.07  67
 -10   0  -8 43148.8 3510.59  72
 -10   0  -8 45962.7 4364.68  52
  10   0   8 54349.3 5717.99  11
  10   0   8 44341.3 3715.76  33
 -10   0  -8 51037.4 4702.04  21
 -10   0  -8 40652.4 5783.27   3
  10   0   8 49588.0 3853.15  39
 -10   0  -9 38661.8 3455.32  72
  10   0   9 46320.9 3800.60  48
  10   0   9 41770.4 3462.83  47
 -10   0  -9 46412.3 3752.42  67
 -10   0  -9 38748.4 3476.83  64
  10   0   9 41247.6 3637.50  33
 -10   0  -9 43927.9 3572.12  25
  10   0   9 49202.7 5798.12  11
  10   0   9 45290.6 3873.72  39
  10   0   9 39242.8 3574.81  40
  10   0  10 598.463 1032.15  48
 -10   0 -10-1018.67 883.328  67
 -10   0 -10 170.603 1160.09  72
  10   0  10-867.713 960.706  71
 -10   0 -10 378.503 704.810  64
 -10   0 -10 149.726 730.595  25
  10   0  10 1970.87 1005.98  47
  10   0  10-1108.98 1533.73  11
  10   0  11 1116.50 1063.41  71
 -10   0 -11 4417.22 1517.45  67
  10   0  11 4363.30 1235.17  47
 -10   0 -11 3081.76 1314.99  72
 -10   0 -11 1647.00 1054.68  64
 -10   0 -11 3595.61 1177.10  31
  10   0  11 1836.83 1352.07  11
 -10   0 -11 2709.21 1206.07  25
  10   0  12 11394.6 1767.90  71
 -10   0 -12 10744.6 1927.26  67
 -10   0 -12 10714.6 1833.58  72
  10   0  12 9815.75 1664.60  47
  10   0  12 16577.0 3360.42  11
 -10   0 -12 12603.6 1863.10  25
 -10   0 -12 10778.2 1874.40  31
  10   0  13 1789.57 949.756  71
  10   0  13 1754.82 879.474  47
 -10   0 -13 1808.57 1091.74  67
 -10   0 -13 2559.82 1140.17  72
 -10   0 -13 1550.18 790.174  31
  10   0  13-319.457 1485.80  11
 -10   0 -14 3895.13 1030.96  67
 -10   0 -14 5154.99 1159.89  72
  10   0  14 5622.05 1029.29  71
  10   0  14 3665.41 885.828  28
  10   0  14 1413.46 857.374  11
 -10   2  15 4508.28 973.005  70
  10   2 -15 4089.26 910.490  49
  10   2 -15 6050.77 1187.81  27
  10   2 -15 4825.93 1483.12   7
 -10   2  14 213.665 757.000  70
  10   2 -14 910.201 795.070  49
  10   2 -14 106.620 771.346  32
  10   2 -14 3051.89 1844.67   7
  10   2 -14 1143.77 887.225  27
 -10   2  13 23853.6 2540.90  70
  10   2 -13 27645.3 2828.47  49
  10   2 -13 22585.2 2744.37  32
  10   2 -13 20603.6 2481.84  27
  10   2 -13 21872.2 3915.38   7
  10   2 -13 25950.0 2662.18  42
 -10   2  12 5897.87 1477.14  70
  10   2 -12 4020.35 2216.05   7
  10   2 -12 2850.47 1350.42  32
  10   2 -12 4115.21 1469.73  27
  10   2 -12 3280.10 1354.53  42
  10   2 -12 1909.01 1239.53  38
 -10   2  11 64323.3 4436.61  70
  10   2 -11 70749.3 4834.64  42
  10   2 -11 66045.3 4711.77  32
  10   2 -11 68216.3 4595.01  27
  10   2 -11 64111.0 6675.65   7
  10   2 -11 68396.0 4742.47  38
 -10   2  10 50524.5 3806.02  70
  10   2 -10 52643.9 4045.87  38
  10   2 -10 60540.5 4375.16  32
  10   2 -10 54556.0 3992.01  27
  10   2 -10 51389.2 5809.09   7
 -10   2   9 28992.7 2660.84  70
  10   2  -9 24297.6 3889.04   7
  10   2  -9 33668.7 3081.63  32
  10   2  -9 31704.7 2971.94  38
 -10   2   8 14553.2 2452.28  53
  10   2  -8 21474.0 2855.38  17
 -10   2   8 19952.9 4042.16   5
 -10   2   7 28717.4 3141.71  53
 -10   2   7 21955.4 2805.90  58
  10   2  -7 32942.8 3491.44  79
  10   2  -7 35131.1 3664.56  74
  10   2  -7 34064.7 3471.80  73
  10   2  -7 35780.6 3494.47  17
 -10   2   7 31274.4 4640.44   5
  10   2  -7 36418.9 5468.22   2
 -10   2   6 265105. 10836.0  53
 -10   2   6 303117. 11574.3  58
  10   2  -6 285248. 11380.6  79
  10   2  -6 292811. 11534.7  74
  10   2  -6 298511. 11548.7  73
  10   2  -6 287481. 15332.5   2
 -10   2   6 312816. 14923.3   5
  10   2  -6 298442. 11499.7  17
 -10   2   5 48116.5 3677.93  53
 -10   2   5 52922.2 4048.42  58
  10   2  -5 52976.0 3567.01  56
  10   2  -5 45960.0 3748.07  79
  10   2  -5 53366.1 4016.57  74
  10   2  -5 42482.5 3583.43  73
  10   2  -5 51087.8 5694.05   2
 -10   2   5 49657.7 5244.83   5
  10   2  -5 49627.4 4361.44  19
 -10   2   4 35626.2 2973.43  53
 -10   2   4 39544.8 3464.34  58
  10   2  -4 44078.0 3174.37  56
 -10   2   4 41964.1 2915.62  52
  10   2  -4 47837.0 5275.63   2
 -10   2   4 34084.4 3996.79   5
  10   2  -4 45177.8 3981.19  19
 -10   2   3 101409. 5238.92  53
 -10   2   3 110512. 5979.81  58
  10   2  -3 112705. 5315.72  56
 -10   2   3 106837. 4993.70  52
  10   2  -3 106230. 7781.86   2
 -10   2   3 105161. 6807.82   5
  10   2  -3 115145. 6355.85  19
  10   2  -3 106732. 5568.54  15
 -10   2   2 311697. 10829.0  53
 -10   2   2 322906. 11836.4  58
  10   2  -2 322929. 10904.8  56
 -10   2   2 321325. 10648.9  52
  10   2  -2 302765. 10978.9  15
  10   2  -2 314599. 14381.5   2
 -10   2   2 329850. 12712.4   5
  10   2  -2 352356. 12552.9  19
  10   2  -2 325157. 11422.5  16
 -10   2   2 345625. 10233.0  12
 -10   2   1 167202. 8238.27  58
  10   2  -1 171587. 7262.52  56
 -10   2   1 190460. 7453.44  52
  10   2  -1 185989. 7350.75  54
  10   2  -1 190704. 7865.84  55
 -10   2   1 209811. 9952.04   3
 -10   2   1 189970. 8469.07   5
  10   2  -1 206426. 8826.93  19
  10   2  -1 193499. 7839.10  16
  10   2  -1 175592. 7470.78  15
  10   2  -1 181123. 10132.3   2
  10   2   0 10849.2 2172.97  55
 -10   2   0 12655.4 1855.03  52
 -10   2   0 9316.42 2177.65  58
 -10   2   0 10299.4 1763.18  57
  10   2   0 10758.5 1811.74  13
  10   2   0 8593.19 2060.61   2
 -10   2   0 8295.56 2058.16   3
  10   2   0 10134.1 1933.84  19
  10   2   0 11315.4 2092.54  18
 -10   2  -1 322560. 11413.1  52
 -10   2  -1 308601. 11878.4  57
  10   2   1 305124. 12466.4  55
  10   2   1 307334. 11868.0  13
 -10   2  -1 321756. 15116.1   3
  10   2   1 311372. 11960.1  18
  10   2   2 5777.05 1849.68  55
 -10   2  -2 5476.94 1587.63  52
 -10   2  -2 6542.46 2210.56  57
  10   2   2 7349.17 1910.38  13
 -10   2  -2 7281.79 1375.67  21
 -10   2  -2 5231.82 2514.99   3
  10   2   2 6113.93 1692.96  18
  10   2   3 157192. 8713.42  55
 -10   2  -3 157024. 7701.98  52
 -10   2  -3 149728. 10771.4   3
 -10   2  -3 164802. 7194.98  21
  10   2   3 165355. 7779.48  18
  10   2   3 146265. 7994.60  13
 -10   2  -4 325268. 12595.2  52
 -10   2  -4 303937. 12536.5  78
 -10   2  -4 332286. 12896.3  76
  10   2   4 311342. 13779.1  55
 -10   2  -4 338789. 17588.4   3
 -10   2  -4 328032. 12036.9  21
  10   2   4 355483. 12536.1  18
 -10   2  -5 32048.9 3567.46  78
 -10   2  -5 31962.7 3564.34  76
 -10   2  -5 25920.7 3222.97  52
  10   2   5 28281.5 3870.26  55
 -10   2  -5 26163.8 3007.23  21
 -10   2  -5 23758.8 4651.76   3
 -10   2  -6 99997.2 6570.56  52
  10   2   6 102841. 7776.56  55
 -10   2  -6 104069. 6942.05  78
 -10   2  -6 97140.3 6687.73  76
 -10   2  -6 112058. 10300.8   3
 -10   2  -6 96611.5 6281.56  21
 -10   2  -7 7301.91 2228.66  78
 -10   2  -7 7637.09 2004.42  76
 -10   2  -7 4330.84 1707.51  52
  10   2   7 5850.32 2292.89  55
 -10   2  -7 3402.38 1379.13  21
 -10   2  -7 3904.74 2533.40   3
  10   2   8 155783. 7354.93  48
 -10   2  -8 150606. 7259.00  67
 -10   2  -8 153350. 7267.01  72
  10   2   8 166495. 7793.30  30
  10   2   8 151059. 10086.6  11
  10   2   8 164919. 8080.42  33
  10   2   8 164621. 7828.36  39
  10   2   9 24955.4 2779.48  48
 -10   2  -9 30672.6 3032.78  67
 -10   2  -9 29318.2 2943.57  72
  10   2   9 27181.5 3072.17  33
  10   2   9 28658.1 2980.32  30
  10   2   9 30644.8 4433.04  11
  10   2   9 27441.6 3066.33  39
 -10   2 -10 13622.1 2040.14  72
 -10   2 -10 15698.8 2247.28  67
  10   2  10 14446.9 2160.75  48
  10   2  10 13654.1 2190.48  33
  10   2  10 17070.6 3394.19  11
  10   2  10 14117.2 2252.16  39
 -10   2 -11 18073.4 2282.75  67
  10   2  11 20996.6 2560.62  48
 -10   2 -11 18096.8 2193.25  72
  10   2  11 20281.4 3533.99  11
  10   2  11 20064.3 2420.89  33
 -10   2 -11 18274.1 2557.18  31
 -10   2 -11 18430.5 2442.70  25
  10   2  12 17790.9 2252.67  71
 -10   2 -12 16023.7 2060.30  67
 -10   2 -12 17224.7 2000.99  72
 -10   2 -12 13132.1 2037.33  31
 -10   2 -12 17140.1 2209.87  25
  10   2  12 19535.8 2424.78  47
  10   2  12 13715.2 2775.15  11
 -10   2 -13 31144.7 2512.15  67
  10   2  13 31351.8 2645.10  47
  10   2  13 30566.5 2599.74  71
  10   2  13 31123.2 3661.19  11
 -10   2 -13 30339.5 2705.90  31
 -10   2 -13 31918.3 2576.40  26
 -10   2 -13 32453.1 2743.99  25
  10   2  14 4038.91 845.836  47
 -10   2 -14 4145.31 816.318  67
  10   2  14 2461.44 731.007  71
 -10   2 -14 2745.84 712.016  26
 -10   2 -14 3079.81 786.358  38
  10   4 -13 17204.1 1885.30  49
  10   4 -13 17451.7 1980.89  32
  10   4 -13 18063.8 1953.15  42
  10   4 -13 16062.6 2537.57   7
  10   4 -12 10253.5 1676.07  49
  10   4 -12 8588.12 1674.48  42
  10   4 -12 13481.7 2675.49   7
  10   4 -12 8310.09 1572.39  32
  10   4 -11 4435.43 1352.30  49
  10   4 -11 4066.22 1367.81  32
  10   4 -11 2021.02 1250.91   7
  10   4 -10 51936.4 5445.43   7
  10   4 -10 52711.6 4059.50  32
  10   4  -9 18540.5 2467.43  32
  10   4  -8 16514.8 2196.85  32
  10   4  -7 17422.6 2247.77  32
  10   4  -6 28268.4 2709.01  32
  10   4  -5 43631.5 3365.74  49
  10   4  -4 8843.39 1788.18  73
 -10   4   4 13464.6 2456.08  61
  10   4  -4 11249.9 2080.20  79
  10   4  -4 15385.4 2424.57  17
 -10   4   3 98057.1 6801.11  58
  10   4  -3 72020.3 5619.53  56
  10   4  -3 94610.3 5983.61  79
  10   4  -3 95405.6 6000.44  73
  10   4  -3 102693. 7489.24  19
  10   4  -3 94599.1 6026.17  17
  10   4  -3 95230.0 9082.79   2
 -10   4   2 24773.4 3434.23  58
 -10   4   2 20048.5 2996.02  57
  10   4  -2 16269.2 2535.10  56
  10   4  -2 18824.6 4180.63   2
  10   4  -2 25890.8 3927.36  19
  10   4  -2 21261.1 3098.86  16
 -10   4   1 75802.1 5980.71  58
 -10   4   1 65397.7 5611.57  57
  10   4  -1 67249.6 5245.94  56
  10   4  -1 70516.8 7754.86   2
  10   4  -1 80546.3 6706.43  19
  10   4  -1 78611.0 5815.26  16
  10   4  -1 72880.8 5102.63  15
 -10   4   0 9834.94 2488.87  58
 -10   4   0 6684.88 1986.62  57
  10   4   0 2800.02 1747.33   2
  10   4   0 5189.53 2079.24  19
  10   4   0 9922.96 2968.69  18
  10   4   0 7866.99 1914.13  16
 -10   4  -1 56370.9 5563.30  57
  10   4   1 44315.8 6411.66   2
 -10   4  -1 49132.3 4822.21  20
  10   4   1 52796.7 5366.67  19
  10   4   1 52519.9 5518.94  18
  10   4   1 52422.1 4861.02  16
  10   4   2 6301.76 2531.43   2
 -10   4  -2 7825.07 2333.68  20
  10   4   2 13729.8 2854.53  18
 -10   4  -3 1739.90 1861.14   3
  10   4   7 29588.5 3117.24  39
  10   4   8 19822.6 2454.47  39
 -10   4  -9 3193.41 1085.20  31
  10   4   9 3301.86 1144.22  33
  10   4   9 1700.95 918.930  39
  10   4  10 452.902 690.897  33
 -10   4 -10 610.269 729.762  31
 -10   4 -10 1035.94 957.197  25
  10   4  11 7754.65 1323.86  71
 -10   4 -11 10139.3 1535.84  31
 -10   4 -11 9926.75 1613.68  26
 -10   4 -11 8692.77 1391.15  25
  10   4  12 1244.88 634.126  71
  10   4  12 400.431 633.958  47
 -10   4 -12 543.703 617.328  26
 -10   4 -12 964.439 651.427  25
  10   6 -10-347.742 621.997  29
  10   6  -9 4726.65 1135.36  42
  10   6  -8 19041.5 2092.92  42
  11  -7  -6 21602.0 2066.39  63
 -11  -7   6 24801.6 3770.12   6
  11  -7  -5 3832.84 1017.10  63
 -11  -7   5 7879.24 2326.70   6
  11  -7  -4 8342.98 1458.01  63
 -11  -7   4 13002.0 2921.66   6
  11  -7  -3 6452.29 1306.57  63
 -11  -7   3 9155.04 2628.80   6
  11  -7  -2 8050.51 1390.73  63
  11  -7  -2 5269.44 1212.14  69
  11  -7  -2 5974.15 1209.64  65
  11  -7  -1 94.2932 615.210  65
  11  -7  -1 2050.38 1044.29  69
 -11  -7   1 112.706 1660.54   6
  11  -7   0 1851.79 1143.76  69
  11  -7   0 1624.39 958.138  65
 -11  -7   0 1155.30 1494.32   6
  11  -7   1 29387.7 3013.33  69
  11  -7   1 29651.4 2653.42  65
 -11  -7  -1 27122.7 3983.05   6
  11  -7   2 8320.48 1739.26  69
  11  -7   2 8569.89 1520.04  65
 -11  -7  -2 7674.02 2241.80   6
  11  -7   3 4884.45 1203.87  65
  11  -7   3 7410.23 1485.82  69
 -11  -7  -3 3695.50 1522.48   6
  11  -7   4 910.885 860.344  69
  11  -7   4 921.404 745.043  65
 -11  -7  -4 4.07903 956.433   6
  11  -7   5 6457.04 1080.06  65
  11  -5 -12 5226.75 1004.16  63
  11  -5 -11 7464.04 1370.29  63
 -11  -5  11 6607.13 1798.87   9
 -11  -5  11 4523.49 1774.83   8
  11  -5 -10 14735.3 1964.31  63
 -11  -5  10 16375.4 2894.61   9
 -11  -5  10 18808.1 3791.55   8
  11  -5  -9 34236.2 3206.23  63
 -11  -5   9 37875.9 3426.06  71
 -11  -5   9 41182.1 4756.50   9
  11  -5  -8-1621.80 1263.36  63
 -11  -5   8 609.462 933.247  71
 -11  -5   8 1622.26 1319.26   9
 -11  -5   8-1721.62 2096.30   8
 -11  -5   7 26068.5 2956.01  71
  11  -5  -7 24156.4 2860.79  63
 -11  -5   7 22617.2 3657.43   9
 -11  -5   7 20614.6 4308.91   8
 -11  -5   6 57975.3 4342.29  71
  11  -5  -6 50290.4 4060.92  63
 -11  -5   6 55421.5 7063.86   8
  11  -5  -5 9318.74 1767.89  63
 -11  -5   5 10716.9 3159.25   8
  11  -5  -4 37966.6 3426.05  63
  11  -5  -4 42100.9 3851.31  69
 -11  -5   4 43370.2 5919.79   8
  11  -5  -3 18192.0 2697.80  69
  11  -5  -3 20554.7 2569.13  63
 -11  -5   3 22630.8 4264.11   6
 -11  -5   3 17001.1 3997.08   8
  11  -5  -2 68328.8 4621.68  63
  11  -5  -2 65615.0 5259.99  69
  11  -5  -2 60500.0 4225.11  65
 -11  -5   2 70357.5 7393.51   6
 -11  -5   2 66764.2 7153.23   8
  11  -5  -1 2610.09 1179.07  69
  11  -5  -1 4027.68 1318.38  63
  11  -5  -1 5226.79 1326.22  65
 -11  -5   1 6117.65 2584.13   6
 -11  -5   1 1750.74 1701.01   8
  11  -5   0 39933.9 4270.23  69
  11  -5   0 45664.7 3763.15  65
  11  -5   0 42787.7 3739.48  63
 -11  -5   0 45827.0 5753.47   6
 -11  -5   0 39887.5 5478.76  10
  11  -5   0 43891.8 3610.65  44
  11  -5   1 18744.9 2555.67  63
  11  -5   1 14230.6 2547.87  69
  11  -5   1 20356.8 2492.74  65
 -11  -5  -1 15318.9 3461.52  10
  11  -5   1 17108.6 2371.53  44
 -11  -5  -1 16302.0 3470.89   6
  11  -5   2 15365.6 2462.88  63
  11  -5   2 12049.9 2270.93  69
  11  -5   2 14006.7 2268.11  65
 -11  -5  -2 12432.2 3092.82   6
 -11  -5  -2 16944.0 3551.28  10
  11  -5   2 12834.4 2273.41  44
  11  -5   3 31396.9 3538.99  69
  11  -5   3 28664.0 3279.60  65
 -11  -5  -3 36997.5 5218.38   6
 -11  -5  -3 29599.8 4727.19  10
  11  -5   4 42243.0 3910.60  69
  11  -5   4 46663.4 4201.33  65
 -11  -5  -4 43530.0 5623.55   6
 -11  -5  -4 37176.5 5236.29  10
  11  -5   5 29707.2 3159.76  69
  11  -5   5 25094.6 3180.25  65
 -11  -5  -5 33986.4 4951.76  10
  11  -5   6 3986.91 1326.83  69
  11  -5   6 2327.76 1448.61  65
 -11  -5  -6 4234.52 1962.58  10
  11  -5   7 10953.2 1731.32  69
  11  -5   7 10896.4 2275.57  65
 -11  -5  -7 8067.81 2375.83  10
  11  -5   7 12286.7 2347.36  44
  11  -5   8 21796.7 2769.39  65
  11  -5   8 26146.6 2886.80  44
 -11  -5  -8 21938.4 3604.38  10
  11  -5   9 1837.46 1106.57  65
 -11  -5  -9 172.002 1074.99  10
  11  -5   9 1111.75 739.128  44
  11  -5  10 22349.2 2091.50  65
 -11  -5 -10 20402.7 2858.20  10
  11  -5  10 17335.0 1723.29  44
 -11  -3  14 5442.42 1180.35  71
  11  -3 -14 5528.30 1144.34  68
 -11  -3  14 4157.00 1367.22   9
 -11  -3  14 2976.43 1304.03   8
  11  -3 -13 2212.88 838.526  63
  11  -3 -13 2567.17 1079.52  68
 -11  -3  13 920.812 712.090  70
 -11  -3  13 1018.40 868.357  71
 -11  -3  13-309.016 919.366   9
  11  -3 -12 10011.9 1573.19  63
 -11  -3  12 12930.7 2019.14  70
  11  -3 -12 9479.25 1743.07  68
 -11  -3  12 9475.68 1796.54  71
 -11  -3  12 8845.58 2351.59   9
 -11  -3  12 11451.4 3340.22   8
  11  -3 -11 51494.3 3820.93  63
  11  -3 -11 47795.9 3840.60  68
 -11  -3  11 54539.3 4296.26  70
 -11  -3  11 44176.4 3845.18  71
 -11  -3  11 53026.4 5938.73   9
 -11  -3  11 49591.4 6638.91   8
 -11  -3  10 3156.78 1293.78  70
  11  -3 -10 3240.57 1227.75  63
  11  -3 -10 3663.07 1367.11  68
 -11  -3  10 2897.13 1253.65  71
 -11  -3  10 4521.57 1793.35   9
 -11  -3  10 3222.43 3140.93   8
 -11  -3   9 30818.3 3081.19  70
  11  -3  -9 26043.2 2795.43  63
  11  -3  -9 28917.6 2904.20  68
 -11  -3   9 29441.1 3076.49  71
 -11  -3   9 24207.5 4677.55   8
 -11  -3   8 83287.9 5115.14  70
  11  -3  -8 70937.7 4674.83  63
  11  -3  -8 78507.5 4903.47  68
 -11  -3   8 77331.5 4910.27  71
 -11  -3   8 78628.8 8077.70   8
 -11  -3   7 64325.7 4297.00  70
  11  -3  -7 62343.4 4205.86  63
  11  -3  -7 68194.3 4353.95  68
 -11  -3   7 62519.9 4202.30  71
 -11  -3   7 70676.5 7201.16   8
  11  -3  -6 26000.8 3241.57  54
  11  -3  -6 26730.9 3292.26  62
 -11  -3   6 26869.9 3758.13  60
 -11  -3   6 25524.1 3122.28  51
  11  -3  -6 33402.0 5569.61   4
  11  -3  -6 25467.5 3947.23  22
  11  -3  -5 40422.9 3933.99  54
  11  -3  -5 46794.3 4209.36  62
 -11  -3   5 39511.8 3802.73  51
 -11  -3   5 45078.5 4484.08  60
  11  -3  -5 40039.9 6349.35   4
  11  -3  -5 49324.0 5131.82  22
  11  -3  -4 65150.6 4793.65  62
 -11  -3   4 56158.8 4544.02  51
 -11  -3   4 64150.7 5027.93  60
  11  -3  -4 68485.0 4916.54  54
  11  -3  -4 57282.1 7634.37   4
  11  -3  -4 72635.0 5770.27  22
 -11  -3   3 57267.8 4443.85  51
  11  -3  -3 64404.5 4657.76  54
 -11  -3   3 59923.0 4681.66  60
  11  -3  -3 61861.1 4606.13  62
  11  -3  -3 74235.7 8690.68   4
  11  -3  -2 161385. 7782.91  54
 -11  -3   2 150500. 7574.23  51
  11  -3  -2 157503. 7644.89  62
 -11  -3   2 151032. 7717.19  60
 -11  -3   2 167082. 7216.59  59
  11  -3  -2 141298. 12391.8   4
  11  -3  -1 185865. 8460.57  54
 -11  -3   1 172280. 8365.51  51
 -11  -3   1 183111. 8428.47  60
 -11  -3   1 185959. 8085.78  59
  11  -3  -1 207223. 14567.1   4
 -11  -3   0 30628.2 3275.56  51
 -11  -3   0 35127.8 3286.56  60
 -11  -3   0 30797.8 3160.24  59
  11  -3   0 31647.1 3178.72  54
  11  -3   0 24341.3 3704.75   1
  11  -3   0 40188.3 6268.01   4
  11  -3   1 5951.41 1606.43  54
 -11  -3  -1 7408.03 1766.86  51
 -11  -3  -1 4540.01 1343.81  60
 -11  -3  -1 7443.90 1887.63  59
  11  -3   1 6598.54 2722.41   4
  11  -3   1 5419.02 2076.61   1
  11  -3   2 155900. 8008.82  54
 -11  -3  -2 168151. 8817.57  51
 -11  -3  -2 145196. 8240.39  59
  11  -3   2 157697. 11607.1   4
  11  -3   2 140873. 10025.1   1
  11  -3   3 46793.6 4160.24  54
 -11  -3  -3 54206.1 4899.17  51
 -11  -3  -3 46024.9 4691.05  59
  11  -3   3 40862.0 5549.43   1
 -11  -3  -4 11671.4 2552.67  51
 -11  -3  -4 11438.4 2506.66  59
  11  -3   4 12029.2 3264.35   1
 -11  -3  -5 23354.1 2564.21  66
  11  -3   5 21862.9 2693.93  45
  11  -3   5 18123.2 2528.43  36
  11  -3   5 14225.7 3745.55   1
 -11  -3  -5 26226.8 4189.09  10
 -11  -3  -6 89470.7 5207.10  66
 -11  -3  -6 56139.9 4299.18  64
  11  -3   6 86516.6 5665.62  36
 -11  -3  -6 91828.3 7780.05  10
  11  -3   6 57495.4 4269.28  40
  11  -3   6 93885.1 5638.06  45
 -11  -3  -7 67300.3 4699.55  64
  11  -3   7 70218.9 5136.12  36
 -11  -3  -7 59875.8 6523.36  10
  11  -3   7 76757.4 4981.56  40
 -11  -3  -8 39734.7 3603.53  64
  11  -3   8 42119.9 3982.22  36
 -11  -3  -8 41868.7 5429.47  10
  11  -3   8 48281.1 3930.55  40
 -11  -3  -9 12715.6 2119.65  64
 -11  -3  -9 11082.3 1862.57  72
  11  -3   9 9705.16 1973.76  36
 -11  -3  -9 16815.9 3517.91  10
  11  -3   9 15171.1 2435.53  28
  11  -3   9 13272.2 2113.69  40
 -11  -3 -10 9127.95 1767.40  64
 -11  -3 -10 7220.95 1470.20  72
  11  -3  10 6431.10 1739.49  36
 -11  -3 -10 6127.01 2307.32  10
  11  -3  10 8678.72 1909.23  28
 -11  -3 -11 636.919 753.320  72
  11  -3  11 572.257 824.491  36
 -11  -3 -11 1406.93 1490.45  10
  11  -3  11 129.984 916.846  28
  11  -3  12 10232.0 1564.63  65
 -11  -3 -12 13207.9 1617.00  72
 -11  -3 -12 15904.4 2698.05  10
  11  -3  12 15107.5 1827.67  28
 -11  -3 -13 18438.7 1586.31  72
  11  -3  13 19288.9 1651.23  65
  11  -3  13 13639.3 1479.39  28
 -11  -3 -13 19020.8 2530.49  10
  11  -1 -15 22337.1 2136.36  68
 -11  -1  15 19989.4 2092.17  70
 -11  -1  15 14689.6 1657.24  66
 -11  -1  15 22357.4 2166.97  71
  11  -1 -15 19882.9 1817.60  27
 -11  -1  15 23179.1 3001.25   9
 -11  -1  15 24133.4 3233.63   8
 -11  -1  14 14679.7 2064.97  70
  11  -1 -14 17243.2 2199.08  68
 -11  -1  14 15923.0 2016.41  66
 -11  -1  14 15092.4 2105.95  71
  11  -1 -14 15536.1 1917.59  27
 -11  -1  14 16761.2 3017.56   9
 -11  -1  14 18640.9 3836.61   8
  11  -1 -14 10656.6 2338.53   7
 -11  -1  13 13369.3 2120.38  70
 -11  -1  13 14507.2 2124.55  66
 -11  -1  13 15900.2 2267.82  71
  11  -1 -13 12968.9 1933.88  27
 -11  -1  13 17075.8 3565.19   9
  11  -1 -13 12193.1 2907.14   7
 -11  -1  13 12121.9 3476.48   8
 -11  -1  12 8314.27 1794.76  70
 -11  -1  12 10326.1 1913.50  71
 -11  -1  12 9386.91 3567.55   8
  11  -1 -12 9912.79 1781.64  27
  11  -1 -12 14729.1 3227.46   7
 -11  -1  11 88356.8 5542.82  70
  11  -1 -11 88228.5 5238.59  72
 -11  -1  11 82772.4 5228.00  71
  11  -1 -11 89874.3 7927.12   7
  11  -1 -11 95016.7 5463.27  27
 -11  -1  10 32558.1 3092.94  70
  11  -1 -10 26859.5 2724.79  72
 -11  -1  10 29215.7 2906.15  71
  11  -1 -10 35160.1 3094.34  27
  11  -1 -10 28496.9 4444.93   7
 -11  -1   9 427.014 739.303  70
 -11  -1   9 477.776 1126.94  53
  11  -1  -9 532.240 822.776  72
 -11  -1   9-851.456 898.230  71
  11  -1  -9-41.7062 654.579  27
  11  -1  -9 1310.83 1367.86   7
  11  -1  -8 19540.2 2627.82  62
 -11  -1   8 19833.9 2772.86  53
 -11  -1   8 12352.5 3177.16   5
  11  -1  -7 99636.6 5662.36  54
  11  -1  -7 104750. 6052.56  62
 -11  -1   7 96516.4 5852.07  53
 -11  -1   7 98239.4 8492.45   5
  11  -1  -7 109555. 10958.4   4
  11  -1  -6 173468. 7730.95  54
  11  -1  -6 173109. 7831.59  62
 -11  -1   6 166795. 7734.39  53
  11  -1  -6 190378. 7806.90  24
 -11  -1   6 169342. 10917.3   5
  11  -1  -5 7970.11 1503.84  54
  11  -1  -5 6804.21 1489.66  62
 -11  -1   5 6187.51 1244.99  51
 -11  -1   5 10832.7 1749.24  53
  11  -1  -5 9778.96 1684.01  24
 -11  -1   5 11787.0 2884.12   5
  11  -1  -5 7774.72 3697.59   4
  11  -1  -4 103797. 5320.13  54
 -11  -1   4 107135. 5174.30  51
  11  -1  -4 119775. 5618.85  62
 -11  -1   4 113098. 5453.36  53
 -11  -1   4 113830. 5682.06  52
  11  -1  -4 108267. 11064.3   4
  11  -1  -4 116210. 5924.19  24
 -11  -1   4 107222. 7715.49   5
 -11  -1   3 63816.7 3813.02  51
  11  -1  -3 65814.3 3895.90  62
 -11  -1   3 67201.5 3891.33  53
  11  -1  -3 65673.1 3973.15  54
 -11  -1   3 66233.0 4111.21  52
  11  -1  -3 74724.3 8751.80   4
 -11  -1   3 61933.4 5644.20   5
  11  -1  -3 72851.0 4648.98  24
  11  -1  -2 105819. 5321.17  54
 -11  -1   2 115077. 5414.83  51
  11  -1  -2 120807. 5402.19  62
 -11  -1   2 117764. 5260.07  53
 -11  -1   2 117907. 5614.80  52
 -11  -1   2 111182. 7521.25   5
  11  -1  -2 119324. 4705.78  15
  11  -1  -1 148960. 6499.90  54
 -11  -1   1 150946. 6131.79  53
 -11  -1   1 155588. 6583.40  51
 -11  -1   1 152281. 5733.65  60
 -11  -1   1 149529. 6544.21  52
 -11  -1   1 151127. 8915.25   5
  11  -1  -1 147078. 5850.64  22
  11  -1  -1 152901. 5552.86  15
 -11  -1   0 125264. 6105.52  51
 -11  -1   0 119770. 4581.99  60
 -11  -1   0 117461. 5633.86  52
  11  -1   0 113620. 5698.11  54
 -11  -1   0 122578. 5867.02  12
  11  -1   0 113258. 5817.97   1
  11  -1   1 14621.6 2192.70  54
 -11  -1  -1 15659.0 2023.85  52
  11  -1   1 16257.4 3103.34   4
  11  -1   1 16712.5 2390.50   1
 -11  -1  -1 17022.3 3413.62   3
 -11  -1  -1 14894.5 2139.24  12
 -11  -1  -2 76031.1 4599.94  52
  11  -1   2 77052.4 4979.26  54
  11  -1   2 85377.0 6596.20   4
  11  -1   2 74296.8 5938.71   1
 -11  -1  -2 78383.5 7183.13   3
 -11  -1  -2 77648.6 4848.43  12
 -11  -1  -3 404776. 13703.7  52
  11  -1   3 414167. 14641.8  54
 -11  -1  -3 385399. 14009.5  12
  11  -1   3 425746. 17914.6   1
 -11  -1  -3 407296. 18681.8   3
  11  -1   3 437950. 16151.6   4
  11  -1   4 21970.7 2905.83  54
 -11  -1  -4 19081.1 2396.75  52
  11  -1   4 19512.1 3916.50   1
 -11  -1  -4 17090.4 3554.08   3
  11  -1   5 23923.8 3103.20  54
 -11  -1  -5 29615.4 3032.45  52
  11  -1   5 24638.3 3154.74  55
 -11  -1  -5 21493.4 4387.24   3
  11  -1   5 21707.5 4416.15   1
 -11  -1  -6 5050.26 1720.03  50
  11  -1   6 1573.98 2117.30   1
 -11  -1  -6 2102.68 1788.94   3
  11  -1   7 83710.4 6395.63  54
 -11  -1  -7 92047.1 6728.25  50
  11  -1   7 90298.0 9363.48   1
 -11  -1  -7 87961.6 8567.57   3
 -11  -1  -8 65712.4 4459.13  67
 -11  -1  -8 62710.9 4355.27  72
  11  -1   8 71238.7 4541.21  48
 -11  -1  -8 65061.3 4439.99  64
 -11  -1  -8 56694.5 5818.32  10
  11  -1   8 66202.4 6614.70  11
  11  -1   8 63211.8 4383.20  40
  11  -1   9 12541.1 2017.18  48
 -11  -1  -9 13377.0 2176.09  67
 -11  -1  -9 11823.6 2016.48  64
 -11  -1  -9 17335.9 2379.40  72
 -11  -1  -9 16451.0 3314.51  10
  11  -1   9 14437.6 2252.45  40
  11  -1   9 19051.9 3484.88  11
 -11  -1 -10 62436.8 4447.41  67
 -11  -1 -10 65771.0 4666.20  64
 -11  -1 -10 66684.4 4675.71  72
 -11  -1 -10 50961.8 5683.13  10
  11  -1  10 60667.0 6451.66  11
 -11  -1 -11 4945.75 1431.29  67
 -11  -1 -11 3625.37 1361.74  64
 -11  -1 -11 5026.09 1560.98  72
  11  -1  11 4974.90 1349.72  36
  11  -1  11 5680.32 2165.27  11
 -11  -1 -11 4155.32 1836.90  10
 -11  -1 -12 21195.9 2421.26  67
 -11  -1 -12 23247.3 2546.78  72
  11  -1  12 21935.9 2249.90  36
 -11  -1 -12 19766.8 3213.03  10
  11  -1  12 21748.4 3807.55  11
 -11  -1 -13 8975.16 1517.32  67
 -11  -1 -13 10632.7 1669.30  72
 -11  -1 -14 6047.94 1044.09  67
 -11  -1 -14 4807.06 1017.47  72
  11  -1  14 6378.96 1691.41  11
  11  -1  14 5659.53 1077.47  28
 -11   1  15 19402.8 2027.30  70
 -11   1  15 22168.1 2214.97  66
  11   1 -15 18187.1 2036.92  27
  11   1 -15 18575.6 2810.01   7
 -11   1  14 15956.0 2108.63  70
 -11   1  14 15045.9 1815.94  71
  11   1 -14 15568.2 2177.89  27
  11   1 -14 15862.6 3139.51   7
 -11   1  13 6175.58 1545.10  70
  11   1 -13 10030.5 1673.64  49
 -11   1  13 9412.53 1570.01  71
  11   1 -13 11246.1 1810.46  32
  11   1 -13 10210.6 1931.99  27
  11   1 -13 8516.87 2631.54   7
 -11   1  12 8816.53 1881.16  70
  11   1 -12 10154.2 1730.08  49
 -11   1  12 10917.5 1753.27  71
  11   1 -12 10286.1 1953.77  32
  11   1 -12 6796.48 1656.49  27
  11   1 -12 9841.08 2857.60   7
 -11   1  11 74160.0 4916.37  70
 -11   1  11 74945.0 4665.06  71
  11   1 -11 83856.4 5237.00  42
  11   1 -11 80724.9 5047.70  38
  11   1 -11 70960.2 4747.18  27
  11   1 -11 77888.9 7348.66   7
  11   1 -11 80892.6 5080.51  32
 -11   1  10 29883.0 2946.56  70
  11   1 -10 33849.8 3211.24  42
  11   1 -10 29877.8 2964.00  27
  11   1 -10 32298.4 3039.86  32
  11   1 -10 25913.2 4164.78   7
  11   1 -10 29991.0 3002.16  38
 -11   1   9 2086.24 857.648  70
 -11   1   9-1200.07 1083.72  55
  11   1  -9 2596.34 961.571  32
  11   1  -9 3920.05 1184.34  27
  11   1  -9 2450.52 1163.78  17
  11   1  -9 2387.95 1147.72  42
  11   1  -9 1370.09 1518.37   7
  11   1  -9 988.243 718.855  38
 -11   1   8 21113.4 2895.41  53
  11   1  -8 24051.8 5095.68   2
  11   1  -8 18027.5 2575.49  17
 -11   1   8 14949.2 3630.97   5
 -11   1   7 100066. 6139.42  53
  11   1  -7 100364. 6024.96  79
  11   1  -7 110408. 6254.99  73
  11   1  -7 108214. 9472.71   2
 -11   1   7 110704. 8946.89   5
  11   1  -7 111364. 6277.93  17
 -11   1   6 166236. 7985.11  53
 -11   1   6 184653. 8186.83  58
  11   1  -6 179813. 8094.73  79
  11   1  -6 185489. 8074.00  74
  11   1  -6 177002. 8057.15  73
 -11   1   6 180280. 11137.5   5
  11   1  -6 182801. 8204.34  17
  11   1  -6 187465. 11834.1   2
  11   1  -5 10975.6 1808.88  73
 -11   1   5 8686.74 1701.94  53
 -11   1   5 6651.25 1351.57  52
 -11   1   5 10565.4 1854.94  58
  11   1  -5 8672.96 1621.48  79
  11   1  -5 9092.35 1522.02  74
  11   1  -5 8927.38 2584.42   2
 -11   1   5 8155.64 2372.81   5
 -11   1   4 101387. 5419.51  53
 -11   1   4 104089. 5792.61  58
 -11   1   4 103760. 5224.64  52
  11   1  -4 109929. 5158.50  74
  11   1  -4 110556. 7548.47   2
 -11   1   4 110249. 7561.69   5
  11   1  -4 109747. 6031.22  19
  11   1  -3 74332.6 3555.34  54
 -11   1   3 60484.9 3892.05  53
 -11   1   3 70390.1 4655.00  58
 -11   1   3 66702.5 4041.27  52
  11   1  -3 67209.3 5650.23   2
 -11   1   3 70545.6 5620.25   5
  11   1  -3 72239.8 4492.95  19
  11   1  -3 74304.5 4332.08  15
 -11   1   2 111874. 5532.71  53
 -11   1   2 119036. 5614.00  52
  11   1  -2 129762. 5196.97  54
  11   1  -2 130078. 7524.47   2
 -11   1   2 134877. 7026.26   3
 -11   1   2 132031. 7501.23   5
  11   1  -2 125197. 5930.83  19
  11   1  -2 126060. 5395.84  16
  11   1  -2 123764. 5702.67  15
 -11   1   2 122879. 5512.71  12
  11   1  -1 137106. 5878.39  54
 -11   1   1 132721. 5779.63  57
 -11   1   1 128186. 6069.29  52
 -11   1   1 134295. 7643.88   3
 -11   1   1 139733. 7574.32   5
  11   1  -1 143683. 6202.47  19
  11   1  -1 135831. 5668.61  16
  11   1  -1 137820. 6030.03  15
  11   1  -1 136375. 7623.32   2
 -11   1   1 137086. 6037.11  12
 -11   1   0 132027. 5998.56  57
 -11   1   0 129184. 6166.45  52
  11   1   0 135292. 6663.68  55
  11   1   0 115244. 5980.98  54
 -11   1   0 115741. 7647.58   3
 -11   1   0 132052. 7261.26   5
  11   1   0 146398. 6086.03  19
  11   1   0 132617. 7394.74   2
  11   1   1 4640.43 1810.92  54
 -11   1  -1 5029.54 1582.40  57
  11   1   1 5958.26 1987.82  55
 -11   1  -1 3317.98 1323.63  52
  11   1   1 4322.73 1526.83  18
 -11   1  -1 1001.97 1578.00   3
  11   1   1 4271.92 1484.11  13
 -11   1  -2 75407.8 4888.28  52
  11   1   2 74042.7 5474.78  55
 -11   1  -2 84321.5 7081.92   3
  11   1   2 80407.7 4572.62  18
  11   1   2 72854.0 5061.65  13
 -11   1  -3 414971. 14219.1  52
  11   1   3 384016. 15056.5  55
 -11   1  -3 395180. 17903.3   3
 -11   1  -3 403323. 13678.0  21
  11   1   3 427291. 13238.4  18
  11   1   3 382571. 14387.0  13
 -11   1  -4 15582.3 2317.12  52
  11   1   4 17762.7 3044.41  55
 -11   1  -4 17556.8 2410.48  21
 -11   1  -4 13836.7 3266.57   3
  11   1   4 16054.4 2607.71  13
 -11   1  -5 37592.3 3687.27  52
  11   1   5 33880.4 4171.31  55
  11   1   5 39183.6 4076.75  13
 -11   1  -5 42221.7 5798.06   3
 -11   1  -5 34914.0 3524.95  21
  11   1   6 8244.25 2514.51  55
 -11   1  -6 4016.58 1335.43  52
 -11   1  -6 4647.54 1515.66  21
 -11   1  -6 5835.37 2430.60   3
  11   1   6 8559.03 2265.19  13
 -11   1  -7 93344.4 6532.52  52
  11   1   7 94677.3 7442.39  55
 -11   1  -7 84753.6 8751.52   3
 -11   1  -7 95110.7 6510.25  21
  11   1   7 89269.0 6671.12  13
 -11   1  -8 55264.9 4135.65  67
 -11   1  -8 60308.3 4257.57  72
  11   1   8 66940.9 4550.78  48
  11   1   8 62279.4 6211.33  11
  11   1   8 64071.3 4566.69  33
  11   1   8 63671.5 4477.01  30
  11   1   8 64739.4 4632.30  39
  11   1   8 55599.5 4454.45  40
 -11   1  -9 10480.1 1880.74  72
 -11   1  -9 10330.3 1862.89  67
  11   1   9 14230.8 2207.94  48
  11   1   9 11931.3 2098.49  33
  11   1   9 11376.2 1989.07  39
  11   1   9 7637.93 2143.84  11
  11   1  10 53818.5 4249.53  48
 -11   1 -10 56980.8 4295.42  67
 -11   1 -10 59223.8 4321.06  72
  11   1  10 57019.2 4414.01  33
  11   1  10 55420.3 4432.79  39
 -11   1 -10 66681.7 4552.61  25
  11   1  10 54948.3 6055.13  11
  11   1  11 4257.09 1476.42  48
 -11   1 -11 3667.42 1243.00  67
  11   1  11 3942.84 1343.51  71
 -11   1 -11 3714.52 1244.22  72
 -11   1 -11 2869.65 1288.22  31
 -11   1 -11 4262.20 1383.47  25
  11   1  11 2349.00 1048.88  47
  11   1  11 4244.22 1915.12  11
  11   1  12 15800.7 2143.76  71
 -11   1 -12 17970.8 2243.08  67
 -11   1 -12 19199.6 2233.31  72
 -11   1 -12 20003.7 2415.14  31
 -11   1 -12 16593.3 2153.27  26
 -11   1 -12 16551.9 2266.46  25
  11   1  12 18641.2 2232.05  47
  11   1  12 19870.4 3417.14  11
  11   1  13 8432.65 1492.52  71
 -11   1 -13 8682.01 1427.42  72
 -11   1 -13 10016.6 1580.64  67
  11   1  13 8913.97 1446.65  47
 -11   1 -13 11163.6 1719.01  31
 -11   1 -13 10196.9 1462.36  26
 -11   1 -13 9283.02 1499.39  25
  11   1  13 10621.5 2358.14  11
 -11   1 -14 5881.71 1035.74  67
 -11   1 -14 5286.15 1000.83  72
  11   1  14 6656.56 1145.56  71
  11   1  14 3636.00 1359.01  11
 -11   1 -14 5931.08 1027.33  38
  11   3 -14 7999.20 1304.43  49
 -11   3  14 6720.14 1163.89  66
  11   3 -14 4281.86 981.782  42
  11   3 -14 7022.88 1285.64  32
  11   3 -14 8152.64 1248.06  27
  11   3 -14 7233.15 1871.34   7
  11   3 -13 5761.26 1301.12  49
  11   3 -13 4444.76 1373.26  32
  11   3 -13 6323.10 1475.10  42
  11   3 -13 5171.10 1181.75  27
  11   3 -13 3595.69 1694.32   7
  11   3 -12 6970.40 1612.26  49
  11   3 -12 8468.44 1794.06  32
  11   3 -12 6452.94 1388.29  27
  11   3 -12 9359.51 1933.97  42
  11   3 -12 8314.62 2398.10   7
  11   3 -11 54880.0 3956.90  27
  11   3 -11 49166.6 4065.84  32
  11   3 -11 57768.3 4455.75  42
  11   3 -11 44224.3 5334.98   7
  11   3 -10 2086.50 1237.96  32
  11   3 -10 3925.27 1079.60  27
  11   3 -10 1453.23 1285.62   7
  11   3  -9 27204.5 2899.85  38
  11   3  -9 28251.6 2988.37  32
  11   3  -9 27053.0 2727.52  27
  11   3  -9 28613.3 4325.87   7
  11   3  -8 79731.3 4962.64  32
  11   3  -8 79009.5 6835.24   7
  11   3  -8 80176.1 4906.91  38
  11   3  -7 67549.6 4363.52  38
  11   3  -7 70846.7 4469.22  32
 -11   3   6 17862.7 2784.94  58
  11   3  -6 28140.4 3300.95  79
  11   3  -6 30623.0 3470.59  73
  11   3  -6 27936.6 3482.75  74
  11   3  -6 28901.0 3800.91  19
  11   3  -6 30808.0 5208.52   2
  11   3  -6 26336.9 3139.57  17
 -11   3   5 26519.8 3332.24  58
  11   3  -5 42321.8 3732.71  56
  11   3  -5 33050.9 3456.62  79
  11   3  -5 45523.3 4170.49  74
  11   3  -5 37749.9 3700.42  73
  11   3  -5 38018.1 5327.87   2
  11   3  -5 43471.8 4532.60  19
  11   3  -5 37929.1 3737.52  17
 -11   3   4 69384.6 4712.44  53
 -11   3   4 72864.4 5406.37  58
  11   3  -4 53822.3 4331.57  56
  11   3  -4 70097.3 5017.90  79
  11   3  -4 67434.0 4888.01  73
  11   3  -4 80028.9 6066.49  19
  11   3  -4 80508.4 7709.26   2
 -11   3   3 57914.5 4272.47  53
 -11   3   3 63358.4 4946.30  58
  11   3  -3 67463.8 4740.06  56
  11   3  -3 63385.2 4605.68  15
  11   3  -3 65643.6 5469.47  19
  11   3  -3 74177.1 7302.55   2
 -11   3   2 134483. 6805.94  53
 -11   3   2 142262. 7827.03  58
  11   3  -2 139192. 7119.73  56
  11   3  -2 136362. 7048.71  15
  11   3  -2 152993. 8638.72  19
  11   3  -2 137619. 7421.38  16
  11   3  -2 130187. 9905.87   2
 -11   3   1 185611. 8445.53  53
 -11   3   1 165623. 8953.92  58
 -11   3   1 191679. 9005.06  57
  11   3  -1 185954. 8545.74  56
  11   3  -1 208620. 10209.2  19
  11   3  -1 181961. 8680.77  16
  11   3  -1 179186. 8272.90  15
  11   3  -1 186874. 11875.8   2
 -11   3   0 24757.8 3296.43  58
 -11   3   0 31461.1 3047.63  52
 -11   3   0 31351.7 3450.54  57
  11   3   0 30337.8 4565.73   2
  11   3   0 33162.2 3890.81  19
  11   3   0 25499.2 3546.19  18
  11   3   0 31677.0 3346.29  16
  11   3   0 33183.2 3223.66  15
  11   3   0 28607.2 3140.47  13
 -11   3  -1 7449.92 1690.25  52
 -11   3  -1 7652.26 2171.07  57
  11   3   1 8053.30 2206.27  55
  11   3   1 6574.53 2122.55   2
 -11   3  -1 12193.6 3231.84   3
  11   3   1 11579.8 2546.38  18
  11   3   1 8369.23 1740.26  15
  11   3   1 9878.48 2148.04  13
 -11   3  -2 133819. 7427.09  52
 -11   3  -2 129266. 8337.15  57
  11   3   2 141111. 8730.13  55
 -11   3  -2 157883. 11386.3   3
  11   3   2 137247. 8336.38  18
  11   3   2 140467. 8073.91  13
 -11   3  -3 47407.7 4306.35  52
  11   3   3 46328.4 5058.23  55
 -11   3  -3 46262.7 6466.88   3
  11   3   3 50756.0 4724.78  18
  11   3   3 43313.3 4556.33  13
  11   3   4 13632.3 3008.18  55
 -11   3  -4 12382.2 2425.97  52
 -11   3  -4 15734.0 4009.53   3
  11   3   4 11816.0 2468.28  18
  11   3   4 12803.6 2560.05  13
 -11   3  -5 20519.2 2970.64  52
  11   3   5 19764.2 3605.32  55
 -11   3  -5 21407.6 4757.35   3
  11   3   5 22914.9 3220.54  18
  11   3   5 29822.4 4069.83  13
  11   3   6 91846.4 5314.18  43
  11   3   7 61052.0 4505.00  30
  11   3   8 43833.3 3700.92  48
  11   3   8 41102.6 3671.47  39
  11   3   8 43152.7 3694.16  30
  11   3   9 9817.90 1835.08  48
  11   3   9 7839.96 1780.50  33
  11   3   9 11168.5 1794.26  30
  11   3   9 12848.0 1992.14  39
  11   3  10 10300.4 1791.54  48
  11   3  10 8784.26 1780.84  33
 -11   3 -10 7906.44 1702.24  31
  11   3  10 10046.0 1755.90  39
  11   3  11 1833.36 1003.64  33
 -11   3 -11 422.278 843.779  31
 -11   3 -11-416.129 895.707  25
  11   3  12 8630.55 1363.60  71
 -11   3 -12 8223.28 1456.10  31
 -11   3 -12 10591.2 1638.69  26
 -11   3 -12 7632.60 1378.93  25
  11   3  12 8614.34 1505.83  47
  11   3  13 23856.3 1924.75  47
  11   3  13 21528.9 1829.56  71
 -11   3 -13 19312.7 2429.59   7
 -11   3 -13 20908.4 1884.55  31
 -11   3 -13 21539.6 1863.80  26
 -11   3 -13 20847.1 1847.31  25
  11   5 -12 6243.89 1090.47  49
  11   5 -12 6567.33 1177.08  29
  11   5 -12 5733.28 1105.14  42
  11   5 -11 5856.58 1161.81  49
  11   5 -11 6452.40 1274.04  32
  11   5 -11 8239.02 1491.74  42
  11   5 -10 16567.7 2092.54  49
  11   5 -10 17013.8 2035.78  32
  11   5 -10 17593.9 2202.76  42
  11   5  -9 29172.5 2846.55  49
  11   5  -9 28485.5 2746.17  32
  11   5  -9 26476.2 2784.00  42
  11   5  -8 1806.09 1071.24  49
  11   5  -7 20222.1 2410.97  49
  11   5   8 23152.5 2488.01  33
  11   5   9 1256.36 674.458  33
 -11   5  -9 2535.94 867.131  25
 -11   5 -10 23587.1 1956.52  26
  12  -6  -9 2407.00 980.868  63
 -12  -6   9 4968.27 2223.64   6
 -12  -6   9 1327.57 1219.99   8
  12  -6  -8-780.620 923.315  63
 -12  -6   8-1285.03 1932.68   6
 -12  -6   8 142.982 1492.97   8
  12  -6  -7 18002.7 2285.74  63
 -12  -6   7 16327.4 3811.81   6
 -12  -6   7 13776.8 3482.96   8
  12  -6  -6 3945.27 1558.40  63
 -12  -6   6 1576.59 2408.24   6
 -12  -6   6-1454.23 2146.92   8
  12  -6  -5 15244.9 2249.49  63
 -12  -6   5 15765.2 4014.66   6
 -12  -6   5 12613.7 3410.06   8
  12  -6  -4 4188.02 1382.23  63
 -12  -6   4 4769.86 2711.85   6
 -12  -6   4 6366.88 2706.64   8
  12  -6  -3 40622.4 3721.02  69
  12  -6  -3 33419.1 3250.13  63
 -12  -6   3 35368.7 5105.35  10
 -12  -6   3 28876.0 4744.42   6
  12  -6  -2 237.051 1046.26  63
  12  -6  -2 1321.31 1178.15  69
  12  -6  -2 1200.79 824.447  65
 -12  -6   2 3551.27 1960.48  10
 -12  -6   2-90.3691 1493.91   6
  12  -6  -1 5574.40 1517.23  63
  12  -6  -1 9030.31 2113.68  69
  12  -6  -1 8983.89 1683.28  65
 -12  -6   1 9024.54 2860.81   6
 -12  -6   1 9456.51 2529.00  10
  12  -6   0 18492.9 2445.38  63
  12  -6   0 18556.9 2995.71  69
  12  -6   0 19735.6 2460.45  65
 -12  -6   0 14494.8 3329.21   6
 -12  -6   0 19189.8 3722.49  10
  12  -6   0 23340.3 2513.17  44
  12  -6   1 9447.33 2220.75  69
  12  -6   1 8129.24 1664.04  65
 -12  -6  -1 6905.83 2551.08   6
 -12  -6  -1 11202.3 2914.65  10
  12  -6   1 9019.15 1725.25  44
  12  -6   2 13793.7 2685.41  69
  12  -6   2 9729.03 1828.48  65
 -12  -6  -2 7722.00 2623.39   6
 -12  -6  -2 13742.2 3148.46  10
  12  -6   2 11003.1 2010.39  44
  12  -6   3 11220.3 2209.06  69
  12  -6   3 8092.45 1719.02  65
  12  -6   3 8327.19 1886.78  44
 -12  -6  -3 7749.53 2548.67   6
 -12  -6  -3 10456.9 2781.14  10
  12  -6   4 30119.2 3136.11  69
  12  -6   4 24327.9 2777.79  65
  12  -6   4 25025.7 2950.94  44
 -12  -6  -4 28865.3 4186.79   6
 -12  -6  -4 28239.8 4133.90  10
  12  -6   5 4281.33 1293.06  69
  12  -6   5 3532.52 1327.66  65
 -12  -6  -5 3438.20 1438.78  10
  12  -6   5 1877.74 1129.94  44
  12  -6   6 799.513 729.103  69
  12  -6   6-577.582 926.510  65
 -12  -6  -6-439.070 1088.25  10
  12  -6   6 1385.50 1136.83  44
  12  -6   7 9241.27 1505.58  65
 -12  -6  -7 8087.90 1822.82  10
  12  -6   7 9894.25 1559.91  44
  12  -6   8 633.717 605.168  65
 -12  -6  -8 1026.06 718.560  10
  12  -6   8 858.935 587.993  44
  12  -4 -13 715.866 530.445  63
  12  -4 -13 1214.13 601.447  68
 -12  -4  13 1063.36 681.804  71
 -12  -4  13 3033.11 1310.00   8
 -12  -4  12 12965.7 1832.74  71
  12  -4 -12 14336.0 1753.91  63
  12  -4 -12 15487.6 1826.24  68
 -12  -4  12 11861.3 2875.69   8
  12  -4 -11 34297.9 3020.55  68
 -12  -4  11 34002.9 3278.63  71
  12  -4 -11 33899.3 2963.29  63
 -12  -4  11 33665.1 5061.90   8
  12  -4 -10 2356.92 984.214  63
  12  -4 -10 1936.35 990.075  68
 -12  -4  10 3292.23 1258.52  71
 -12  -4  10 1755.09 2312.55   8
  12  -4  -9 50841.0 3946.72  63
  12  -4  -9 49560.4 3882.72  68
 -12  -4   9 52680.3 4105.24  71
 -12  -4   9 47820.4 6702.28   8
  12  -4  -8-1372.18 1281.57  63
  12  -4  -8 2057.49 1038.58  68
 -12  -4   8 2694.79 1388.55  71
 -12  -4   8 331.728 2010.98   8
  12  -4  -7 61751.4 4352.53  63
  12  -4  -7 59209.5 4169.00  68
 -12  -4   7 63664.0 4485.58  71
 -12  -4   7 55143.9 6861.61   8
  12  -4  -6 10600.2 1842.64  63
 -12  -4   6 7755.55 1555.25  71
 -12  -4   6 6925.90 2556.86   8
 -12  -4   5 66056.7 4469.15  71
  12  -4  -5 63895.2 4410.36  63
 -12  -4   5 72567.4 7213.11   8
  12  -4  -4 65374.7 4322.40  63
 -12  -4   4 76936.9 4737.99  71
 -12  -4   4 63102.7 6482.64   8
 -12  -4   3 14573.7 2070.52  71
  12  -4  -3 12637.4 1924.93  63
  12  -4  -3 10933.4 2121.43  69
 -12  -4   3 11538.5 1773.12  70
 -12  -4   3 12743.7 2873.43   8
 -12  -4   2 133412. 6796.90  70
  12  -4  -2 134635. 7827.98  69
  12  -4  -2 147415. 6834.46  63
  12  -4  -2 146992. 8274.01  54
 -12  -4   2 134078. 9474.08   8
  12  -4  -1 33658.7 3728.82  54
 -12  -4   1 34305.6 3662.73  59
 -12  -4   1 37980.2 3338.04  70
  12  -4  -1 31144.9 3595.03  69
  12  -4  -1 35606.1 3111.71  63
 -12  -4   1 30520.7 4357.67   6
 -12  -4   1 32465.4 4399.78   8
  12  -4   0 98807.5 6730.06  54
  12  -4   0 105735. 6624.65  69
 -12  -4   0 101140. 6738.37  60
 -12  -4   0 102484. 7003.02  51
  12  -4   0 96443.2 5476.52  63
 -12  -4   0 99526.7 6739.04  59
  12  -4   0 96774.1 5355.44  65
 -12  -4   0 97229.5 5666.56  70
 -12  -4   0 121154. 8049.80  23
 -12  -4   0 90511.8 7631.37   8
 -12  -4  -1 37260.0 3327.52  70
  12  -4   1 39296.9 3770.49  69
  12  -4   1 37681.4 3345.30  63
  12  -4   1 35865.8 3206.65  65
 -12  -4  -1 36038.2 4712.61   8
  12  -4   1 35185.1 3420.20  45
  12  -4   1 33431.9 5061.11   1
  12  -4   2 19100.8 2608.87  69
  12  -4   2 23097.3 2791.16  63
  12  -4   2 16799.6 2344.40  65
  12  -4   2 10448.1 1983.13  45
 -12  -4  -2 12344.9 2832.56  10
  12  -4   3 49449.8 4157.24  69
  12  -4   3 51068.6 4170.82  65
 -12  -4  -3 55638.3 4125.09  66
 -12  -4  -3 48978.0 5894.92  10
  12  -4   4 22633.1 2800.67  69
 -12  -4  -4 23474.1 2735.82  66
  12  -4   4 20208.5 2743.15  65
 -12  -4  -4 21695.5 4096.12  10
  12  -4   4 23005.8 2786.45  36
  12  -4   5 50540.1 4034.37  69
 -12  -4  -5 55124.4 4245.72  66
  12  -4   5 47827.5 4294.39  65
  12  -4   5 48583.8 4350.36  36
 -12  -4  -5 58796.4 6653.99  10
  12  -4   6 3071.65 1437.55  65
 -12  -4  -6 5317.68 2229.87  10
  12  -4   6 2557.06 1283.64  36
  12  -4   7 32232.8 3586.35  65
  12  -4   7 29814.3 3422.72  36
 -12  -4  -7 26718.5 4350.57  10
  12  -4   8 3427.18 1600.95  65
 -12  -4  -8 4357.07 1272.88  64
  12  -4   8 4281.94 1566.04  36
 -12  -4  -8 6333.61 2455.14  10
  12  -4   9 7568.22 1742.55  65
  12  -4   9 6700.85 1707.30  36
 -12  -4  -9 7326.04 2555.42  10
  12  -4   9 7546.40 1502.68  28
  12  -4  10 2544.48 1130.14  65
 -12  -4 -10 2134.74 1432.18  10
  12  -4  10 216.668 700.057  28
  12  -4  11 222.025 673.918  65
  12  -4  11 252.679 446.977  44
 -12  -4 -11 1880.41 1087.14  10
  12  -4  11 373.727 426.248  28
 -12  -4 -12 7775.44 1653.90  10
 -12  -2  15 6975.09 1049.84  70
  12  -2 -15 8436.19 1258.82  68
 -12  -2  15 7823.74 1190.12  71
 -12  -2  15 4927.48 1401.47   8
  12  -2 -14 4274.56 1265.78  68
 -12  -2  14 1480.85 941.113  71
 -12  -2  14 424.041 741.430  70
 -12  -2  14 3155.36 1715.52   8
 -12  -2  13 3820.79 1342.12  70
  12  -2 -13 2505.19 1105.94  68
 -12  -2  13 458.491 996.626  71
 -12  -2  13 3110.82 1375.52   9
 -12  -2  13 1665.30 1903.17   8
 -12  -2  12 26317.7 2949.91  70
  12  -2 -12 25676.3 2841.14  68
 -12  -2  12 26405.1 2870.80  66
 -12  -2  12 23787.6 2696.66  71
 -12  -2  12 30545.4 5272.00   8
 -12  -2  12 27404.1 4128.61   9
  12  -2 -11 314.766 898.185  68
 -12  -2  11 980.493 1005.45  70
 -12  -2  11 1526.70 1092.00  66
 -12  -2  11 492.867 1086.75  71
  12  -2 -11 2999.31 1764.45   7
 -12  -2  11 1168.16 2611.44   8
 -12  -2  10 8343.00 1728.23  70
 -12  -2  10 5655.41 1296.10  66
 -12  -2  10 7231.51 1628.40  71
 -12  -2  10 10197.6 3378.48   8
  12  -2 -10 8990.38 2538.13   7
 -12  -2   9 14588.7 2216.81  70
 -12  -2   9 13689.7 2113.68  66
 -12  -2   9 13398.8 2034.41  71
 -12  -2   9 18427.4 4323.84   8
  12  -2  -9 19048.2 3532.38   7
 -12  -2   8 46321.9 3641.88  70
 -12  -2   8 44137.4 3503.86  66
 -12  -2   8 42735.3 3462.18  71
  12  -2  -8 48457.0 5532.60   7
 -12  -2   8 44467.0 6020.25   8
  12  -2  -7 17654.2 2557.97  54
  12  -2  -7 21664.9 2945.65  62
  12  -2  -7 23714.2 4911.90   4
  12  -2  -7 13695.1 2976.02  22
 -12  -2   7 13660.7 3413.23   5
  12  -2  -6 3932.05 1417.02  54
  12  -2  -6 3765.34 1396.85  62
 -12  -2   6 2606.23 969.550  51
  12  -2  -6 1841.19 1905.27   4
  12  -2  -6 5303.83 1918.05  22
 -12  -2   6 3236.72 1800.05   5
  12  -2  -5 37283.1 3455.39  54
  12  -2  -5 43891.4 3827.32  62
 -12  -2   5 38992.3 3455.60  51
  12  -2  -5 40864.1 6476.31   4
 -12  -2   5 46151.1 5692.99   5
  12  -2  -5 47036.4 4698.74  22
  12  -2  -4 17739.2 2367.25  54
  12  -2  -4 18919.9 2455.45  62
 -12  -2   4 18586.1 2590.70  60
 -12  -2   4 16890.0 2265.54  51
  12  -2  -4 18472.7 4829.64   4
  12  -2  -4 16436.9 2473.10  24
  12  -2  -4 16438.8 2658.35  22
 -12  -2   4 17398.1 3456.35   5
  12  -2  -3 144109. 7032.06  54
 -12  -2   3 138352. 6804.15  51
 -12  -2   3 144741. 7002.42  60
  12  -2  -3 145600. 7012.82  62
 -12  -2   3 145084. 6986.94  52
  12  -2  -3 145626. 12329.7   4
 -12  -2   3 151435. 9812.20   5
  12  -2  -3 153171. 7770.45  24
  12  -2  -3 156538. 7571.58  22
  12  -2  -2 151843. 7330.80  54
 -12  -2   2 156121. 7328.34  51
 -12  -2   2 165839. 7210.50  60
 -12  -2   2 171206. 6742.88  59
 -12  -2   2 163362. 7387.18  52
  12  -2  -2 157227. 7336.46  62
  12  -2  -2 147943. 12286.7   4
  12  -2  -2 159353. 8126.52  24
  12  -2  -2 169487. 7321.05  22
 -12  -2   1 66502.5 4645.98  51
 -12  -2   1 72524.5 4236.37  60
 -12  -2   1 73656.4 4506.27  59
 -12  -2   1 74999.4 4638.75  52
  12  -2  -1 71414.6 4686.17  54
  12  -2  -1 87470.7 8754.13   4
  12  -2  -1 73425.9 5318.82  24
  12  -2   0 21447.1 2652.69  54
 -12  -2   0 28776.0 2523.10  60
 -12  -2   0 24754.7 2923.07  51
 -12  -2   0 25772.5 2655.08  52
  12  -2   0 32431.6 5094.61   4
  12  -2   0 26270.3 3190.57  24
  12  -2   1 20069.3 2573.26  54
 -12  -2  -1 23402.7 2955.93  51
 -12  -2  -1 23752.9 2621.08  52
  12  -2   1 19027.3 2857.35   1
  12  -2   1 22060.7 4118.79   4
  12  -2   1 19027.9 2907.86  24
  12  -2   2 150646. 7621.55  54
 -12  -2  -2 172671. 8754.34  51
 -12  -2  -2 161004. 7987.37  12
  12  -2   2 143377. 9133.42   1
  12  -2   2 141727. 8118.04  24
  12  -2   2 161956. 10623.7   4
  12  -2   3 6379.48 1854.90  54
 -12  -2  -3 4679.28 1821.42  51
  12  -2   3 2809.55 1288.98   4
 -12  -2  -3 4260.75 1503.89  12
  12  -2   3 2686.69 1544.63   1
  12  -2   3 8096.99 2091.89  24
 -12  -2  -4 29125.7 3803.70  51
  12  -2   4 26635.3 3389.09  54
 -12  -2  -4 32871.3 3617.13  12
  12  -2   4 28868.5 4649.76   1
 -12  -2  -5 55282.1 5300.53  51
  12  -2   5 55143.7 4848.28  54
  12  -2   5 45205.2 6214.13   1
 -12  -2  -6 36240.9 3201.81  66
 -12  -2  -6 34869.4 3104.85  64
 -12  -2  -6 38190.0 4376.95  51
  12  -2   6 31088.4 5423.09   1
  12  -2   6 38985.2 3278.26  40
 -12  -2  -7 30281.6 2881.11  67
 -12  -2  -7 28889.3 2934.44  66
 -12  -2  -7 27922.2 2926.07  64
 -12  -2  -7 31949.4 3110.32  72
 -12  -2  -7 27396.0 4126.82  10
  12  -2   7 26291.7 2839.14  45
  12  -2   7 30491.7 3031.46  40
 -12  -2  -8 26808.8 2790.01  67
 -12  -2  -8 20790.8 2631.96  64
 -12  -2  -8 24796.2 2863.11  72
 -12  -2  -8 22867.6 3943.81  10
  12  -2   8 24528.0 2803.64  40
  12  -2   8 24646.9 4072.33  11
 -12  -2  -9 46241.6 3733.92  67
 -12  -2  -9 44059.4 3801.45  64
 -12  -2  -9 44786.5 3794.29  72
  12  -2   9 41566.5 3753.16  36
 -12  -2  -9 47303.2 5528.81  10
  12  -2   9 58087.3 6220.78  11
  12  -2   9 42097.7 3732.64  40
 -12  -2 -10 2775.81 1272.16  64
 -12  -2 -10 4345.76 1278.13  67
 -12  -2 -10 3572.65 1313.68  72
  12  -2  10 3785.19 1388.03  36
 -12  -2 -10 2162.24 1614.65  10
  12  -2  10 5918.56 2303.37  11
 -12  -2 -11 15539.7 2054.15  67
 -12  -2 -11 16362.0 2317.21  64
 -12  -2 -11 15208.6 2017.83  72
 -12  -2 -11 15124.3 3031.52  10
  12  -2  11 14516.4 2084.03  36
  12  -2  11 18674.3 3376.90  11
 -12  -2 -12 34506.7 2733.72  67
 -12  -2 -12 37739.0 2972.91  72
  12  -2  12 34733.6 2796.53  36
 -12  -2 -12 30010.9 3770.72  10
  12  -2  12 33326.1 2872.42  28
  12  -2  12 40266.1 4369.96  11
 -12  -2 -13 397.727 480.368  67
 -12  -2 -13 1233.52 843.346  72
  12  -2  13 1008.30 732.478  28
  12  -2  13-214.832 654.828  11
 -12   0  15 809.069 907.218  70
 -12   0  15 1091.31 780.257  66
 -12   0  15-509.266 664.575  71
  12   0 -15-470.327 858.511  27
 -12   0  15 306.498 1299.44   8
  12   0 -15-670.062 935.053   7
 -12   0  14 13920.6 2085.05  70
  12   0 -14 17074.7 1979.16  68
 -12   0  14 22820.7 2552.49  66
 -12   0  14 13642.1 1866.86  71
  12   0 -14 16809.2 2097.46  27
 -12   0  14 17495.6 3815.67   8
  12   0 -14 16204.5 3015.27   7
 -12   0  13 12295.0 2160.01  70
  12   0 -13 10263.4 1735.65  68
 -12   0  13 10975.6 1825.36  71
  12   0 -13 8190.06 1714.78  27
  12   0 -13 11154.5 2611.63   7
 -12   0  12 76446.8 5152.51  70
  12   0 -12 84549.6 5108.17  68
 -12   0  12 83152.0 5080.90  71
  12   0 -12 92118.4 5401.51  27
  12   0 -12 78507.4 7372.62   7
 -12   0  11 3690.87 1126.10  70
 -12   0  11 4226.49 1218.23  71
  12   0 -11 2114.95 1072.68  32
  12   0 -11 4717.12 1368.24  27
  12   0 -11 4616.33 2018.01   7
 -12   0  10 6971.57 1493.09  70
 -12   0  10 4706.97 1288.74  71
  12   0 -10 4507.95 1226.47  32
  12   0 -10 5144.76 1367.14  27
  12   0 -10 2634.57 1644.17   7
 -12   0   9 30789.5 2932.01  70
 -12   0   9 29832.4 2725.21  71
  12   0  -9 31297.3 2913.31  32
  12   0  -9 28520.7 2767.74  27
  12   0  -9 27458.1 4066.46   7
 -12   0   8 659.240 1002.69  53
  12   0  -8-730.165 773.979  17
 -12   0   8-237.802 1635.85   5
  12   0  -8-1699.11 2538.32   4
 -12   0   7 101027. 6156.50  53
  12   0  -7 104830. 5893.63  79
  12   0  -7 102435. 5819.60  73
  12   0  -7 112491. 10324.2   2
 -12   0   7 91607.0 8402.50   5
  12   0  -7 106404. 5938.46  17
  12   0  -7 112947. 12090.7   4
  12   0  -6 334918. 11399.9  62
 -12   0   6 306945. 11975.8  53
  12   0  -6 335495. 11736.3  79
  12   0  -6 316625. 11535.2  73
  12   0  -6 360996. 17950.0   2
 -12   0   6 321407. 15923.9   5
  12   0  -6 315901. 11530.4  17
  12   0  -6 313979. 20024.0   4
  12   0  -5 133802. 5895.24  54
  12   0  -5 133889. 5971.73  62
 -12   0   5 126965. 6498.61  53
  12   0  -5 127726. 6187.12  79
  12   0  -5 134614. 6292.51  73
 -12   0   5 116074. 6211.38  52
  12   0  -5 139339. 9728.02   2
 -12   0   5 129888. 9083.16   5
  12   0  -5 141229. 12531.9   4
  12   0  -4 33176.5 2643.27  54
  12   0  -4 33490.9 2551.63  62
 -12   0   4 30129.9 2889.07  53
 -12   0   4 30142.4 2848.79  52
  12   0  -4 35137.2 4414.39   2
 -12   0   4 33238.1 4314.34   5
  12   0  -4 32365.2 6043.30   4
  12   0  -3 10145.4 1462.15  54
  12   0  -3 9172.30 1364.73  62
 -12   0   3 11057.2 1462.35  51
 -12   0   3 11228.2 1837.40  53
 -12   0   3 8929.48 1696.60  52
  12   0  -3 8544.37 1472.39  15
 -12   0   3 6525.37 2278.24   5
  12   0  -3 11369.1 2324.31   2
  12   0  -3 10292.9 3781.28   4
  12   0  -2 316341. 10660.5  54
 -12   0   2 345581. 10782.1  51
 -12   0   2 324743. 11124.3  53
 -12   0   2 309210. 11145.9  52
  12   0  -2 339701. 12725.2   2
  12   0  -2 335486. 10726.6  15
 -12   0   2 321706. 13972.6   5
  12   0  -2 312653. 16965.8   4
  12   0  -1 11451.7 1783.02  54
 -12   0   1 16218.5 1937.97  51
 -12   0   1 17265.2 1720.12  57
 -12   0   1 15673.7 2036.93  52
  12   0  -1 12613.4 1617.06  15
  12   0  -1 14423.2 2037.19   2
 -12   0   1 15196.4 2722.71   5
 -12   0   1 14877.4 2691.15   3
 -12   0   1 14471.9 2054.83  12
  12   0  -1 13376.5 3750.24   4
  12   0   0 11497.9 1977.68  54
 -12   0   0 11194.7 1871.00  52
 -12   0   0 11330.2 2623.12   3
 -12   0   0 12591.1 1962.05  12
  12   0   0 12024.4 3218.62   4
 -12   0  -1 151801. 6976.93  52
  12   0   1 139211. 6964.12  54
 -12   0  -1 145531. 7002.30  12
 -12   0  -1 129828. 9001.63   3
  12   0   2 114051. 6629.48  54
 -12   0  -2 126987. 6430.63  52
  12   0   2 124083. 6839.10  55
 -12   0  -2 109951. 8606.37   3
 -12   0  -3 188844. 8249.34  52
  12   0   3 177056. 8961.24  55
  12   0   3 163672. 8568.11  54
 -12   0  -3 185571. 11517.4   3
  12   0   3 185835. 8521.48  13
  12   0   4 6770.90 1974.33  54
 -12   0  -4 3049.95 1190.57  52
  12   0   4 6310.99 2020.27  55
  12   0   4 6546.68 1883.54  13
 -12   0  -4 8730.66 2903.16   3
  12   0   5 93924.2 6652.72  55
 -12   0  -5 101118. 6105.74  52
  12   0   5 91392.3 6632.85  54
  12   0   5 90677.6 6123.82  13
 -12   0  -5 101863. 8790.46   3
  12   0   6 1590.74 1707.92  54
  12   0   6 533.953 1204.56  55
 -12   0  -6 2555.36 1421.70  52
 -12   0  -6 2024.81 2097.51   3
  12   0   6 2197.91 1383.07  13
  12   0   7 7855.96 2065.94  54
  12   0   7 4338.45 1692.40  55
 -12   0  -7 10542.6 2189.14  52
  12   0   7 8711.33 3083.41   1
 -12   0  -7 9536.55 2216.70  21
 -12   0  -7 9622.48 2928.78   3
  12   0   7 8647.90 2219.33  13
  12   0   8 120502. 6391.16  48
 -12   0  -8 123343. 6402.86  67
 -12   0  -8 116030. 6192.62  64
 -12   0  -8 118286. 6295.99  72
  12   0   8 123677. 6475.78  33
  12   0   8 114220. 6245.56  40
  12   0   8 121974. 9093.06  11
  12   0   8 125350. 6587.33  39
 -12   0  -9 20243.9 2606.11  67
  12   0   9 18911.7 2483.91  48
 -12   0  -9 15531.6 2183.98  64
 -12   0  -9 13571.3 2144.90  72
  12   0   9 17201.6 2441.76  33
 -12   0  -9 21642.5 2494.23  25
  12   0   9 18739.9 2241.50  47
  12   0   9 15092.3 2206.69  40
  12   0   9 18621.4 2491.71  39
  12   0   9 13478.3 3204.74  11
  12   0  10 12288.9 1980.83  71
  12   0  10 11276.9 1968.56  48
 -12   0 -10 8184.96 1795.48  67
 -12   0 -10 11153.9 2010.34  72
 -12   0 -10 14092.9 2063.05  64
 -12   0 -10 12759.2 1989.49  25
  12   0  10 11680.9 1788.57  47
  12   0  10 10064.5 2798.45  11
  12   0  11 3911.50 1215.40  71
 -12   0 -11 3768.99 1388.76  67
  12   0  11 2768.93 1038.98  47
 -12   0 -11 3547.83 1215.29  64
 -12   0 -11 3807.17 1392.51  72
  12   0  11 2223.17 1716.68  11
 -12   0 -11 1715.42 755.011  31
 -12   0 -11 2300.85 951.938  25
 -12   0 -12 34440.9 3191.86  67
  12   0  12 33592.7 2757.07  47
 -12   0 -12 35422.2 3094.92  72
  12   0  12 36035.0 2985.96  71
  12   0  12 40474.7 5051.72  11
 -12   0 -12 35559.8 3019.02  31
 -12   0 -12 42211.7 3145.48  25
  12   0  13 629.267 641.487  71
 -12   0 -13 733.053 738.927  67
 -12   0 -13 1711.00 900.047  72
 -12   0 -13 824.682 693.247  31
  12   0  13-916.479 1210.81  11
 -12   0 -14 285.509 571.274  67
 -12   0 -14-737.575 640.989  72
  12   0  14 488.381 446.938  71
  12   0  14-748.793 598.046  28
  12   0  14-1311.34 1135.96  11
 -12   2  15 8190.96 1237.51  66
  12   2 -15 7231.22 1165.99  27
  12   2 -15 7499.93 1691.12   7
 -12   2  14 3674.33 966.050  70
  12   2 -14 4056.90 1094.87  49
  12   2 -14 2080.01 1032.74  27
 -12   2  13 1499.12 850.450  70
  12   2 -13 3477.21 1289.57  49
  12   2 -13 3967.54 1397.93  32
  12   2 -13 2932.80 1015.44  27
  12   2 -13 3916.57 2169.85   7
  12   2 -13 3837.82 1245.07  42
 -12   2  12 27853.5 2782.93  70
  12   2 -12 30416.6 2988.71  49
  12   2 -12 28857.5 3053.09  42
  12   2 -12 27442.6 2838.81  27
  12   2 -12 26996.2 3007.83  32
  12   2 -12 26918.9 4269.95   7
 -12   2  11-145.317 696.258  70
  12   2 -11 306.223 1089.90  49
  12   2 -11-257.096 1080.26  32
  12   2 -11 935.569 725.676  27
  12   2 -11-190.732 1052.64  42
  12   2 -11-1117.00 1767.99   7
 -12   2  10 5289.75 1251.43  70
  12   2 -10 3530.22 1371.95  32
  12   2 -10 1862.27 1018.93  27
  12   2 -10 5174.62 1513.95  42
  12   2 -10 7827.77 2731.20   7
  12   2  -9 16955.3 2252.92  32
  12   2  -9 16991.5 2186.80  27
  12   2  -9 18156.2 2408.51  42
  12   2  -9 13873.6 2918.95   7
  12   2  -9 16353.6 2190.82  38
  12   2  -8 42818.0 3486.99  32
  12   2  -8 47390.0 3533.69  27
  12   2  -8 46285.4 5067.35   7
  12   2  -8 54570.3 3811.53  38
 -12   2   7 21191.1 2857.30  53
 -12   2   7 23764.7 3089.65  58
  12   2  -7 22626.4 3016.92  79
  12   2  -7 24135.1 3155.91  74
  12   2  -7 19447.9 2769.79  73
  12   2  -7 20528.8 2786.49  17
 -12   2   7 24720.5 4425.26   5
  12   2  -7 24179.2 4688.37   2
 -12   2   6 3051.73 1240.76  53
 -12   2   6 2543.56 1398.63  58
  12   2  -6 3547.66 1335.49  79
  12   2  -6 3805.00 1462.95  74
  12   2  -6 4379.58 1421.45  73
  12   2  -6 4998.95 2776.61   2
  12   2  -6 2507.12 1309.11  17
 -12   2   6 4886.36 2182.88   5
 -12   2   5 40391.0 3584.91  53
 -12   2   5 45713.2 4225.25  58
  12   2  -5 44071.3 3838.40  79
  12   2  -5 46696.2 3846.33  74
  12   2  -5 46959.4 3955.57  73
  12   2  -5 43472.3 5564.25   2
 -12   2   5 48938.6 5416.44   5
  12   2  -5 42715.6 4250.78  19
 -12   2   4 16888.0 1978.58  52
  12   2  -4 18761.4 2157.44  56
 -12   2   4 15125.0 2123.09  53
 -12   2   4 18085.3 2707.70  58
  12   2  -4 14550.8 3235.00   2
  12   2  -4 16537.8 2722.69  19
 -12   2   4 15564.7 2988.21   5
 -12   2   3 135663. 6600.05  53
 -12   2   3 137180. 7444.80  58
  12   2  -3 137177. 6400.38  56
 -12   2   3 135715. 6315.28  52
 -12   2   3 144421. 8624.67   5
  12   2  -3 150223. 7737.12  19
  12   2  -3 125330. 6614.23  15
  12   2  -3 136841. 9289.44   2
 -12   2   2 161212. 7426.67  53
 -12   2   2 167239. 8492.55  58
 -12   2   2 169590. 7361.67  52
  12   2  -2 159751. 7507.13  15
 -12   2   2 177824. 9232.22   5
  12   2  -2 183559. 8605.90  19
  12   2  -2 184299. 7973.17  16
  12   2  -2 182972. 10706.2   2
 -12   2   1 58485.1 5033.75  58
 -12   2   1 74794.7 4772.71  57
 -12   2   1 73524.5 4608.89  52
  12   2  -1 79055.5 6883.22   2
 -12   2   1 82613.3 6318.19   3
  12   2  -1 86539.8 5637.49  19
  12   2  -1 75816.3 4702.14  16
  12   2  -1 69837.8 4561.13  15
 -12   2   1 72857.0 4416.85  12
  12   2   0 15437.7 2356.74  54
 -12   2   0 22682.7 2739.01  57
 -12   2   0 17530.0 2262.88  52
  12   2   0 22827.7 2892.32  55
  12   2   0 18640.1 3358.71   2
  12   2   0 24118.8 3001.19  19
 -12   2   0 19885.1 3533.16   3
  12   2   0 17224.9 2244.39  16
  12   2   0 18308.8 2546.11  13
  12   2   0 18569.6 2401.99  15
 -12   2  -1 20865.2 2941.67  57
  12   2   1 21298.9 3223.74  55
 -12   2  -1 21454.2 2668.76  52
  12   2   1 22904.0 3685.09   2
 -12   2  -1 20487.8 3814.77   3
  12   2   1 18917.6 2934.48  18
  12   2   1 20043.1 2829.10  13
 -12   2  -2 139629. 7364.01  52
  12   2   2 127998. 8032.07  55
 -12   2  -2 148551. 10514.4   3
  12   2   2 146478. 7740.76  18
  12   2   2 129871. 7575.56  13
  12   2   3-260.870 1627.65  55
 -12   2  -3 2298.04 1343.13  52
 -12   2  -3 2913.69 2152.12   3
  12   2   3 1856.83 1434.22  18
  12   2   3-995.017 1468.03  13
 -12   2  -4 22598.1 3037.49  52
  12   2   4 20518.3 3297.47  55
 -12   2  -4 22933.7 2742.18  21
 -12   2  -4 12412.0 3313.51   3
  12   2   4 23144.2 2848.04  18
  12   2   4 19495.9 3046.87  13
 -12   2  -5 56615.3 4864.02  52
  12   2   5 52340.3 5413.69  55
 -12   2  -5 53216.2 4481.51  21
 -12   2  -5 49714.1 6847.38   3
  12   2   5 52209.3 5058.60  13
  12   2   6 34877.1 4591.45  55
 -12   2  -6 34476.5 3947.81  52
 -12   2  -6 34574.7 3690.61  21
 -12   2  -6 36002.6 5870.69   3
  12   2   6 30830.9 4018.22  13
 -12   2  -7 19700.3 2368.88  67
 -12   2  -7 20169.7 2466.21  72
  12   2   7 18476.8 2350.94  37
  12   2   7 22750.4 2755.92  30
  12   2   7 22757.0 3709.25  11
  12   2   8 19173.4 2405.39  48
 -12   2  -8 18616.3 2344.16  67
 -12   2  -8 19468.9 2447.67  72
  12   2   8 19575.6 2738.23  33
  12   2   8 20548.4 2689.41  30
  12   2   8 19489.8 2614.07  39
  12   2   8 16481.5 3250.84  11
  12   2   9 51493.6 4033.56  48
 -12   2  -9 49794.9 3917.08  67
 -12   2  -9 49380.1 3903.96  72
  12   2   9 50066.2 4237.23  33
  12   2   9 49040.4 3967.15  30
  12   2   9 60511.8 6262.15  11
  12   2   9 46838.1 3982.26  39
 -12   2 -10 4034.80 1170.78  67
  12   2  10 2008.78 1221.16  48
 -12   2 -10 5113.50 1364.25  72
  12   2  10 1872.34 1254.13  33
  12   2  10 3636.90 1548.75  11
  12   2  10 3112.42 1229.01  39
  12   2  11 12187.5 1944.27  48
 -12   2 -11 13775.0 1963.49  67
 -12   2 -11 14285.7 1969.69  72
  12   2  11 11690.2 1936.42  33
 -12   2 -11 12325.0 1992.09  31
 -12   2 -11 11816.0 2022.22  25
  12   2  11 11563.6 1895.02  47
  12   2  11 15145.7 3094.93  11
  12   2  12 31930.8 2782.80  47
 -12   2 -12 31505.9 2656.51  67
 -12   2 -12 35125.9 2708.29  72
  12   2  12 30969.4 2781.28  71
 -12   2 -12 32104.7 2966.67  31
 -12   2 -12 29219.9 2830.93  25
  12   2  12 34151.6 4061.00  11
  12   2  13-672.704 674.153  71
 -12   2 -13 102.682 485.294  67
  12   2  13 181.629 694.920  47
 -12   2 -13 1696.83 940.829  31
 -12   2 -13-1172.08 763.868  26
 -12   2 -13-585.336 627.868  25
  12   2  13 2908.07 1241.31  11
  12   4 -13 1086.08 664.058  49
  12   4 -13 1162.27 636.742  29
  12   4 -13 1848.49 873.523   7
  12   4 -13 1167.89 617.619  42
  12   4 -12 13867.5 1918.59  49
  12   4 -12 13759.5 1906.72  32
  12   4 -12 17429.3 2105.58  42
  12   4 -12 16144.7 2621.64   7
  12   4 -11 29957.7 2927.91  49
  12   4 -11 35768.3 4216.57   7
  12   4 -11 27819.0 2794.38  32
  12   4 -11 29031.6 2998.03  42
  12   4 -10 2737.78 1211.54  49
  12   4 -10 4698.65 1445.90  32
  12   4 -10 3558.58 1410.95  42
  12   4  -9 47415.4 3880.12  49
  12   4  -9 51822.1 3946.49  32
  12   4  -8 2216.50 1236.28  49
  12   4  -8 2729.91 1145.58  32
  12   4  -7 48876.0 3864.21  49
  12   4  -7 52377.7 3890.94  32
  12   4  -6 10767.8 1806.06  49
  12   4  -6 11759.3 1797.22  32
  12   4  -5 79090.2 4760.39  49
  12   4  -2 134525. 7735.08  15
  12   4  -1 35238.9 3804.84  15
  12   4  -1 39417.5 4884.66  19
  12   4   0 111896. 8198.97  19
  12   4   0 87650.1 6213.17  15
  12   4   1 37567.0 4063.98  15
  12   4   6 5701.83 1550.21  30
  12   4   7 32012.7 3201.86  30
  12   4   7 39719.3 3545.35  39
 -12   4  -8 4613.01 1257.11  31
  12   4   8 5278.51 1348.62  30
  12   4   8 5288.71 1399.54  39
  12   4   9 8687.37 1671.76  33
 -12   4  -9 9718.15 1658.55  31
  12   4   9 7411.06 1492.53  39
  12   4  10 2631.05 914.704  33
 -12   4 -10 2654.46 979.987  31
 -12   4 -10 1394.16 958.031  25
  12   4  10 2816.61 941.952  39
  12   4  11 1264.56 695.605  71
  12   4  11 1360.95 652.176  33
 -12   4 -11-62.1842 623.934  31
 -12   4 -11 1142.70 781.654  26
 -12   4 -11 14.4259 558.289  25
 -12   4 -12 10411.4 1226.50  26
  12   4  12 8903.85 1127.89  47
  12   6  -9 5732.54 1179.95  29
  12   6  -9 1678.55 761.795  42
  12   6  -8 565.519 742.855  29
  12   6  -8 863.464 772.539  42
  12   6  -7 13103.9 1728.26  29
  12   6  -6 875.381 766.123  29
  12   6   7 4487.25 1091.86  33
  13  -7  -5 35754.0 2620.77  63
 -13  -7   5 33883.6 4105.74   6
  13  -7  -4 2220.26 847.772  63
 -13  -7   4-726.687 1081.52   6
  13  -7  -3 5856.98 1185.82  63
 -13  -7   3 4804.63 1611.60   6
  13  -7  -2 5607.65 1170.42  69
 -13  -7   2 1924.85 1378.32   6
  13  -7  -1 2424.07 895.251  69
 -13  -7   1 8075.88 2127.16   6
  13  -7   0 13433.8 1887.83  69
  13  -7   0 10857.4 1500.32  65
 -13  -7   0 14513.7 2709.05   6
  13  -7   1 2331.00 1094.16  69
  13  -7   1 796.441 505.336  65
  13  -7   2 16043.6 1745.88  65
 -13  -7  -2 18240.6 2760.32   6
  13  -7   3 624.969 782.435  69
  13  -7   3 1027.60 605.019  65
  13  -5 -11 842.694 701.711  63
 -13  -5  11 96.4450 866.310   8
  13  -5 -10 9374.85 1556.60  63
 -13  -5  10 3369.86 1740.13   8
  13  -5  -9 6017.42 1476.13  63
 -13  -5   9 4892.77 1382.20  71
  13  -5  -8 46161.3 3777.58  63
 -13  -5   8 52826.9 4117.37  71
 -13  -5   8 45562.7 6298.14   8
  13  -5  -7 11525.2 2075.77  63
 -13  -5   7 15341.9 4078.69   8
  13  -5  -6 9700.28 1906.04  63
 -13  -5   6 7523.67 2816.48   8
  13  -5  -5 15708.0 2431.28  63
 -13  -5   5 13675.9 3380.99   8
  13  -5  -4 4581.83 1545.39  63
  13  -5  -4 4328.06 1213.53  69
 -13  -5   4 2990.70 1633.88   8
  13  -5  -3 26834.7 2957.24  63
  13  -5  -3 22620.4 3102.32  69
 -13  -5   3 20382.9 4048.48   6
 -13  -5   3 22646.4 4101.48   8
  13  -5  -2 40221.7 3588.71  63
  13  -5  -2 37179.2 4078.68  69
 -13  -5   2 32230.7 4777.29   6
 -13  -5   2 32357.2 4785.20   8
  13  -5  -1 22576.3 3187.40  69
  13  -5  -1 25273.5 2838.61  63
 -13  -5   1 24567.4 4282.89   6
 -13  -5   1 22092.9 4207.71   8
  13  -5   0-1584.72 1682.69  69
  13  -5   0-486.971 852.846  65
  13  -5   0 2157.64 1345.51  63
  13  -5   0 248.262 1025.54  44
 -13  -5   0 1510.47 1682.55   6
 -13  -5   0-14.9777 1404.91  10
  13  -5   1 25850.3 3005.36  63
  13  -5   1 20384.4 3187.16  69
  13  -5   1 23845.2 2839.72  65
 -13  -5  -1 24532.3 4050.66   6
 -13  -5  -1 22729.4 4175.42  10
  13  -5   1 23746.9 2796.49  44
  13  -5   2 40339.0 4054.92  69
  13  -5   2 54326.2 4301.98  65
 -13  -5  -2 47300.6 5774.88   6
 -13  -5  -2 43980.2 5581.95  10
  13  -5   2 45558.9 4065.08  44
  13  -5   3 3506.02 1315.88  69
  13  -5   3 2970.95 1262.12  65
 -13  -5  -3 1178.07 1249.87  10
  13  -5   4 24958.6 2959.49  69
  13  -5   4 24495.0 3070.06  65
 -13  -5  -4 22744.2 4146.94  10
  13  -5   5 13030.9 2074.96  69
  13  -5   5 8271.12 1922.51  65
 -13  -5  -5 11853.6 3037.15  10
  13  -5   6 15854.8 2083.35  69
  13  -5   6 15156.0 2428.41  65
 -13  -5  -6 12642.2 3149.96  10
  13  -5   7 11828.8 2046.54  65
 -13  -5  -7 12039.9 2932.20  10
  13  -5   7 12569.3 2190.52  44
  13  -5   8 8233.34 1723.09  65
 -13  -5  -8 7114.18 2043.88  10
  13  -5   8 4922.39 1365.85  44
  13  -5   9 12442.2 1699.43  65
 -13  -5  -9 12496.9 2446.46  10
  13  -5   9 12394.6 1617.90  44
  13  -5  10-286.312 488.965  65
 -13  -5 -10 1104.15 914.420  10
  13  -3 -14 4368.04 891.575  68
 -13  -3  14 6482.32 1151.48  71
 -13  -3  13 8238.16 1381.33  70
  13  -3 -13 14771.2 1842.84  68
 -13  -3  13 13406.3 1948.91  71
 -13  -3  13 15328.1 3001.67   8
 -13  -3  12 15548.1 2167.11  70
  13  -3 -12 18641.7 2261.00  68
 -13  -3  12 15648.2 2186.55  71
 -13  -3  12 19234.9 3960.87   8
 -13  -3  11 2074.22 1293.88  70
  13  -3 -11 1911.31 839.323  63
  13  -3 -11 1777.40 1078.32  68
 -13  -3  11 3112.01 1414.24  71
 -13  -3  11-686.402 2113.87   8
  13  -3 -10 66023.4 4378.84  63
 -13  -3  10 63091.9 4607.06  71
 -13  -3  10 70451.9 4897.42  70
  13  -3 -10 63674.7 4509.68  68
 -13  -3  10 66175.3 7778.24   8
 -13  -3   9 10411.6 1970.13  70
  13  -3  -9 10592.3 1872.22  63
  13  -3  -9 4952.50 1287.09  68
 -13  -3   9 6779.17 1598.38  71
 -13  -3   9 6854.42 2639.07   8
 -13  -3   8 49571.9 3932.53  70
  13  -3  -8 42435.7 3507.00  63
  13  -3  -8 47744.3 3804.11  68
 -13  -3   8 48058.5 3888.77  71
 -13  -3   8 48486.2 6199.75   8
 -13  -3   7 92163.8 5460.32  70
  13  -3  -7 103000. 5578.89  68
 -13  -3   7 96806.9 5489.55  71
  13  -3  -7 90839.1 5270.55  63
 -13  -3   7 93230.2 8291.03   8
 -13  -3   6 19824.6 2285.25  70
  13  -3  -6 18985.6 2305.65  68
  13  -3  -6 20903.6 2344.70  63
 -13  -3   6 15729.7 2087.74  71
 -13  -3   6 13518.6 3103.53   8
  13  -3  -5 15870.4 2481.43  54
 -13  -3   5 20678.6 3082.84  60
 -13  -3   5 15665.1 2514.67  51
 -13  -3   5 16797.3 2129.24  71
  13  -3  -5 16032.5 4688.23   4
  13  -3  -5 23256.2 3521.10  22
  13  -3  -4 37616.2 3802.36  54
  13  -3  -4 39247.3 3856.58  62
 -13  -3   4 32910.1 3609.90  51
 -13  -3   4 39034.8 3982.45  60
  13  -3  -4 27172.7 5711.48   4
  13  -3  -4 39305.2 4228.79  22
  13  -3  -3 96921.0 6212.29  54
  13  -3  -3 101316. 6299.59  62
 -13  -3   3 92575.7 6093.88  51
 -13  -3   3 97873.4 6251.80  60
  13  -3  -3 78183.1 9739.72   4
  13  -3  -2 63464.1 4876.70  54
 -13  -3   2 54561.1 4584.23  51
 -13  -3   2 65458.0 4801.90  60
  13  -3  -2 58145.1 8071.51   4
  13  -3  -1 25793.5 3181.49  54
 -13  -3   1 28804.5 3336.25  51
 -13  -3   1 25761.6 2900.89  60
 -13  -3   1 13546.0 2152.95  59
  13  -3  -1 23710.5 5410.87   4
  13  -3   0 110475. 6634.57  54
 -13  -3   0 115716. 6931.90  51
  13  -3   0 117797. 10938.8   4
  13  -3   1 73799.0 5522.86  54
 -13  -3  -1 76126.0 5911.48  51
  13  -3   1 76532.5 8543.34   4
 -13  -3  -2 42373.7 4699.89  51
  13  -3   2 40253.7 4130.76  54
 -13  -3  -2 26825.9 3640.62  59
  13  -3   2 47838.0 6365.22   4
  13  -3   2 34226.6 4901.27   1
  13  -3   3 20721.3 3085.18  54
 -13  -3  -3 17951.9 3158.35  51
 -13  -3  -3 18806.8 3228.79  59
  13  -3   3 22312.2 4230.22   1
 -13  -3  -4 23002.0 3686.87  51
 -13  -3  -4 26835.7 2803.96  66
 -13  -3  -4 27197.1 2754.07  64
  13  -3   4 20785.9 4217.37   1
 -13  -3  -4 26385.4 4112.36  10
  13  -3   4 26908.2 2774.55  40
  13  -3   4 24712.0 2974.27  45
 -13  -3  -5 20241.1 2447.75  66
 -13  -3  -5 17810.1 2308.16  64
  13  -3   5 23660.8 2981.93  36
 -13  -3  -5 23383.0 4048.71  10
  13  -3   5 24501.9 2969.48  45
  13  -3   5 25082.8 2723.12  40
 -13  -3  -6 91802.3 5504.52  66
 -13  -3  -6 96892.9 5657.23  64
  13  -3   6 97094.4 6230.81  36
  13  -3   6 95094.9 5628.76  40
  13  -3   6 85598.4 5610.04  45
 -13  -3  -6 76613.0 7505.99  10
 -13  -3  -7 89609.9 5434.82  64
  13  -3   7 82882.6 5749.71  36
 -13  -3  -7 83820.5 7705.37  10
  13  -3   7 88512.5 5438.26  40
 -13  -3  -8-316.470 939.287  64
  13  -3   8-1122.30 1404.31  36
 -13  -3  -8 1579.85 1415.63  10
  13  -3   8 221.626 976.714  40
 -13  -3  -9 8198.46 1803.55  64
  13  -3   9 7011.10 1675.76  36
 -13  -3  -9 7564.12 2497.17  10
  13  -3   9 9003.21 1818.02  28
  13  -3   9 9699.47 1803.73  40
 -13  -3 -10 18029.0 2109.12  72
 -13  -3 -10 16109.3 2209.03  64
  13  -3  10 14040.7 2172.35  36
 -13  -3 -10 14067.3 3094.56  10
  13  -3  10 16510.1 2152.43  28
 -13  -3 -11 5901.98 1141.89  72
  13  -3  11 7846.35 1458.80  36
 -13  -3 -11 10113.0 2454.31  10
  13  -3  11 9036.65 1475.28  28
  13  -3  12 4888.32 1004.69  65
 -13  -3 -12 3808.51 845.980  72
 -13  -3 -12 6723.06 1653.97  10
  13  -3  12 4722.74 968.920  28
 -13  -1  15 3572.37 945.358  70
 -13  -1  15 3555.92 967.834  71
  13  -1 -15 4449.14 1049.99  68
 -13  -1  15 1650.22 636.015  66
 -13  -1  15 3200.12 1465.86   8
  13  -1 -15 2491.09 706.708  27
 -13  -1  14 15963.4 2148.91  70
  13  -1 -14 12993.8 1911.90  68
 -13  -1  14 16058.8 1981.30  66
 -13  -1  14 16165.5 2057.02  71
  13  -1 -14 13501.7 1723.79  27
  13  -1 -14 12951.6 2463.96   7
 -13  -1  14 20481.7 3703.47   8
 -13  -1  13 31484.6 3069.88  70
  13  -1 -13 31156.9 2965.18  68
 -13  -1  13 30655.7 2964.82  66
 -13  -1  13 26183.2 2741.52  71
  13  -1 -13 31733.4 4322.55   7
  13  -1 -13 27841.5 2726.04  27
 -13  -1  13 34924.6 5400.13   8
 -13  -1  12 54726.1 4232.21  70
  13  -1 -12 51678.2 4012.69  68
 -13  -1  12 53606.0 4118.08  66
 -13  -1  12 49335.0 3862.17  71
  13  -1 -12 51947.2 3904.67  27
 -13  -1  12 43953.1 6415.35   8
  13  -1 -12 44725.1 5394.11   7
 -13  -1  11 2622.38 1354.84  70
  13  -1 -11 369.274 885.346  68
 -13  -1  11 1706.07 1112.30  66
 -13  -1  11 643.838 807.519  71
 -13  -1  11 18.7994 1992.07   8
  13  -1 -11 2155.60 1141.87  27
  13  -1 -11 2802.38 1824.39   7
 -13  -1  10 57301.7 4277.39  70
  13  -1 -10 46755.3 3766.13  68
 -13  -1  10 52999.6 4096.75  66
 -13  -1  10 47386.1 3801.06  71
  13  -1 -10 54113.7 4034.77  27
  13  -1 -10 55704.8 6181.80   7
 -13  -1   9 40519.7 3512.22  70
  13  -1  -9 41772.9 3474.57  68
 -13  -1   9 40084.8 3382.50  71
  13  -1  -9 43339.4 3416.80  27
  13  -1  -9 46272.9 5479.94   7
 -13  -1   8 31561.2 2902.26  70
  13  -1  -8 25719.1 3115.34  62
  13  -1  -8 31198.1 2877.71  68
 -13  -1   8 34425.3 3694.90  53
 -13  -1   8 30791.4 2883.54  66
  13  -1  -8 30871.4 2795.76  27
 -13  -1   8 30685.7 5266.34   5
  13  -1  -8 32288.6 4396.97   7
  13  -1  -7 172518. 8188.05  54
  13  -1  -7 188111. 8653.15  62
 -13  -1   7 170380. 8518.50  53
  13  -1  -6 39615.5 3513.37  54
  13  -1  -6 39132.7 3529.75  62
 -13  -1   6 39086.6 3623.17  53
  13  -1  -6 50974.1 8276.01   4
  13  -1  -6 32103.5 3125.93  24
 -13  -1   6 43482.7 5600.04   5
  13  -1  -5 144684. 7047.10  54
 -13  -1   5 144930. 6694.29  51
  13  -1  -5 162497. 7418.07  62
 -13  -1   5 140581. 7144.29  53
  13  -1  -5 163824. 14734.1   4
  13  -1  -5 170746. 7825.13  24
 -13  -1   5 156195. 10462.2   5
  13  -1  -4 6046.65 1456.15  54
  13  -1  -4 5860.78 1466.83  62
 -13  -1   4 6123.17 1401.61  51
 -13  -1   4 4700.49 1351.44  53
 -13  -1   4 6775.05 1542.16  52
  13  -1  -4 10846.3 3963.54   4
  13  -1  -4 8328.50 1862.03  24
 -13  -1   4 6629.53 2205.64   5
  13  -1  -3 427441. 14486.6  54
  13  -1  -3 457517. 14537.6  62
 -13  -1   3 474927. 14813.3  53
 -13  -1   3 457116. 14566.7  51
 -13  -1   3 458480. 15084.5  52
 -13  -1   3 445113. 18701.3   5
  13  -1  -3 488328. 16173.9  24
  13  -1  -3 491933. 25170.3   4
  13  -1  -2 80558.8 4818.78  54
 -13  -1   2 85871.9 4896.56  51
  13  -1  -2 84429.0 4763.37  62
 -13  -1   2 86207.5 4807.94  53
 -13  -1   2 83942.1 4429.78  60
 -13  -1   2 86098.3 5072.41  52
 -13  -1   2 87119.8 7142.38   5
  13  -1  -2 106326. 10254.4   4
  13  -1  -2 87835.3 4231.15  15
  13  -1  -1 6641.88 1599.03  54
 -13  -1   1 6979.94 1511.55  51
 -13  -1   1 7942.04 1330.91  53
 -13  -1   1 8565.14 1720.88  52
  13  -1  -1 11008.5 3665.07   4
  13  -1  -1 7099.32 1211.76  15
 -13  -1   0 68845.9 4821.13  51
 -13  -1   0 75941.1 4824.97  52
  13  -1   0 71785.0 4684.95  54
  13  -1   0 89932.2 8406.88   4
  13  -1   0 75198.5 3984.84  15
 -13  -1   0 77493.0 5029.92  12
 -13  -1  -1 149388. 7343.23  52
 -13  -1  -1 161309. 7962.69  51
[truncated: 302,520 more chars]
