# Supplementary material for: (S C,R S)-Bromido­(N-{4-methyl-1-[(4-methyl­phenyl)sul­fan­yl]­pentan-2-yl}-N′-(pyridin-2-yl)imidazol-2-yl­idene)palladium(II) bromide
Source: IUCrdata. 2024 Apr 26;9(Pt 4):x240360. doi: 10.1107/S2414314624003602 (PMC11074546; doi:10.1107/S2414314624003602)
Supplement: Supplementary file 2 [file x-09-x240360-Isup3.hkl]

data_I                                                                          
_shelx_title ' 202306155A in C2 No5' 
_shelx_refln_list_code          4                                               
_shelx_F_calc_maximum      345.10                                               
_exptl_crystal_F_000      1216.00                                               
_reflns_d_resolution_high  0.8178                                               
                                                                                
loop_                                                                           
 _space_group_symop_operation_xyz                                               
 'x, y, z'                                                                      
 '-x, y, -z'                                                                    
 'x+1/2, y+1/2, z'                                                              
 '-x+1/2, y+1/2, -z'                                                            
                                                                                
_cell_length_a    25.8993                                                       
_cell_length_b     6.6206                                                       
_cell_length_c    13.4938                                                       
_cell_angle_alpha  90.000                                                       
_cell_angle_beta   96.425                                                       
_cell_angle_gamma  90.000                                                       
                                                                                
_shelx_F_squared_multiplier     1.000                                           
                                                                                
loop_                                                                           
 _refln_index_h                                                                 
 _refln_index_k                                                                 
 _refln_index_l                                                                 
 _refln_F_squared_calc                                                          
 _refln_F_squared_meas                                                          
 _refln_F_squared_sigma                                                         
 _refln_observed_status                                                         
   1  -7   0       2214.54       2443.86       172.83 o                         
   3  -7   0       2036.40       2208.16       140.45 o                         
   5  -7   0        176.66        251.66        87.28 o                         
   7  -7   0       1920.43       2044.93       172.19 o                         
   9  -7   0       1590.10       1633.09       157.20 o                         
  11  -7   0        117.50        166.64        69.52 o                         
  13  -7   0       1245.28       1315.44       115.21 o                         
  15  -7   0        175.09        142.34        76.69 o                         
   0  -6   0       1428.71       1370.09       144.78 o                         
   2  -6   0        219.41        104.62        56.75 o                         
   4  -6   0       9639.39       9345.14       429.45 o                         
   6  -6   0       2037.66       2208.29       133.47 o                         
   8  -6   0       4927.69       5034.12       200.46 o                         
  10  -6   0        551.52        457.83        65.11 o                         
  12  -6   0       1988.07       2080.03       120.77 o                         
  14  -6   0        170.22        170.01        67.33 o                         
  16  -6   0         44.44         57.21        68.34 o                         
  18  -6   0         35.63        121.10        82.99 o                         
  20  -6   0       1365.43       1213.66       133.30 o                         
   1  -5   0       5279.97       4831.64       157.09 o                         
   3  -5   0       1146.35       1171.14        78.94 o                         
   5  -5   0      14607.60      13660.13       348.64 o                         
   7  -5   0       4384.70       3745.66       228.25 o                         
   9  -5   0       4649.18       4704.73       164.68 o                         
  11  -5   0       4472.46       4576.91       182.13 o                         
  13  -5   0         58.84         26.85        52.14 o                         
  15  -5   0       4810.08       4556.62       242.68 o                         
  17  -5   0       2329.16       2288.62       232.71 o                         
  19  -5   0        145.90         -0.21       110.68 o                         
  21  -5   0       1087.11       1002.37       149.72 o                         
  23  -5   0        534.68        538.81        99.15 o                         
   0  -4   0      25180.43      25141.26       620.60 o                         
   2  -4   0       1412.52       1597.39       111.46 o                         
   4  -4   0        389.83        321.04        71.90 o                         
   6  -4   0       6662.92       6845.20       258.11 o                         
   8  -4   0       1636.01       1517.48       142.89 o                         
  10  -4   0        717.56        620.41        74.92 o                         
  12  -4   0      10918.36      10674.95       216.26 o                         
  14  -4   0        492.19        491.73       116.08 o                         
  16  -4   0      10332.32      10024.35       407.95 o                         
  18  -4   0        380.04        336.14        59.90 o                         
  20  -4   0       2226.77       2132.77       149.93 o                         
  22  -4   0        136.81        211.47        61.97 o                         
  24  -4   0       1087.32       1149.01        93.63 o                         
  26  -4   0        519.96        350.94        57.71 o                         
   1  -3   0       6787.15       6770.53       116.86 o                         
   3  -3   0      22810.10      22588.52       410.47 o                         
   5  -3   0        436.43        468.23        47.54 o                         
   7  -3   0      12064.47      11643.86       243.85 o                         
   9  -3   0       6667.19       6673.46       205.08 o                         
  11  -3   0       3327.37       3356.92       168.67 o                         
  13  -3   0      11094.64      12098.89       466.60 o                         
  15  -3   0       4839.62       5052.58       268.73 o                         
  17  -3   0       6502.69       6335.11       176.75 o                         
  19  -3   0       4741.23       4720.61       143.05 o                         
  21  -3   0       2914.45       2777.62       112.51 o                         
  23  -3   0       1502.30       1544.37        88.55 o                         
  25  -3   0       1006.64       1130.27        74.71 o                         
  27  -3   0         67.10         47.46        26.83 o                         
  29  -3   0       1027.38        981.99        88.04 o                         
   0  -2   0      14102.05      14074.35       231.81 o                         
   2  -2   0      40926.82      41103.69       402.95 o                         
   4  -2   0       3185.49       3202.17        78.78 o                         
   6  -2   0       9486.34       9828.80       128.18 o                         
   8  -2   0      69373.39      69211.95       672.43 o                         
  10  -2   0       1122.75       1291.59        81.15 o                         
  12  -2   0       2321.96       2764.71       126.76 o                         
  14  -2   0       3120.28       3022.15       166.78 o                         
  16  -2   0       8016.45       7712.81       307.70 o                         
  18  -2   0       8697.33       8857.43       234.26 o                         
  20  -2   0       4075.98       3828.05       151.34 o                         
  22  -2   0         59.54         89.45        46.59 o                         
  24  -2   0       7035.59       6962.94       219.25 o                         
  26  -2   0        112.13        190.19        39.60 o                         
  28  -2   0        767.56        897.89        57.38 o                         
  30  -2   0          9.69        -16.21        30.23 o                         
   1  -1   0      30932.11      30923.66       293.26 o                         
   3  -1   0      29077.52      29403.62       311.27 o                         
   5  -1   0      33089.19      33799.54       330.08 o                         
   7  -1   0       1569.23       1597.05        50.01 o                         
   9  -1   0      17016.07      17896.89       232.77 o                         
  11  -1   0      12686.26      12676.32       241.49 o                         
  13  -1   0       7536.81       7970.94       219.36 o                         
  15  -1   0       3153.20       3144.79       197.96 o                         
  17  -1   0       1657.51       1557.15       124.16 o                         
  19  -1   0       1940.67       1782.60        83.16 o                         
  21  -1   0       6098.79       5769.89       174.03 o                         
  23  -1   0       1037.50       1062.05        84.69 o                         
  25  -1   0        248.37        253.74        55.15 o                         
  27  -1   0       1310.82       1520.67        97.59 o                         
  29  -1   0       1190.26       1375.75        74.08 o                         
  31  -1   0        317.52        398.53        53.09 o                         
   2   0   0      10629.68       7522.49       155.48 o                         
   4   0   0      15224.83      15003.29       193.25 o                         
   6   0   0      29618.05      31180.84       368.66 o                         
   8   0   0      23674.13      23601.38       288.85 o                         
  10   0   0      47750.26      48904.78       585.12 o                         
  12   0   0       1246.86       1239.46       103.39 o                         
  14   0   0          4.18        -19.09        62.62 o                         
  16   0   0      31161.69      30340.04       547.20 o                         
  18   0   0        209.86        253.41        64.98 o                         
  20   0   0        495.36        395.19        48.88 o                         
  22   0   0       1394.11       1353.50        82.77 o                         
  24   0   0       1210.71       1129.02        84.69 o                         
  26   0   0       1014.40        900.18        75.41 o                         
  28   0   0        166.37        212.83        48.04 o                         
  30   0   0         66.90         40.70        35.61 o                         
   1   1   0      33431.24      32928.58      1449.86 o                         
   3   1   0      25677.19      26017.75       299.60 o                         
   5   1   0      36769.97      37797.56       432.68 o                         
   7   1   0       2263.33       2282.69        91.10 o                         
   9   1   0      15789.73      16366.50       243.75 o                         
  11   1   0      13970.61      13986.88       285.03 o                         
  13   1   0       6694.86       7151.14       187.43 o                         
  15   1   0       2851.93       2925.00       152.77 o                         
  17   1   0       1908.32       1726.95       121.53 o                         
  19   1   0       2082.52       1912.31        85.75 o                         
  21   1   0       7233.51       6758.19       204.99 o                         
  23   1   0        893.52        945.25        72.77 o                         
  25   1   0        449.79        356.86        47.81 o                         
  27   1   0       1242.36       1361.48        92.66 o                         
  29   1   0       1079.35       1190.11       106.62 o                         
  31   1   0        233.53        154.53        53.60 o                         
   0   2   0      13566.50      13530.98       188.46 o                         
   2   2   0      41079.86      41309.42       798.42 o                         
   4   2   0       2408.44       2387.51        45.60 o                         
   6   2   0       9170.40       9942.08       138.39 o                         
   8   2   0      67601.47      65844.05       638.08 o                         
  10   2   0       1103.01       1106.37        69.51 o                         
  12   2   0       2072.47       2052.64        88.22 o                         
  14   2   0       3127.60       3089.26       112.70 o                         
  16   2   0       9497.35       9316.71       334.57 o                         
  18   2   0       8468.00       8053.69       195.92 o                         
  20   2   0       4218.85       3715.17       195.97 o                         
  22   2   0         33.93          7.94        79.98 o                         
  24   2   0       6820.76       6638.47       231.70 o                         
  26   2   0        137.10        150.70        49.47 o                         
  28   2   0        679.45        672.94        83.19 o                         
  30   2   0         14.35         46.61        90.17 o                         
   1   3   0       5499.40       5532.22       147.39 o                         
   3   3   0      25373.06      25777.97       398.23 o                         
   5   3   0        463.93        546.56        44.83 o                         
   7   3   0       9695.39       9578.87       173.19 o                         
   9   3   0       5028.39       4950.26       129.15 o                         
  11   3   0       3416.91       3198.44       120.95 o                         
  13   3   0      11832.04      11616.64       310.99 o                         
  15   3   0       5248.31       4300.67       299.74 o                         
  17   3   0       6446.50       6272.68       190.32 o                         
  19   3   0       4932.63       4794.75       174.18 o                         
  21   3   0       2893.51       2686.41       170.42 o                         
  23   3   0       1237.41       1125.70       117.71 o                         
  25   3   0       1027.18       1117.82       109.82 o                         
  27   3   0        102.15         28.35        42.18 o                         
   0   4   0      24093.71      23215.46       514.95 o                         
   2   4   0       1403.73       1446.32        94.81 o                         
   4   4   0        740.81        638.52        62.37 o                         
   6   4   0       6268.76       6193.51       183.56 o                         
   8   4   0       1770.49       1720.45       107.34 o                         
  10   4   0        686.58        730.96       101.85 o                         
  12   4   0      10817.17      10399.05      1287.63 o                         
  16   4   0       9962.94       9583.96       404.47 o                         
  18   4   0        414.66        445.78       105.58 o                         
  20   4   0       1981.12       1834.81       150.06 o                         
  22   4   0        139.15        142.93        80.92 o                         
  24   4   0       1261.85       1393.62       123.70 o                         
  26   4   0        534.67        565.93        62.19 o                         
   1   5   0       4733.27       4757.07       334.75 o                         
   3   5   0       1260.91       1333.82       132.20 o                         
  17   5   0       1844.31       1974.15       258.55 o                         
  19   5   0        204.96        206.87       124.94 o                         
  21   5   0       1163.01       1508.40       125.26 o                         
  23   5   0        542.82        682.97        77.24 o                         
  20   6   0       1285.21       1363.42       174.96 o                         
   2  -8   1       1191.17        942.85       268.38 o                         
   4  -8   1        120.89        257.89        99.86 o                         
 -15  -7   1        499.10        313.20        85.39 o                         
 -13  -7   1        612.57        463.03       298.18 o                         
 -11  -7   1        131.32         72.34        62.88 o                         
  -9  -7   1        133.82        154.81        66.69 o                         
  -7  -7   1       1078.54       1363.18       139.68 o                         
  -5  -7   1       1545.55       1950.62       134.00 o                         
  -3  -7   1        852.44       1057.25       123.78 o                         
  -1  -7   1        715.03        820.63       114.51 o                         
   1  -7   1       3712.02       3951.01       217.18 o                         
   3  -7   1       3582.35       4072.67       242.02 o                         
   5  -7   1        493.21        444.34        98.61 o                         
   7  -7   1        480.86        598.07       106.38 o                         
   9  -7   1        680.29        725.27       109.43 o                         
  11  -7   1       2869.28       3074.23       188.26 o                         
  13  -7   1        174.49        135.15        80.93 o                         
  15  -7   1        482.31        658.21       126.95 o                         
 -20  -6   1        740.01        710.38       163.63 o                         
 -18  -6   1       1439.68       1569.19       181.82 o                         
 -16  -6   1        282.01        176.12        80.92 o                         
 -14  -6   1        470.61        348.97       110.36 o                         
 -12  -6   1        865.97        871.23        92.92 o                         
 -10  -6   1       4450.33       4730.89       210.43 o                         
  -8  -6   1       2048.80       2034.04       129.34 o                         
  -6  -6   1       5450.44       5877.95       205.22 o                         
  -4  -6   1       2566.60       2573.91       144.44 o                         
  -2  -6   1       4671.93       4844.81       177.51 o                         
   0  -6   1        696.85        556.38        73.74 o                         
   2  -6   1       5413.08       5054.88       207.61 o                         
   4  -6   1       1200.06       1270.16       101.94 o                         
   6  -6   1       7174.45       7621.53       242.78 o                         
   8  -6   1       1940.74       2106.62       133.17 o                         
  10  -6   1       2136.40       2373.55       133.29 o                         
  12  -6   1        827.10        937.49        97.50 o                         
  14  -6   1        576.29        727.96        89.98 o                         
  16  -6   1        603.08        607.84       107.40 o                         
  18  -6   1        363.54        341.90       119.55 o                         
  20  -6   1        331.20        311.38        73.79 o                         
 -23  -5   1        724.10        731.61       160.69 o                         
 -21  -5   1        704.92        756.44       135.62 o                         
 -19  -5   1        968.90        884.30       162.22 o                         
 -17  -5   1       1124.08       1085.96       134.13 o                         
 -15  -5   1        964.21       1089.38       126.81 o                         
 -13  -5   1       2720.38       2524.99       182.93 o                         
 -11  -5   1        390.48        408.87        75.27 o                         
  -9  -5   1       4858.19       4866.38       171.81 o                         
  -7  -5   1       5279.46       5479.13       167.99 o                         
  -5  -5   1       7003.90       6578.16       167.79 o                         
  -3  -5   1       5597.58       5537.29       145.29 o                         
  -1  -5   1       3355.96       3393.11       131.92 o                         
   1  -5   1       1311.63       1305.10        83.56 o                         
   3  -5   1       4217.37       3964.40       142.93 o                         
   5  -5   1        581.12        540.39        84.38 o                         
   7  -5   1       7942.96       7734.26       211.84 o                         
   9  -5   1       1530.20       1509.56       104.64 o                         
  11  -5   1       1770.93       1848.94       117.14 o                         
  13  -5   1       2549.25       2503.92       138.78 o                         
  15  -5   1       1457.21       1591.38       118.37 o                         
  17  -5   1       1961.81       1981.03       206.31 o                         
  19  -5   1       1471.57       1518.32       188.70 o                         
  21  -5   1        184.79        -23.11       147.45 o                         
  23  -5   1        930.20       1097.86       347.45 o                         
 -26  -4   1        586.54        465.86        53.71 o                         
 -24  -4   1        508.53        480.59        57.48 o                         
 -22  -4   1        821.94        817.39        79.83 o                         
 -20  -4   1        632.43        599.62        77.88 o                         
 -18  -4   1       5658.70       6214.39       202.37 o                         
 -16  -4   1       1599.93       1436.09       146.58 o                         
 -14  -4   1      14224.84      13871.98       385.37 o                         
 -12  -4   1       3535.92       3620.26       146.43 o                         
 -10  -4   1       7598.75       6923.15       576.27 o                         
  -8  -4   1       5576.98       5859.05       244.25 o                         
  -6  -4   1       6604.69       6656.56       248.43 o                         
  -4  -4   1       5945.61       5915.99       191.91 o                         
  -2  -4   1      20641.75      20140.22       483.09 o                         
   0  -4   1      11646.21      11638.88       305.41 o                         
   2  -4   1      15710.84      15800.59       340.58 o                         
   4  -4   1       6463.37       6198.48       205.36 o                         
   6  -4   1       5453.79       5552.98       217.00 o                         
   8  -4   1       2252.23       2200.92       148.87 o                         
  10  -4   1       4023.32       3833.58       251.22 o                         
  12  -4   1       4000.42       3878.26       147.09 o                         
  14  -4   1      14255.64      14328.05       324.22 o                         
  16  -4   1       1072.83       1150.07        90.55 o                         
  18  -4   1       5577.21       5555.37       210.66 o                         
  20  -4   1       1119.77       1095.42        92.66 o                         
  22  -4   1       2026.04       1979.66       127.90 o                         
  24  -4   1        858.76        953.13        83.15 o                         
  26  -4   1        277.45        148.27        47.17 o                         
 -29  -3   1        136.30         72.93        32.37 o                         
 -27  -3   1       1101.25       1234.94        81.42 o                         
 -25  -3   1        731.59        777.09        68.73 o                         
 -23  -3   1       1835.23       1685.66        87.21 o                         
 -21  -3   1       1063.61       1030.23        80.45 o                         
 -19  -3   1       5373.52       5152.91       159.33 o                         
 -17  -3   1       6171.63       6179.20       228.82 o                         
 -15  -3   1       5473.82       5196.87       427.05 o                         
 -13  -3   1       2713.35       2461.70       218.03 o                         
 -11  -3   1      18441.55      19688.72       428.15 o                         
  -9  -3   1      21319.68      20956.60       362.23 o                         
  -7  -3   1       7141.05       7067.44       171.72 o                         
  -5  -3   1      10265.26      11048.22       222.64 o                         
  -3  -3   1      14443.90      14848.92       252.00 o                         
  -1  -3   1      30686.79      29313.99       367.18 o                         
   1  -3   1       1433.75       1377.08        54.71 o                         
   3  -3   1        228.66        287.62        40.53 o                         
   5  -3   1      11411.82      11344.04       206.44 o                         
   7  -3   1      15704.65      15314.94       291.90 o                         
   9  -3   1       4119.41       4379.56       168.37 o                         
  11  -3   1        557.21        654.42        76.36 o                         
  13  -3   1       7694.08       7973.85       386.90 o                         
  15  -3   1      16090.49      15952.80       386.69 o                         
  17  -3   1       1158.41       1153.58        70.13 o                         
  19  -3   1       2314.83       2195.37       112.79 o                         
  21  -3   1       1158.52       1090.03        77.81 o                         
  23  -3   1       3278.85       3196.61       122.82 o                         
  25  -3   1        438.64        518.37        53.16 o                         
  27  -3   1        834.65        832.86        54.42 o                         
 -30  -2   1        229.99        231.04        40.84 o                         
 -28  -2   1        161.88        227.48        36.86 o                         
 -26  -2   1       2672.94       2883.18       112.04 o                         
 -24  -2   1       1173.09       1014.40        89.38 o                         
 -22  -2   1       6784.28       6379.45       212.56 o                         
 -20  -2   1       1286.71       1290.44        95.61 o                         
 -18  -2   1       4265.29       4115.27       129.96 o                         
 -16  -2   1       6036.44       6174.92       304.94 o                         
 -14  -2   1       5509.29       5634.68       208.04 o                         
 -12  -2   1       7454.25       7744.82       196.45 o                         
 -10  -2   1      20080.09      20543.23       272.29 o                         
  -8  -2   1       9099.55       8977.25       141.47 o                         
  -6  -2   1      49446.18      48446.58       507.97 o                         
  -4  -2   1      11617.21      11966.73       156.02 o                         
  -2  -2   1      22874.80      23310.54       238.06 o                         
   0  -2   1       6273.89       6570.87       108.50 o                         
   2  -2   1       3264.94       3403.04        69.31 o                         
   4  -2   1      11099.48      11434.03       162.59 o                         
   6  -2   1      40428.82      40542.33       424.13 o                         
   8  -2   1      22080.84      24571.18       329.63 o                         
  10  -2   1      32156.15      33774.60       480.72 o                         
  12  -2   1       2102.20       2256.93       125.31 o                         
  14  -2   1       5089.70       5335.75       265.37 o                         
  16  -2   1       2779.51       2967.35       207.56 o                         
  18  -2   1       4448.99       4178.36       154.80 o                         
  20  -2   1       3803.36       3441.76       139.03 o                         
  22  -2   1       2974.96       2809.13       116.39 o                         
  24  -2   1        185.36        168.58        43.14 o                         
  26  -2   1       2764.39       2837.00       117.88 o                         
  28  -2   1        186.99        249.20        39.35 o                         
  30  -2   1        266.23        276.28        41.67 o                         
 -31  -1   1        328.27        277.02        79.56 o                         
 -29  -1   1       1021.67       1009.04        65.97 o                         
 -27  -1   1       1864.60       1933.72       112.71 o                         
 -25  -1   1       4775.77       4745.76       193.22 o                         
 -23  -1   1        334.94        226.35        43.05 o                         
 -21  -1   1        383.03        460.82        55.36 o                         
 -19  -1   1       5758.54       5645.91       147.93 o                         
 -17  -1   1      11954.56      11515.05       364.21 o                         
 -15  -1   1       2455.83       2731.38       147.20 o                         
 -13  -1   1        712.37        803.80        66.92 o                         
 -11  -1   1      15592.51      16171.44       238.54 o                         
  -9  -1   1      43747.66      44403.91       445.75 o                         
  -7  -1   1       1956.50       2073.76        60.67 o                         
  -5  -1   1      10841.29      11122.15       162.26 o                         
  -3  -1   1      37639.56      38556.74       337.34 o                         
  -1  -1   1      22138.67      23630.56       236.31 o                         
   1  -1   1      22912.79      22677.52       229.51 o                         
   3  -1   1      12251.75      12480.44       137.43 o                         
   5  -1   1      65107.58      64461.86       600.76 o                         
   7  -1   1      66621.27      68525.45       748.04 o                         
   9  -1   1      15596.36      16866.93       337.06 o                         
  11  -1   1       1715.58       1656.99       103.82 o                         
  13  -1   1      15808.87      16655.13       416.48 o                         
  15  -1   1      23119.54      22977.92       496.30 o                         
  17  -1   1        391.87        459.54        76.76 o                         
  19  -1   1       1965.67       2018.97       104.98 o                         
  21  -1   1       2729.25       2550.76       149.02 o                         
  23  -1   1       4308.39       4252.58       162.11 o                         
  25  -1   1        610.36        606.33        67.07 o                         
  27  -1   1       1055.83       1178.40        85.57 o                         
  29  -1   1       1191.27       1168.31        66.25 o                         
 -30   0   1       2430.93       2953.23       142.07 o                         
 -28   0   1          0.12        -38.14        38.14 o                         
 -26   0   1       4627.96       4409.62       174.89 o                         
 -24   0   1          8.93         36.87        43.46 o                         
 -22   0   1       1872.82       1809.32        97.31 o                         
 -20   0   1       6831.54       6221.53       169.94 o                         
 -18   0   1       5763.76       5739.26       209.61 o                         
 -16   0   1       6869.31       7098.85       205.40 o                         
 -14   0   1      29099.40      29696.38       476.62 o                         
 -12   0   1       1432.31       1558.02        68.68 o                         
 -10   0   1       6079.25       6036.19       133.11 o                         
  -8   0   1        115.39        136.63        20.19 o                         
  -6   0   1        348.95        395.19        28.69 o                         
  -4   0   1      11203.86      11582.04       115.76 o                         
  -2   0   1      81807.66      82575.95      2731.41 o                         
   2   0   1      88361.70      79528.71       991.51 o                         
   4   0   1       3923.54       3889.14       108.43 o                         
   6   0   1       5854.43       5776.73       163.20 o                         
   8   0   1         25.22          7.44        54.41 o                         
  10   0   1       2705.83       2804.09       141.78 o                         
  12   0   1      15613.57      15324.79       436.78 o                         
  14   0   1      10738.00       9868.69       326.43 o                         
  16   0   1        765.18        794.17        97.45 o                         
  18   0   1      11036.24      10546.83       332.31 o                         
  20   0   1        216.33        263.53        37.11 o                         
  22   0   1         49.98         44.69        36.33 o                         
  24   0   1         25.63         14.06        40.01 o                         
  26   0   1        193.88        110.98        37.28 o                         
  28   0   1        825.31        939.90        89.80 o                         
  30   0   1       1745.82       1894.85       133.87 o                         
 -31   1   1        316.52        233.73       103.39 o                         
 -29   1   1        764.56        874.42        95.58 o                         
 -27   1   1       1769.36       1693.85       120.30 o                         
 -25   1   1       4709.13       4904.54       157.12 o                         
 -23   1   1        672.60        571.51        58.51 o                         
 -21   1   1        207.97        193.69        39.43 o                         
 -19   1   1       6537.34       6323.96       163.73 o                         
 -17   1   1      11128.84      11049.38       280.83 o                         
 -15   1   1       1861.68       2078.23       107.45 o                         
 -13   1   1        406.35        442.86        45.04 o                         
 -11   1   1      14221.33      14566.77       213.87 o                         
  -9   1   1      47707.20      48973.53       498.97 o                         
  -7   1   1       2936.54       3089.52        71.67 o                         
  -5   1   1       8509.50       8522.59       150.91 o                         
  -3   1   1      32941.00      32986.57       327.74 o                         
  -1   1   1      26012.15      27293.76       343.79 o                         
   1   1   1      21904.22      22143.83       263.45 o                         
   3   1   1      16732.97      17443.43       202.14 o                         
   5   1   1      62755.44      59219.68       638.47 o                         
   7   1   1      68167.54      68926.26       754.11 o                         
   9   1   1      17232.83      17762.61       448.36 o                         
  11   1   1        627.66        422.29        62.92 o                         
  13   1   1      16102.75      15717.43       496.69 o                         
  15   1   1      22612.31      21497.89       574.34 o                         
  17   1   1        253.34        213.53        66.00 o                         
  19   1   1       2810.70       2774.55       129.47 o                         
  21   1   1       2748.29       2454.87       126.70 o                         
  23   1   1       5356.72       5253.63       166.26 o                         
  25   1   1        728.35        710.35        69.31 o                         
  27   1   1        684.48        646.31        66.29 o                         
  29   1   1       1148.97       1275.48       105.10 o                         
 -30   2   1        294.15        341.68       136.42 o                         
 -28   2   1        161.27        212.28        66.49 o                         
 -26   2   1       2306.35       2613.72       145.54 o                         
 -24   2   1       1271.21       1252.63       119.44 o                         
 -22   2   1       6341.37       6109.24       277.42 o                         
 -20   2   1       1338.85       1250.60        91.21 o                         
 -18   2   1       3505.58       3242.02       114.69 o                         
 -16   2   1       5617.56       5770.37       259.29 o                         
 -14   2   1       6721.78       7100.33       185.01 o                         
 -12   2   1       7776.74       7908.80       206.77 o                         
 -10   2   1      19957.22      20080.43       346.47 o                         
  -8   2   1       9056.96       9275.48       135.81 o                         
  -6   2   1      49652.97      50586.34       407.32 o                         
  -4   2   1      11736.29      12241.85       135.88 o                         
  -2   2   1      18511.60      18590.22       184.61 o                         
   0   2   1       5493.57       5774.38        74.29 o                         
   2   2   1       5740.73       6334.70       130.28 o                         
   4   2   1      10362.97      11083.97       120.97 o                         
   6   2   1      37831.86      38566.93       345.96 o                         
   8   2   1      21929.72      23658.24       336.29 o                         
  10   2   1      34325.90      33944.25       545.22 o                         
  12   2   1       2225.74       2199.15       123.18 o                         
  14   2   1       5031.55       4949.22       188.03 o                         
  16   2   1       2374.01       2283.44       140.60 o                         
  18   2   1       5704.92       5366.59       224.26 o                         
  20   2   1       3970.11       3552.87       168.97 o                         
  22   2   1       2985.42       2857.35       152.70 o                         
  24   2   1        107.86        117.86        56.46 o                         
  26   2   1       2927.55       3239.33       161.53 o                         
  28   2   1        246.76        177.64        51.57 o                         
  30   2   1        210.57        303.26       124.72 o                         
 -29   3   1        135.72        131.81        52.93 o                         
 -27   3   1       1353.58       1444.17       113.39 o                         
 -25   3   1        643.19        493.08        85.29 o                         
 -23   3   1       1433.26       1416.44       123.54 o                         
 -21   3   1        706.53        498.38        65.33 o                         
 -19   3   1       5331.06       4734.99       172.36 o                         
 -17   3   1       7160.47       6893.93       200.20 o                         
 -15   3   1       5932.20       4955.35       467.89 o                         
 -13   3   1       2595.23       2524.08       133.18 o                         
 -11   3   1      20009.59      19841.55       343.49 o                         
  -9   3   1      19817.87      19762.47       327.64 o                         
  -7   3   1       6453.13       6542.08       153.33 o                         
  -5   3   1      10660.06      11133.01       192.84 o                         
  -3   3   1      13450.00      14185.06       222.97 o                         
  -1   3   1      32939.81      32354.04       358.14 o                         
   1   3   1       1689.90       1649.65        73.74 o                         
   3   3   1        137.89        169.91        30.48 o                         
   5   3   1      12919.83      13062.46       186.85 o                         
   7   3   1      14413.60      14645.26       225.24 o                         
   9   3   1       3018.55       3118.30       123.62 o                         
  11   3   1        945.57        929.97        78.96 o                         
  13   3   1       7522.01       6888.19       206.12 o                         
  15   3   1      16492.52      15558.47       473.31 o                         
  17   3   1       1498.39       1213.26       107.54 o                         
  19   3   1       2441.88       1960.93       142.50 o                         
  21   3   1       1062.23       1021.24       100.23 o                         
  23   3   1       2816.51       2681.00       171.59 o                         
  25   3   1        301.12        246.16        57.55 o                         
  27   3   1        907.17        777.36        93.97 o                         
 -26   4   1        565.01        764.54        84.06 o                         
 -24   4   1        496.69        460.43        78.38 o                         
 -22   4   1       1194.26       1189.30       152.09 o                         
 -20   4   1        664.64        645.58        73.22 o                         
 -18   4   1       4542.14       4467.54       224.96 o                         
 -16   4   1       1341.31        986.27       178.85 o                         
 -14   4   1      15185.78      14403.86       693.42 o                         
 -12   4   1       3762.08       3904.30       317.36 o                         
 -10   4   1       7798.04       7735.45       235.38 o                         
  -8   4   1       5518.33       5193.37       251.06 o                         
  -6   4   1       9018.95       9353.49       245.92 o                         
  -4   4   1       5919.31       6063.11       202.52 o                         
  -2   4   1      18935.45      18109.55       365.46 o                         
   0   4   1      10979.99      11262.67       222.99 o                         
   2   4   1      17322.00      17189.79       359.17 o                         
   4   4   1       6821.14       6618.59       186.90 o                         
   6   4   1       4481.39       4500.00       183.75 o                         
   8   4   1       1947.34       1929.23       119.63 o                         
  10   4   1       5166.98       5473.01       231.22 o                         
  12   4   1       4236.01       3973.00       429.80 o                         
  16   4   1       1092.44       1037.97       181.14 o                         
  18   4   1       5365.21       4686.70       413.52 o                         
  20   4   1       1342.23       1270.69       125.24 o                         
  22   4   1       1734.23       1659.11       144.92 o                         
  24   4   1        846.17        894.78       100.04 o                         
  26   4   1        388.40        326.29        63.60 o                         
 -23   5   1        695.62        776.99        85.43 o                         
 -21   5   1        901.82        796.12       115.32 o                         
 -19   5   1       1056.20       1183.46       108.76 o                         
 -17   5   1        847.94        958.05       177.14 o                         
 -15   5   1        682.40        849.81       168.27 o                         
  -3   5   1       5936.11       5529.40       495.43 o                         
  -1   5   1       2354.68       2297.68       338.32 o                         
   1   5   1       1261.99       1135.44       183.39 o                         
   3   5   1       4279.91       3923.50       267.17 o                         
  15   5   1       1173.66       1234.23       202.72 o                         
  17   5   1       1763.70       1722.74       168.95 o                         
  19   5   1       1326.71       1361.54       145.20 o                         
  21   5   1        105.69        130.11        49.60 o                         
  23   5   1       1068.72       1195.41       174.11 o                         
 -20   6   1        752.07        813.39       146.36 o                         
 -18   6   1       1254.76       1304.54       173.28 o                         
 -16   6   1        252.02        317.82       106.96 o                         
  18   6   1        627.18        739.89       145.54 o                         
  20   6   1        370.42        342.59        81.50 o                         
 -13  -7   2        389.33        456.73       194.27 o                         
 -11  -7   2       1045.23        685.11        82.05 o                         
  -9  -7   2        516.46        639.69        80.48 o                         
  -7  -7   2        420.68        461.46       130.24 o                         
  -5  -7   2       1548.67       1667.08       140.43 o                         
  -3  -7   2       1048.82        963.70       112.93 o                         
  -1  -7   2        669.39        687.42       101.75 o                         
   1  -7   2       2177.25       2504.33       299.44 o                         
   3  -7   2       1675.46       1553.77       163.92 o                         
   5  -7   2       2346.53       2663.73       204.31 o                         
   7  -7   2        516.17        553.23       111.57 o                         
   9  -7   2       1503.99       1841.36       159.68 o                         
  11  -7   2        935.91        877.34       107.59 o                         
  13  -7   2       2452.19       1768.17       155.94 o                         
 -20  -6   2       1081.69        998.93       149.19 o                         
 -18  -6   2        441.19        389.42        85.10 o                         
 -16  -6   2        895.80       1094.56       116.67 o                         
 -14  -6   2        737.78        838.96       148.92 o                         
 -12  -6   2        145.08        114.49        54.01 o                         
 -10  -6   2        906.36       1074.11       104.93 o                         
  -8  -6   2       3870.71       4365.20       195.92 o                         
  -6  -6   2        622.05        616.92        72.73 o                         
  -4  -6   2       1967.70       1873.12       140.75 o                         
  -2  -6   2        533.49        613.56        80.54 o                         
   0  -6   2       1821.96       1907.41       127.91 o                         
   2  -6   2       2292.60       2349.85       167.78 o                         
   4  -6   2        933.41        853.21        88.73 o                         
   6  -6   2       1349.78       1350.21       119.73 o                         
   8  -6   2       6870.68       6987.21       262.03 o                         
  10  -6   2       1508.01       1520.70       124.39 o                         
  12  -6   2       1073.04       1178.81       109.36 o                         
  14  -6   2        187.66        295.80        63.15 o                         
  16  -6   2        314.60        326.12        63.79 o                         
  18  -6   2       1496.99       1615.45       162.72 o                         
  20  -6   2        246.29        224.38        87.00 o                         
 -23  -5   2       1717.73       1727.02       169.95 o                         
 -21  -5   2       1167.45       1426.25       179.11 o                         
 -19  -5   2       1435.27       1427.00       234.45 o                         
 -17  -5   2        500.33        541.34        81.62 o                         
 -15  -5   2        837.08        825.26       114.18 o                         
 -13  -5   2       3779.75       3874.84       222.74 o                         
 -11  -5   2       7046.96       6941.12       251.92 o                         
  -9  -5   2        853.09        908.08        96.04 o                         
  -7  -5   2       4997.98       4936.77       186.59 o                         
  -5  -5   2       3416.04       3380.25       120.89 o                         
  -3  -5   2      15041.49      14661.95       306.37 o                         
  -1  -5   2       9883.58       9932.23       283.19 o                         
   1  -5   2       2366.66       2293.12       114.04 o                         
   3  -5   2       3900.57       3771.57       155.75 o                         
   5  -5   2       8106.78       7961.81       249.00 o                         
   7  -5   2       2277.75       2205.71       113.24 o                         
   9  -5   2      10406.43      10392.83       285.53 o                         
  11  -5   2       1422.43       1460.77       109.43 o                         
  13  -5   2       4781.50       4946.22       217.08 o                         
  15  -5   2        302.03        285.58        69.73 o                         
  17  -5   2       1473.54       1439.36       118.74 o                         
  19  -5   2       1938.39       1984.38       155.20 o                         
  21  -5   2       1545.66       1731.69       334.96 o                         
  23  -5   2        325.78        184.91       166.68 o                         
 -26  -4   2        204.15        195.18        42.44 o                         
 -24  -4   2        359.61        388.44        55.25 o                         
 -22  -4   2         30.48         10.32        45.95 o                         
 -20  -4   2       1315.27       1243.15        82.98 o                         
 -18  -4   2       2425.08       2374.22       124.37 o                         
 -16  -4   2       3780.55       3658.73       184.15 o                         
 -14  -4   2         41.81         36.05        49.12 o                         
 -12  -4   2      15696.04      14905.51       365.19 o                         
 -10  -4   2       2195.42       2216.11       171.50 o                         
  -8  -4   2       1656.76       1462.51       131.81 o                         
  -6  -4   2       1984.13       1790.33       138.76 o                         
  -4  -4   2       4741.96       4844.25       195.05 o                         
  -2  -4   2      14068.59      13886.65       395.03 o                         
   0  -4   2      15272.83      15640.86       316.16 o                         
   2  -4   2       2509.88       2674.38       148.47 o                         
   4  -4   2       7260.89       7058.32       311.94 o                         
   6  -4   2        647.76        505.79        76.15 o                         
   8  -4   2          0.75         19.41        57.21 o                         
  10  -4   2       1201.75       1347.12       140.17 o                         
  12  -4   2       2020.59       1785.46       206.06 o                         
  14  -4   2       2693.49       2926.33       138.93 o                         
  16  -4   2       5871.79       5819.37       195.72 o                         
  18  -4   2        517.96        465.40        68.47 o                         
  20  -4   2       2905.36       3073.48       147.63 o                         
  22  -4   2        332.96        299.57        62.52 o                         
  24  -4   2        346.77        303.20        46.65 o                         
  26  -4   2        825.53        506.19        79.45 o                         
 -29  -3   2        135.86        128.03        33.30 o                         
 -27  -3   2        737.79        753.57        68.69 o                         
 -25  -3   2        706.59        617.47        59.66 o                         
 -23  -3   2        752.71        696.57        67.06 o                         
 -21  -3   2       2902.77       2960.76       122.28 o                         
 -19  -3   2       4842.37       5071.06       184.17 o                         
 -17  -3   2        969.20        894.26        74.13 o                         
 -15  -3   2      12501.17      11608.15       489.99 o                         
 -13  -3   2       6410.10       6461.81       275.05 o                         
 -11  -3   2      16074.07      16744.47       348.88 o                         
  -9  -3   2      11978.80      11732.55       270.15 o                         
  -7  -3   2      17411.86      17379.89       329.59 o                         
  -5  -3   2      23161.44      24194.65       370.63 o                         
  -3  -3   2      28046.99      28060.56       330.97 o                         
  -1  -3   2       1150.34       1255.03        61.86 o                         
   1  -3   2      29243.23      29732.27       339.07 o                         
   3  -3   2        697.94        700.49        54.65 o                         
   5  -3   2      26953.87      27517.42       368.31 o                         
   7  -3   2       1004.84        892.83        66.47 o                         
   9  -3   2        858.39        895.80        76.02 o                         
  11  -3   2      15571.74      16449.84       441.82 o                         
  13  -3   2       3749.41       3986.29       335.32 o                         
  15  -3   2       3777.02       3594.65       124.00 o                         
  17  -3   2       5906.09       5448.02       192.10 o                         
  19  -3   2       1450.42       1516.97        90.59 o                         
  21  -3   2       4553.33       4340.23       148.21 o                         
  23  -3   2        398.59        354.86        48.26 o                         
  25  -3   2       1891.71       1996.13       101.24 o                         
  27  -3   2        397.00        410.48        43.18 o                         
 -30  -2   2         10.79          2.24        26.76 o                         
 -28  -2   2        866.74        926.86        58.27 o                         
 -26  -2   2       1947.90       2028.51        96.24 o                         
 -24  -2   2       1799.77       1891.82       117.07 o                         
 -22  -2   2        853.32        818.43        81.35 o                         
 -20  -2   2       9737.88      10042.90       245.73 o                         
 -18  -2   2        534.81        583.90        52.87 o                         
 -16  -2   2        354.02        293.38        69.27 o                         
 -14  -2   2        509.61        468.06        69.53 o                         
 -12  -2   2      16654.01      17290.23       270.76 o                         
 -10  -2   2      34989.77      35084.57       388.45 o                         
  -8  -2   2      12500.50      12712.66       190.75 o                         
  -6  -2   2       1349.49       1433.60        56.39 o                         
  -4  -2   2      71902.70      68439.02      1303.82 o                         
  -2  -2   2       8699.53       8957.37       129.86 o                         
   0  -2   2       6063.81       6303.33       104.45 o                         
   2  -2   2       1484.93       1556.54        55.09 o                         
   4  -2   2      19829.47      19376.81       236.35 o                         
   6  -2   2      27976.79      28547.07       368.46 o                         
   8  -2   2      15693.14      16950.33       275.02 o                         
  10  -2   2        914.99        835.27        61.38 o                         
  12  -2   2      16156.68      16593.87       476.58 o                         
  14  -2   2        253.05        206.75       100.53 o                         
  16  -2   2        134.40         39.61        87.09 o                         
  18  -2   2        771.48        803.04        61.07 o                         
  20  -2   2       7098.21       6815.51       197.06 o                         
  22  -2   2       3679.64       3601.43       142.77 o                         
  24  -2   2       1443.10       1530.87        91.98 o                         
  26  -2   2         51.09         57.71        37.67 o                         
  28  -2   2       1455.39       1479.10        89.80 o                         
 -31  -1   2       1104.46       1071.90       134.30 o                         
 -29  -1   2        984.81       1076.41        69.32 o                         
 -27  -1   2       1357.75       1413.08        95.87 o                         
 -25  -1   2       1528.57       1421.50       101.75 o                         
 -23  -1   2       3921.59       3807.18       149.39 o                         
 -21  -1   2       1992.74       1811.92       101.22 o                         
 -19  -1   2       5874.80       5650.91       147.95 o                         
 -17  -1   2       2154.83       2309.66       136.83 o                         
 -15  -1   2       7248.38       7073.31       233.40 o                         
 -13  -1   2       8769.67       9131.36       180.37 o                         
 -11  -1   2      12214.92      12379.07       220.33 o                         
  -9  -1   2       2435.81       2503.61        78.15 o                         
  -7  -1   2      68277.73      68635.51       642.19 o                         
  -5  -1   2      12215.98      12264.60       166.36 o                         
  -3  -1   2       5642.14       5509.10        93.46 o                         
  -1  -1   2      21039.78      21733.21       221.94 o                         
   1  -1   2      30403.10      29925.90       263.57 o                         
   3  -1   2     119093.88     111949.48      1203.61 o                         
   5  -1   2      76481.72      76488.49      1109.45 o                         
   7  -1   2       4088.55       4345.01       123.31 o                         
   9  -1   2      34432.74      36188.80       531.93 o                         
  11  -1   2       7142.47       8251.91       236.82 o                         
  13  -1   2      26568.38      27740.92       554.63 o                         
  15  -1   2       1562.90       1527.92       141.01 o                         
  17  -1   2       6094.56       5797.09       309.30 o                         
  19  -1   2        522.14        436.09        53.38 o                         
  21  -1   2       4122.12       4040.23       157.91 o                         
  23  -1   2        462.44        422.22        58.71 o                         
  25  -1   2       2412.14       2282.73       113.89 o                         
  27  -1   2         36.74         44.30        33.67 o                         
  29  -1   2        972.93       1051.41        65.66 o                         
 -30   0   2          7.56        -10.92        37.86 o                         
 -28   0   2       5355.84       5699.43       185.41 o                         
 -26   0   2         89.53        115.02        43.72 o                         
 -24   0   2       1668.59       1694.80       103.65 o                         
 -22   0   2          9.27         -2.37        39.32 o                         
 -20   0   2       7119.12       6830.08       181.99 o                         
 -18   0   2      24193.25      24949.18      1091.10 o                         
 -16   0   2       2034.99       2004.40       119.77 o                         
 -14   0   2         81.00         71.69        40.41 o                         
 -12   0   2      34203.49      35573.14       464.32 o                         
 -10   0   2       3739.75       3899.00        95.96 o                         
  -8   0   2        250.41        268.48        32.51 o                         
  -6   0   2      32609.30      35205.60       332.50 o                         
  -4   0   2       3919.81       4403.00        60.13 o                         
  -2   0   2      26389.13      28443.78       302.26 o                         
   0   0   2      21740.07      22580.61       271.19 o                         
   2   0   2       8584.42       8548.92       157.86 o                         
   4   0   2      62490.46      61715.94      1180.87 o                         
   6   0   2      19019.88      19807.63       398.36 o                         
   8   0   2         37.43        107.08        44.09 o                         
  10   0   2       5014.45       5068.15       189.27 o                         
  12   0   2      13966.51      12830.42       417.04 o                         
  14   0   2      38927.06      37544.55       752.03 o                         
  16   0   2       3662.68       3322.64       201.04 o                         
  18   0   2        145.36         89.52        69.34 o                         
  20   0   2       6613.09       6444.41       178.83 o                         
  22   0   2       5408.83       5148.98       160.32 o                         
  24   0   2        145.98        149.79        44.24 o                         
  26   0   2         58.85         98.12        47.92 o                         
  28   0   2       1042.67       1137.59        92.60 o                         
  30   0   2         71.17         65.48        31.02 o                         
 -31   1   2        905.72       1009.57       116.87 o                         
 -29   1   2        797.98        796.52        93.41 o                         
 -27   1   2       1113.12       1278.82       149.74 o                         
 -25   1   2       1651.06       1808.59       115.76 o                         
 -23   1   2       4366.43       4141.68       161.61 o                         
 -21   1   2       2236.26       2144.16        99.20 o                         
 -19   1   2       5065.97       4938.39       140.11 o                         
 -17   1   2       2241.02       2088.18       147.11 o                         
 -15   1   2       6194.99       6262.33       183.21 o                         
 -13   1   2       7670.39       7940.34       161.23 o                         
 -11   1   2      12995.18      13342.17       200.47 o                         
  -9   1   2       2407.94       2472.79        65.74 o                         
  -7   1   2      74340.15      76630.48       591.04 o                         
  -5   1   2      11744.08      12101.25       136.19 o                         
  -3   1   2       5889.17       5962.12        86.32 o                         
  -1   1   2      22092.29      21430.10       273.98 o                         
   1   1   2      32125.53      31195.69       744.58 o                         
   3   1   2     116781.66     107312.26      1274.89 o                         
   5   1   2      79160.68      76858.40      1098.69 o                         
   7   1   2       3442.53       3412.58       126.84 o                         
   9   1   2      35643.82      36501.22       572.64 o                         
  11   1   2       7883.78       8187.64       248.94 o                         
  13   1   2      23683.71      21821.08       611.62 o                         
  15   1   2       1723.34       1709.36       150.22 o                         
  17   1   2       5140.09       5054.95       417.17 o                         
  19   1   2        484.48        511.72        61.31 o                         
  21   1   2       4622.73       4507.01       143.00 o                         
  23   1   2        604.07        795.67        67.74 o                         
  25   1   2       2349.30       2399.36       126.26 o                         
  27   1   2         32.22         78.68        59.95 o                         
  29   1   2        734.57        583.11        61.12 o                         
 -30   2   2          2.97        -75.43        99.27 o                         
 -28   2   2        803.50        730.49        91.16 o                         
 -26   2   2       1749.14       1942.83       132.62 o                         
 -24   2   2       1520.50       1671.86       106.97 o                         
 -22   2   2        711.32        626.50        88.23 o                         
 -20   2   2       9261.79       8754.95       242.17 o                         
 -18   2   2        399.74        312.22        46.09 o                         
 -16   2   2        929.02        905.08        90.47 o                         
 -14   2   2        357.28        278.64        50.07 o                         
 -12   2   2      17808.20      18445.93       358.10 o                         
 -10   2   2      34406.69      35349.27       394.56 o                         
  -8   2   2      11487.90      11431.82       166.47 o                         
  -6   2   2       1765.06       1918.99        55.01 o                         
  -4   2   2      69080.93      69469.98       560.13 o                         
  -2   2   2      11005.53      11449.89       146.45 o                         
   0   2   2       5729.18       5973.75       101.92 o                         
   2   2   2       2189.01       2461.41        85.10 o                         
   4   2   2      22357.57      21557.61       356.22 o                         
   6   2   2      30940.30      30881.02       477.07 o                         
   8   2   2      15478.48      15550.18       253.04 o                         
  10   2   2        684.25        678.56        71.10 o                         
  12   2   2      15681.54      14738.71       413.17 o                         
  14   2   2         59.17        203.90        64.45 o                         
  16   2   2         84.92         75.48       106.11 o                         
  18   2   2        463.59        456.77        67.34 o                         
  20   2   2       8000.72       7444.76       246.93 o                         
  22   2   2       3752.93       3728.07       174.59 o                         
  24   2   2       1608.00       1542.58       108.35 o                         
  26   2   2         59.79        152.00        49.00 o                         
  28   2   2       1546.78       1779.44       379.94 o                         
 -29   3   2        173.70        327.89       126.63 o                         
 -27   3   2        595.55        409.71        70.07 o                         
 -25   3   2        839.88        917.43       122.87 o                         
 -23   3   2        838.08        706.94        97.88 o                         
 -21   3   2       2569.12       2357.71       138.45 o                         
 -19   3   2       4423.64       4109.70       160.29 o                         
 -17   3   2       1287.27       1190.80        92.51 o                         
 -15   3   2      15081.76      12359.41       965.90 o                         
 -13   3   2       6191.17       5800.73       417.25 o                         
 -11   3   2      14343.22      14822.54       308.29 o                         
  -9   3   2      13164.65      13235.27       250.82 o                         
  -7   3   2      17987.44      18769.23       390.65 o                         
  -5   3   2      21763.83      22555.62       320.68 o                         
  -3   3   2      27327.57      28554.86       387.00 o                         
  -1   3   2       1567.78       1700.23        83.96 o                         
   1   3   2      33000.83      34522.50       484.84 o                         
   3   3   2        993.66       1045.69        60.80 o                         
   5   3   2      23310.23      22775.26       284.45 o                         
   7   3   2       1297.54       1342.46        84.28 o                         
   9   3   2       1062.12       1046.18        88.16 o                         
  11   3   2      14875.16      14778.48       369.81 o                         
  13   3   2       2939.92       2927.09       168.29 o                         
  15   3   2       4023.00       3589.44       169.39 o                         
  17   3   2       7054.77       6321.75       386.17 o                         
  19   3   2       1543.85       1728.24       134.43 o                         
  21   3   2       3706.77       3445.38       192.73 o                         
  23   3   2        446.67        313.90        75.65 o                         
  25   3   2       1920.88       1971.32       136.22 o                         
  27   3   2        360.89        345.58        74.47 o                         
 -26   4   2        242.27        215.16        45.43 o                         
 -24   4   2        648.04        692.41        84.25 o                         
 -22   4   2         54.43        102.55        58.57 o                         
 -20   4   2       1661.24       1645.67       119.22 o                         
 -18   4   2       2523.53       2303.70       122.43 o                         
 -16   4   2       3299.97       3081.84       153.24 o                         
 -14   4   2        129.59        206.03        97.73 o                         
 -12   4   2      15952.03      14335.69       824.29 o                         
 -10   4   2       2223.32       2220.51       138.93 o                         
  -8   4   2       1694.46       1708.63       130.64 o                         
  -6   4   2       1744.38       1835.51       135.73 o                         
  -4   4   2       5156.68       4787.50       198.29 o                         
  -2   4   2      13949.54      13019.25       370.92 o                         
   0   4   2      14980.33      15576.00       445.12 o                         
   2   4   2       1854.91       2028.78       119.30 o                         
   4   4   2       7827.93       7846.21       242.67 o                         
   6   4   2       1075.84       1114.18       117.17 o                         
   8   4   2        120.58        174.80        80.31 o                         
  10   4   2       1065.57       1025.43       231.82 o                         
  14   4   2       2634.35       2700.80       293.24 o                         
  16   4   2       5212.76       4827.35       413.04 o                         
  18   4   2        524.15        442.57       122.75 o                         
  20   4   2       2822.11       2765.15       184.37 o                         
  22   4   2        443.23        464.34        84.19 o                         
  24   4   2        314.00        306.88        95.67 o                         
  26   4   2        826.60        629.26        86.87 o                         
 -23   5   2       2151.74       2450.32       144.21 o                         
 -21   5   2       1160.64       1387.73       146.37 o                         
 -19   5   2       1407.59       1418.71       158.46 o                         
 -17   5   2        648.80        609.58       100.76 o                         
  -1   5   2      10776.33      10081.36       743.41 o                         
   1   5   2       2287.49       2292.04       323.09 o                         
  17   5   2       1789.51       1818.77       237.21 o                         
  19   5   2       1767.36       1880.41       134.33 o                         
  21   5   2       1638.16       1897.52       123.02 o                         
  23   5   2        362.80        245.46        82.36 o                         
 -20   6   2       1105.73       1254.96       154.45 o                         
 -18   6   2        553.29        494.34       112.66 o                         
  16   6   2        555.86        824.86       154.30 o                         
  18   6   2       1554.12       1513.01       183.10 o                         
 -13  -7   3        648.61        583.74       100.79 o                         
 -11  -7   3        746.25        754.91       142.60 o                         
  -9  -7   3       1739.26       1393.39       137.46 o                         
  -7  -7   3        583.96        694.82       254.90 o                         
  -5  -7   3        112.09        197.27        68.84 o                         
  -3  -7   3        262.24        448.01       103.39 o                         
  -1  -7   3       2122.19       2395.58       206.92 o                         
   1  -7   3         92.32          1.19       109.17 o                         
   3  -7   3       1104.27       1177.43       177.89 o                         
   5  -7   3       1546.83       2159.62       262.32 o                         
   7  -7   3       2244.17       2672.67       195.19 o                         
   9  -7   3        295.44        373.90        94.36 o                         
  11  -7   3        563.44        589.81       109.93 o                         
  13  -7   3         53.12         89.86        50.48 o                         
 -20  -6   3        481.74        267.11        70.61 o                         
 -18  -6   3       1213.97       1405.03       112.98 o                         
 -16  -6   3        965.08        772.00       105.89 o                         
 -14  -6   3        551.85        458.86        86.31 o                         
 -12  -6   3       3635.24       3750.07       212.18 o                         
 -10  -6   3        463.89        589.98        82.42 o                         
  -8  -6   3       1535.24       1650.47       134.06 o                         
  -6  -6   3       5791.34       6064.10       228.96 o                         
  -4  -6   3       1133.20       1227.84       103.56 o                         
  -2  -6   3        645.77        915.18       108.03 o                         
   0  -6   3       1974.17       2028.07       134.69 o                         
   2  -6   3       1327.74       1372.77       105.69 o                         
   4  -6   3       4819.63       4503.71       212.61 o                         
   6  -6   3       2981.14       2779.09       170.97 o                         
   8  -6   3       1565.71       1662.27       131.03 o                         
  10  -6   3       5375.22       5133.25       222.22 o                         
  12  -6   3        731.34        965.85       100.27 o                         
  14  -6   3        977.41        928.98        99.90 o                         
  16  -6   3       1157.41       1259.59        98.45 o                         
  18  -6   3        508.63        603.06       119.43 o                         
 -23  -5   3        303.37        356.75       125.39 o                         
 -21  -5   3       1593.68       1560.88       238.99 o                         
 -19  -5   3        864.14        826.60        95.60 o                         
 -17  -5   3       1460.55       1515.15       121.00 o                         
 -15  -5   3         96.72         19.91        79.76 o                         
 -13  -5   3       2555.66       2523.81       181.51 o                         
 -11  -5   3       2073.34       2075.95       165.63 o                         
  -9  -5   3       5111.42       5156.82       196.98 o                         
  -7  -5   3       1173.65       1153.76       102.29 o                         
  -5  -5   3       4371.87       4090.10       163.93 o                         
  -3  -5   3       2703.43       2685.60       110.96 o                         
  -1  -5   3       4583.88       4485.20       193.42 o                         
   1  -5   3        118.98         73.85        44.39 o                         
   3  -5   3       4437.85       4149.56       168.20 o                         
   5  -5   3        217.34        310.40        69.14 o                         
   7  -5   3       8404.54       8319.86       266.38 o                         
   9  -5   3        925.30        860.70        96.61 o                         
  11  -5   3       3269.20       3290.42       209.57 o                         
  13  -5   3        385.17        267.32        77.65 o                         
  15  -5   3       2567.65       2470.97       190.66 o                         
  17  -5   3        209.87        168.92        66.96 o                         
  19  -5   3       1534.39       1497.26       130.10 o                         
  21  -5   3        299.12        322.44        81.98 o                         
  23  -5   3       1343.85       1185.72       212.07 o                         
 -26  -4   3        645.28        581.96        71.71 o                         
 -24  -4   3        322.67        402.93        50.99 o                         
 -22  -4   3         14.99         76.19        44.36 o                         
 -20  -4   3       1052.15       1046.00        77.27 o                         
 -18  -4   3        889.81        802.37        84.03 o                         
 -16  -4   3       3545.69       3163.03       182.85 o                         
 -14  -4   3      12815.69      11674.85       360.94 o                         
 -12  -4   3       1380.55       1323.59        97.82 o                         
 -10  -4   3      10127.73      10229.71       371.09 o                         
  -8  -4   3       6803.22       6779.00       259.51 o                         
  -6  -4   3       3752.69       2901.63       229.01 o                         
  -4  -4   3      11612.19      11467.22       406.35 o                         
  -2  -4   3       9274.12       8680.52       412.30 o                         
   0  -4   3      10594.56       9888.01       249.90 o                         
   2  -4   3      26736.95      26418.88       539.19 o                         
   4  -4   3       6103.49       6027.00       262.04 o                         
   6  -4   3       5934.28       6205.05       331.94 o                         
   8  -4   3       3451.70       3598.99       259.63 o                         
  10  -4   3        120.48         87.00        80.55 o                         
  12  -4   3       5554.14       5479.55       234.98 o                         
  14  -4   3       1989.70       1818.68       122.05 o                         
  16  -4   3       1564.59       1459.42        98.53 o                         
  18  -4   3       3882.72       3930.03       216.02 o                         
  20  -4   3        573.22        590.11        76.98 o                         
  22  -4   3        892.74        842.53        81.27 o                         
  24  -4   3        761.45        838.25       117.34 o                         
 -29  -3   3       1327.60       1293.74        90.14 o                         
 -27  -3   3        100.70         62.82        35.78 o                         
 -25  -3   3        351.26        333.73        48.39 o                         
 -23  -3   3         47.17          5.84        43.07 o                         
 -21  -3   3       4072.49       4191.88       169.17 o                         
 -19  -3   3       2775.75       2730.90       128.43 o                         
 -17  -3   3       2446.50       2398.26       115.78 o                         
 -15  -3   3       2623.62       2755.85       151.83 o                         
 -13  -3   3      10700.88      10173.55       314.44 o                         
 -11  -3   3       6530.03       6564.34       235.34 o                         
  -9  -3   3       8445.53       8605.26       261.54 o                         
  -7  -3   3       3190.36       3098.08       129.43 o                         
  -5  -3   3      40800.44      41529.96       558.30 o                         
  -3  -3   3      12830.30      12868.18       236.78 o                         
  -1  -3   3      20902.19      20375.26       307.85 o                         
   1  -3   3       1871.86       1860.24        84.29 o                         
   3  -3   3      32634.54      33372.52       400.18 o                         
   5  -3   3       5844.67       6275.16       168.58 o                         
   7  -3   3       4840.47       5146.89       196.01 o                         
   9  -3   3        538.90        597.15       103.30 o                         
  11  -3   3       5249.42       5045.03       251.35 o                         
  13  -3   3       2367.05       2091.84       176.77 o                         
  15  -3   3       2330.76       2335.02       118.45 o                         
  17  -3   3        962.96       1163.70        79.59 o                         
  19  -3   3       2730.69       2745.55       118.97 o                         
  21  -3   3        284.76        345.45        49.82 o                         
  23  -3   3       1568.52       1450.63        88.64 o                         
  25  -3   3        149.05        136.15        37.02 o                         
  27  -3   3       1111.18       1259.11       195.71 o                         
 -30  -2   3        194.87        128.89        30.22 o                         
 -28  -2   3        125.32        174.25        37.81 o                         
 -26  -2   3        745.08        778.47        88.70 o                         
 -24  -2   3       4128.20       4004.62       167.19 o                         
 -22  -2   3       3857.42       3711.49       148.93 o                         
 -20  -2   3        556.18        519.83        60.74 o                         
 -18  -2   3       5415.89       5280.69       146.62 o                         
 -16  -2   3        107.89         98.94        63.56 o                         
 -14  -2   3       1596.50       1849.02        96.32 o                         
 -12  -2   3      15713.20      15677.24       272.04 o                         
 -10  -2   3      11256.33      11957.12       230.45 o                         
  -8  -2   3      15872.82      16318.24       228.14 o                         
  -6  -2   3      66633.03      68243.46       882.15 o                         
  -4  -2   3       3009.83       2948.15        81.11 o                         
  -2  -2   3      11524.06      11500.86       145.36 o                         
   0  -2   3       7826.20       8170.52       123.83 o                         
   2  -2   3       2399.12       2312.18        63.78 o                         
   4  -2   3       7404.88       7194.12       142.94 o                         
   6  -2   3      26134.57      28475.49       314.77 o                         
   8  -2   3      16929.54      17534.46       289.50 o                         
  10  -2   3      18058.05      18427.39       366.78 o                         
  12  -2   3        535.41        497.51        74.48 o                         
  14  -2   3        909.57        928.55       104.68 o                         
  16  -2   3        782.19        658.57        67.70 o                         
  18  -2   3         37.65        101.50        42.23 o                         
  20  -2   3       4922.49       4869.31       165.23 o                         
  22  -2   3       2112.64       1998.34       105.76 o                         
  24  -2   3       1491.25       1507.92        90.08 o                         
  26  -2   3       1839.89       2025.52        93.54 o                         
  28  -2   3        124.60        160.40        32.24 o                         
 -31  -1   3        324.63        261.60        42.97 o                         
 -29  -1   3       1780.93       1916.16        98.27 o                         
 -27  -1   3       1041.23       1040.62        83.91 o                         
 -25  -1   3       1352.09       1244.76        88.34 o                         
 -23  -1   3       2678.45       2433.14       119.39 o                         
 -21  -1   3      10859.04      10235.21       249.54 o                         
 -19  -1   3        589.57        552.63        50.26 o                         
 -17  -1   3       5873.97       5545.96       240.11 o                         
 -15  -1   3       2783.47       3035.03       130.95 o                         
 -13  -1   3      48094.81      50458.68       677.44 o                         
 -11  -1   3       6819.76       7073.70       164.93 o                         
  -9  -1   3       9787.36       9801.93       162.91 o                         
  -7  -1   3      31748.79      33121.44       316.95 o                         
  -5  -1   3      56956.73      57826.67       473.14 o                         
  -3  -1   3      53465.01      53867.48       598.27 o                         
  -1  -1   3      19490.91      20559.52       279.97 o                         
   1  -1   3      14650.19      15499.65       193.44 o                         
   3  -1   3      80516.41      78688.13      1170.22 o                         
   5  -1   3      45383.49      46492.96       825.52 o                         
   7  -1   3       9916.68      10266.36       219.27 o                         
   9  -1   3      12090.73      12915.23       331.72 o                         
  11  -1   3      43467.03      44942.02       692.50 o                         
  13  -1   3       4177.73       4203.60       198.44 o                         
  15  -1   3       6431.69       6673.78       291.77 o                         
  17  -1   3         37.61         34.51        54.84 o                         
  19  -1   3       8477.22       8276.06       305.94 o                         
  21  -1   3       2084.32       2045.36       112.58 o                         
  23  -1   3       2510.42       2454.42       121.62 o                         
  25  -1   3        135.45         77.58        42.92 o                         
  27  -1   3       1550.96       1529.59        80.55 o                         
  29  -1   3        248.05        221.70        32.17 o                         
 -30   0   3       1220.27       1367.66        83.82 o                         
 -28   0   3         78.40         66.67        57.05 o                         
 -26   0   3       5984.35       6138.36       191.93 o                         
 -24   0   3         53.35         50.65        45.04 o                         
 -22   0   3       1324.63       1351.59        88.36 o                         
 -20   0   3       2475.81       2414.03        99.19 o                         
 -18   0   3       2423.24       2194.16       136.65 o                         
 -16   0   3      16702.40      16884.16       388.39 o                         
 -14   0   3       7135.76       7098.30       190.04 o                         
 -12   0   3       1124.98       1040.08        60.70 o                         
 -10   0   3       4883.34       4454.56       100.90 o                         
  -8   0   3        533.64        786.55        43.34 o                         
  -6   0   3       6551.97       7313.53       127.86 o                         
  -4   0   3      62393.76      63521.39       600.61 o                         
  -2   0   3       2656.96       2698.87        60.87 o                         
   0   0   3      20556.16      21250.15       316.92 o                         
   2   0   3      23488.38      23733.65       398.00 o                         
   4   0   3       1970.47       2105.46       138.80 o                         
   6   0   3       4259.38       3709.42       176.42 o                         
   8   0   3        122.27         80.98        45.84 o                         
  10   0   3       5400.74       5610.04       205.89 o                         
  12   0   3      19858.03      19335.77       430.20 o                         
  14   0   3      13464.25      13341.19       411.39 o                         
  16   0   3      11802.51      11361.19       390.72 o                         
  18   0   3       6830.60       6547.52       173.83 o                         
  20   0   3       1703.92       1733.09        93.86 o                         
  22   0   3       1594.14       1893.51        97.30 o                         
  24   0   3        602.70        597.31        63.64 o                         
  26   0   3         50.62         28.16        37.89 o                         
  28   0   3        245.66        265.55        49.63 o                         
  30   0   3        628.14        731.88        76.84 o                         
 -31   1   3        291.97        296.38        70.30 o                         
 -29   1   3       1773.45       1962.77       190.04 o                         
 -27   1   3        938.84        874.81       112.43 o                         
 -25   1   3       1524.95       1725.93       132.94 o                         
 -23   1   3       2639.32       2423.95       123.35 o                         
 -21   1   3      11707.12      11796.63       259.96 o                         
 -19   1   3        717.29        613.49        57.30 o                         
 -17   1   3       4499.30       4438.16       214.11 o                         
 -15   1   3       2725.26       2995.08       166.77 o                         
 -13   1   3      44203.51      44634.09       649.97 o                         
 -11   1   3       6972.86       7413.31       164.09 o                         
  -9   1   3      12691.50      13179.07       195.77 o                         
  -7   1   3      31995.78      33094.94       352.22 o                         
  -5   1   3      58234.88      59026.68       617.05 o                         
  -3   1   3      55246.10      55353.86       554.13 o                         
  -1   1   3      14899.76      14677.89       226.94 o                         
   1   1   3      14847.24      15155.71       256.30 o                         
   3   1   3      75616.41      74504.20       861.82 o                         
   5   1   3      44428.57      44670.15       592.35 o                         
   7   1   3       9118.05       9474.37       251.77 o                         
   9   1   3      13083.88      13213.84       342.58 o                         
  11   1   3      43595.88      44088.37       684.51 o                         
  13   1   3       4025.72       4157.36       206.67 o                         
  15   1   3       5002.72       4682.92       218.57 o                         
  17   1   3         72.25        111.05        79.38 o                         
  19   1   3       7995.88       7623.68       186.84 o                         
  21   1   3       2267.38       2250.15       107.73 o                         
  23   1   3       3066.85       2972.89       120.79 o                         
  25   1   3        108.32        174.43        53.06 o                         
  27   1   3       1765.88       1829.68       113.73 o                         
  29   1   3        216.67        241.65        51.44 o                         
 -30   2   3        102.18         20.69        88.22 o                         
 -28   2   3        159.30        132.81        38.85 o                         
 -26   2   3        672.37        630.73        69.59 o                         
 -24   2   3       4139.50       4216.35       164.94 o                         
 -22   2   3       3107.70       2834.22       125.29 o                         
 -20   2   3        298.68        250.38        46.82 o                         
 -18   2   3       5542.92       5299.57       161.99 o                         
 -16   2   3         46.46         72.55        53.38 o                         
 -14   2   3       1173.75       1216.85        96.29 o                         
 -12   2   3      14802.83      14647.80       270.91 o                         
 -10   2   3      11166.35      11513.23       219.62 o                         
  -8   2   3      16115.50      16350.31       259.14 o                         
  -6   2   3      67046.25      69414.15       829.37 o                         
  -4   2   3       2480.78       2489.36        60.22 o                         
  -2   2   3      12875.41      12688.86       246.11 o                         
   0   2   3       8513.97       8629.72       157.51 o                         
   2   2   3       1759.07       1751.59        89.51 o                         
   4   2   3       7012.38       6934.64       162.61 o                         
   6   2   3      26999.09      27185.32       517.44 o                         
   8   2   3      17985.12      16966.23       316.97 o                         
  10   2   3      17494.85      16896.83       356.21 o                         
  12   2   3        197.28        116.00        76.21 o                         
  14   2   3       1468.06       1213.68       145.36 o                         
  16   2   3       1014.17       1101.50        89.03 o                         
  18   2   3        163.90        192.51        53.01 o                         
  20   2   3       4468.99       4264.31       233.08 o                         
  22   2   3       2474.94       2470.10       128.11 o                         
  24   2   3       1728.80       1638.79       110.60 o                         
  26   2   3       1776.96       1786.17       114.59 o                         
  28   2   3        150.72         96.32        41.27 o                         
 -29   3   3       1520.36       1459.30       218.68 o                         
 -27   3   3        132.84         60.68        52.30 o                         
 -25   3   3        287.60        287.78        60.58 o                         
 -23   3   3         70.22        -18.24        53.86 o                         
 -21   3   3       3434.99       3242.80       147.00 o                         
 -19   3   3       2482.90       2372.31       123.96 o                         
 -17   3   3       2297.89       2299.27       143.07 o                         
 -15   3   3       2590.63       2450.38       158.23 o                         
 -13   3   3      11475.27      11354.48       348.26 o                         
 -11   3   3       6779.20       6819.95       216.57 o                         
  -9   3   3       7473.33       8053.30       179.33 o                         
  -7   3   3       3413.82       3268.05       126.27 o                         
  -5   3   3      41906.79      43419.63       610.39 o                         
  -3   3   3      11935.62      12280.82       232.15 o                         
  -1   3   3      20919.79      20802.89       346.94 o                         
   1   3   3       1780.40       1701.47       100.49 o                         
   3   3   3      31432.21      30087.80       430.99 o                         
   5   3   3       5375.14       5074.37       160.68 o                         
   7   3   3       3447.09       3358.84       138.74 o                         
   9   3   3        639.98        645.48        73.07 o                         
  11   3   3       5195.29       4973.43       231.05 o                         
  13   3   3       2441.07       2144.59       161.46 o                         
  15   3   3       2576.03       2520.51       178.96 o                         
  17   3   3       1009.70        838.02       118.40 o                         
  19   3   3       3134.92       3002.78       299.24 o                         
  21   3   3        256.94        254.24        68.95 o                         
  23   3   3       1126.88        987.55       156.10 o                         
  25   3   3        155.21        174.26        56.34 o                         
  27   3   3       1313.59        959.39        89.44 o                         
 -26   4   3        792.11        799.86        74.61 o                         
 -24   4   3        492.54        487.97        66.15 o                         
 -22   4   3         83.06        133.19        44.79 o                         
 -20   4   3       1023.73       1058.39        89.45 o                         
 -18   4   3       1234.26       1237.16        93.39 o                         
 -16   4   3       3628.88       3225.84       186.00 o                         
 -14   4   3      12298.81      11188.83       608.60 o                         
 -10   4   3      10970.33       9866.06       274.06 o                         
  -8   4   3       8280.26       8386.91       333.81 o                         
  -6   4   3       2662.39       2714.74       165.09 o                         
  -4   4   3      10923.62      10811.89       360.65 o                         
  -2   4   3       9811.26       9602.17       325.17 o                         
   0   4   3      11049.41      11239.37       324.16 o                         
   2   4   3      24390.52      24040.44       445.10 o                         
   4   4   3       4852.26       4857.50       243.02 o                         
   6   4   3       6826.27       6747.02       272.71 o                         
   8   4   3       4338.71       4424.74       309.38 o                         
  10   4   3         28.70        183.50       196.29 o                         
  14   4   3       2520.97       2061.48       263.74 o                         
  16   4   3       2018.06       2144.16       192.51 o                         
  18   4   3       3374.63       2848.64       184.87 o                         
  20   4   3        387.71        463.11        86.90 o                         
  22   4   3        900.06        873.16       188.03 o                         
  24   4   3        857.56        989.15        95.11 o                         
  26   4   3        255.89        275.05        59.10 o                         
 -23   5   3        330.77        373.21        66.47 o                         
 -21   5   3       1942.26       2049.38       140.65 o                         
 -19   5   3        911.38        929.21       126.63 o                         
 -17   5   3       1481.99       1427.66       154.61 o                         
 -15   5   3         87.31        161.15        86.89 o                         
  17   5   3        169.30        116.65        67.37 o                         
  19   5   3       1552.41       1668.70       152.12 o                         
  21   5   3        314.01        507.54        69.82 o                         
  23   5   3       1338.33       1352.39       123.15 o                         
 -20   6   3        593.88        515.06       115.83 o                         
 -18   6   3       1473.54       1499.29       131.43 o                         
 -16   6   3       1282.96       1327.51       182.21 o                         
  18   6   3        480.26        375.69        89.50 o                         
 -13  -7   4        163.63         97.60       155.42 o                         
 -11  -7   4       1174.62       1018.23       245.91 o                         
  -9  -7   4         49.45         10.46        71.94 o                         
  -7  -7   4       1513.46       1437.51       379.20 o                         
  -5  -7   4       2029.60       2552.05       325.86 o                         
  -3  -7   4        446.81        565.73        97.28 o                         
  -1  -7   4        791.93       1031.42       127.32 o                         
   1  -7   4       2516.49       2471.81       209.90 o                         
   3  -7   4        787.28        888.76       134.08 o                         
   5  -7   4        590.11        633.05       135.12 o                         
   7  -7   4        250.92        304.00        83.83 o                         
   9  -7   4       1260.22       1330.46       155.13 o                         
  11  -7   4        156.33         68.33        51.19 o                         
 -20  -6   4       1555.67        706.78       188.78 o                         
 -18  -6   4        335.04        204.78        65.46 o                         
 -16  -6   4        577.51        804.13        99.26 o                         
 -14  -6   4        328.59        398.87       106.92 o                         
 -12  -6   4        376.93        515.02       118.25 o                         
 -10  -6   4       5549.55       5535.95       284.00 o                         
  -8  -6   4        312.00        268.51        65.82 o                         
  -6  -6   4       1790.53       1879.78       133.48 o                         
  -4  -6   4       4386.53       4413.77       189.13 o                         
  -2  -6   4       1589.33       1805.45       140.82 o                         
   0  -6   4        359.07        367.02       108.60 o                         
   2  -6   4        162.24        203.50        63.29 o                         
   4  -6   4        670.95        505.34        80.93 o                         
   6  -6   4       3173.70       3071.47       179.03 o                         
   8  -6   4       1225.63       1004.71       100.48 o                         
  10  -6   4        850.67       1034.78       104.83 o                         
  12  -6   4       2701.26       2857.66       155.50 o                         
  14  -6   4        609.12        770.28        84.47 o                         
  16  -6   4         75.41         50.08        47.64 o                         
  18  -6   4        880.87        936.42        82.56 o                         
 -23  -5   4       1870.10       1923.85       170.69 o                         
 -21  -5   4       1631.40       1707.47       143.62 o                         
 -19  -5   4       3064.52       3082.87       157.16 o                         
 -17  -5   4        126.47        165.18        64.64 o                         
 -15  -5   4       2443.34       2428.24       177.78 o                         
 -13  -5   4        530.57        425.78        86.95 o                         
 -11  -5   4       3882.80       4280.31       248.40 o                         
  -9  -5   4       6159.85       5909.10       291.76 o                         
  -7  -5   4       9039.93       9246.44       309.98 o                         
  -5  -5   4       2598.71       2565.47       198.67 o                         
  -3  -5   4       3765.46       3973.17       149.49 o                         
  -1  -5   4        188.84        152.56        42.77 o                         
   1  -5   4       9807.71       9136.44       259.27 o                         
   3  -5   4       3268.81       3200.72       151.52 o                         
   5  -5   4       4148.98       3963.72       182.04 o                         
   7  -5   4       1039.77       1013.84        99.02 o                         
   9  -5   4       5507.38       5581.29       287.76 o                         
  11  -5   4       4616.06       4553.67       242.57 o                         
  13  -5   4       2487.04       2571.92       200.19 o                         
  15  -5   4         13.35          6.71        63.35 o                         
  17  -5   4       2279.48       2448.19       147.97 o                         
  19  -5   4        418.30        337.14        54.37 o                         
  21  -5   4        703.38        529.35        72.96 o                         
 -26  -4   4        198.13        187.10        33.47 o                         
 -24  -4   4        460.97        548.51        60.54 o                         
 -22  -4   4         73.45        105.76        41.79 o                         
 -20  -4   4          8.63          4.63        38.68 o                         
 -18  -4   4       3952.20       3757.53       153.86 o                         
 -16  -4   4       1995.74       1943.13       147.23 o                         
 -14  -4   4       2997.32       2945.33       152.34 o                         
 -12  -4   4       7874.31       7385.21       453.00 o                         
 -10  -4   4        929.51        935.76        92.40 o                         
  -8  -4   4       2710.84       2610.03       177.81 o                         
  -6  -4   4       1148.81       1047.64       109.59 o                         
  -4  -4   4        228.49        223.82        51.06 o                         
  -2  -4   4      13576.98      13239.69       320.11 o                         
   0  -4   4      16116.81      15599.80       433.91 o                         
   2  -4   4      23467.52      23202.04       646.87 o                         
   4  -4   4       5150.93       5429.07       260.49 o                         
   6  -4   4        514.76        541.07        96.90 o                         
   8  -4   4       1193.81       1177.12       103.22 o                         
  10  -4   4       5304.50       5110.98       268.24 o                         
  12  -4   4       2501.30       2358.35       138.42 o                         
  14  -4   4       4844.82       4537.12       189.63 o                         
  16  -4   4       1579.53       1634.80       102.32 o                         
  18  -4   4       1481.38       1692.23       108.49 o                         
  20  -4   4       1160.24       1238.97        87.44 o                         
  22  -4   4         63.61         90.49        84.05 o                         
  24  -4   4        218.66        185.29        54.68 o                         
 -29  -3   4        154.95        123.13        50.25 o                         
 -27  -3   4       1453.27       1663.41        90.14 o                         
 -25  -3   4        293.41        256.50        49.60 o                         
 -23  -3   4       1961.67       2105.86       123.33 o                         
 -21  -3   4        965.42       1030.11        96.77 o                         
 -19  -3   4       2972.45       2956.44       132.92 o                         
 -17  -3   4       4004.62       4008.84       139.10 o                         
 -15  -3   4       3671.52       3663.61       126.67 o                         
 -13  -3   4       4079.50       3905.79       175.59 o                         
 -11  -3   4       6948.28       6837.56       226.55 o                         
  -9  -3   4        891.91        982.75        89.27 o                         
  -7  -3   4      17578.76      17934.50       337.06 o                         
  -5  -3   4       1849.21       2102.89        99.80 o                         
  -3  -3   4      18677.77      18136.01       315.45 o                         
  -1  -3   4      18907.50      18990.26       322.10 o                         
   1  -3   4      25465.92      24252.65       440.96 o                         
   3  -3   4      13219.33      13567.08       270.12 o                         
   5  -3   4      10179.76      10005.97       327.79 o                         
   7  -3   4        396.26        400.08        68.94 o                         
   9  -3   4      11002.19      10273.81       762.26 o                         
  11  -3   4       1224.99       1231.51       165.56 o                         
  13  -3   4       2711.59       2724.06       127.11 o                         
  15  -3   4       3031.34       3029.77       150.86 o                         
  17  -3   4       1513.74       1674.98       120.39 o                         
  19  -3   4       2025.57       1943.24       100.71 o                         
  21  -3   4       1096.72       1175.57        77.34 o                         
  23  -3   4        188.65        128.96        45.60 o                         
  25  -3   4        882.41        923.71        73.82 o                         
  27  -3   4         47.01         -8.35        48.84 o                         
 -30  -2   4        334.51        354.04        39.30 o                         
 -28  -2   4         95.42         91.10        32.65 o                         
 -26  -2   4       1406.74       1381.40        96.16 o                         
 -24  -2   4       1805.69       1725.35       111.42 o                         
 -22  -2   4       6349.80       6421.90       196.97 o                         
 -20  -2   4       3167.01       2951.49       130.12 o                         
 -18  -2   4        476.77        496.09        50.01 o                         
 -16  -2   4       7220.72       6906.46       296.56 o                         
 -14  -2   4       6675.57       6892.19       197.64 o                         
 -12  -2   4       1660.68       1856.09        99.79 o                         
 -10  -2   4       4477.51       4461.99       149.31 o                         
  -8  -2   4      19593.09      19225.80       303.37 o                         
  -6  -2   4      38090.14      37574.59       437.31 o                         
  -4  -2   4      20076.48      20536.79       261.40 o                         
  -2  -2   4        734.24        732.57        51.77 o                         
   0  -2   4      18633.06      18742.62       262.35 o                         
   2  -2   4      23991.31      24460.91       332.88 o                         
   4  -2   4       3251.26       3550.52       119.26 o                         
   6  -2   4      13338.54      13555.46       310.23 o                         
   8  -2   4      42829.24      42167.55       974.51 o                         
  10  -2   4      34872.00      33174.36       688.82 o                         
  12  -2   4       2978.66       3120.86       200.14 o                         
  14  -2   4       1316.32       1382.40       248.19 o                         
  16  -2   4       2017.49       2055.79        99.72 o                         
  18  -2   4       7090.01       6738.57       186.85 o                         
  20  -2   4         73.91        101.23        41.42 o                         
  22  -2   4       1845.78       1862.41       101.39 o                         
  24  -2   4       2452.81       2505.53       110.20 o                         
  26  -2   4       1246.23       1280.52        77.72 o                         
  28  -2   4        273.11        293.69        45.03 o                         
 -31  -1   4        435.74        611.38       110.33 o                         
 -29  -1   4         95.93        132.16        44.79 o                         
 -27  -1   4        888.91        984.25        81.77 o                         
 -25  -1   4       1130.79        957.10        76.52 o                         
 -23  -1   4       3359.75       3394.18       141.26 o                         
 -21  -1   4       1093.40       1102.27        83.32 o                         
 -19  -1   4      11209.21      10711.36       216.28 o                         
 -17  -1   4       1345.79       1205.59       104.60 o                         
 -15  -1   4      22715.43      24207.46       498.53 o                         
 -13  -1   4        491.82        684.67        61.21 o                         
 -11  -1   4      11901.46      11900.54       225.90 o                         
  -9  -1   4       5515.50       5816.06       110.79 o                         
  -7  -1   4       8593.55       8508.38       124.56 o                         
  -5  -1   4      11157.72      11247.37       172.27 o                         
  -3  -1   4      22623.88      22385.27       272.97 o                         
  -1  -1   4       1615.23       1509.00        92.11 o                         
   1  -1   4      19182.62      19265.98       519.84 o                         
   3  -1   4       7219.50       7644.10       167.60 o                         
   5  -1   4      10447.90      10800.64       375.76 o                         
   7  -1   4      17254.23      18405.60       324.84 o                         
   9  -1   4       9272.74       9284.51       251.18 o                         
  11  -1   4       1805.23       2081.67       159.79 o                         
  13  -1   4      10707.87      11547.79       350.16 o                         
  15  -1   4       2372.92       2647.44       186.59 o                         
  17  -1   4      10994.64      10645.63       241.79 o                         
  19  -1   4        282.02        269.23        44.94 o                         
  21  -1   4       5164.97       5091.39       159.77 o                         
  23  -1   4        511.77        460.25        55.52 o                         
  25  -1   4       1125.16       1094.56        72.51 o                         
  27  -1   4        620.83        600.55        53.95 o                         
  29  -1   4        607.51        679.95        64.06 o                         
 -30   0   4       1403.38       1540.65        86.68 o                         
 -28   0   4        717.22        795.65        67.69 o                         
 -26   0   4        428.89        388.24        54.85 o                         
 -24   0   4       5456.81       5434.79       186.90 o                         
 -22   0   4       1025.26        965.74        81.23 o                         
 -20   0   4         52.37         82.76        30.90 o                         
 -18   0   4       6564.80       6156.15       331.63 o                         
 -16   0   4      18765.26      18871.57       721.49 o                         
 -14   0   4      30075.98      29816.82       578.31 o                         
 -12   0   4       3533.32       3423.00       129.02 o                         
 -10   0   4       2919.65       3232.35       102.81 o                         
  -8   0   4      11453.11      11989.30       179.76 o                         
  -6   0   4      34272.72      34918.11       304.61 o                         
  -4   0   4      14208.56      15067.96       201.86 o                         
  -2   0   4      13914.46      14705.94       339.26 o                         
   0   0   4      64102.96      64741.29       788.54 o                         
   2   0   4      52781.89      53668.63       793.95 o                         
   4   0   4       1132.90       1269.70        92.24 o                         
   6   0   4      16766.26      17461.95       350.85 o                         
   8   0   4      34297.02      36267.34       723.33 o                         
  10   0   4      14099.85      14657.53       351.44 o                         
  12   0   4        487.78        611.45        83.59 o                         
  14   0   4      10333.17      10181.11       301.85 o                         
  16   0   4      19520.08      18640.70       530.38 o                         
  18   0   4       9833.63       9514.57       204.68 o                         
  20   0   4       1175.42       1172.77        79.76 o                         
  22   0   4        127.31        140.09        45.27 o                         
  24   0   4         13.24         21.46        40.05 o                         
  26   0   4       3046.28       3049.26       117.66 o                         
  28   0   4        170.30        231.90        36.97 o                         
 -29   1   4         73.46         23.61        56.68 o                         
 -27   1   4        912.26        981.47       115.88 o                         
 -25   1   4       1210.93       1318.22       142.55 o                         
 -23   1   4       4043.39       3911.97       135.36 o                         
 -21   1   4       1125.08       1022.99        71.29 o                         
 -19   1   4      12092.16      12233.63       252.99 o                         
 -17   1   4       1330.65       1305.93       145.52 o                         
 -15   1   4      20012.40      20048.39       524.67 o                         
 -13   1   4        385.97        518.65        77.31 o                         
 -11   1   4      11611.77      11361.11       237.82 o                         
  -9   1   4       4851.76       5114.27       126.15 o                         
  -7   1   4       9470.36       9510.39       137.89 o                         
  -5   1   4      11228.30      11094.65       178.85 o                         
  -3   1   4      25065.22      24554.40       348.86 o                         
  -1   1   4       1266.03       1211.31        65.61 o                         
   1   1   4      16332.08      16503.48       277.17 o                         
   3   1   4       7604.87       8216.48       220.72 o                         
   5   1   4       9992.18       9842.77       229.74 o                         
   7   1   4      17531.46      18785.23       354.72 o                         
   9   1   4       7982.82       7750.14       224.48 o                         
  11   1   4       1766.71       1728.33       125.60 o                         
  13   1   4      11355.60      11056.00       382.52 o                         
  15   1   4       2493.97       2499.60       168.14 o                         
  17   1   4       9188.08       8685.39       213.50 o                         
  19   1   4        481.24        361.69        45.91 o                         
  21   1   4       5654.62       5397.28       167.16 o                         
  23   1   4        504.87        432.52        70.55 o                         
  25   1   4       1272.03       1346.02       100.32 o                         
  27   1   4        567.20        522.82       105.12 o                         
  29   1   4        651.08        722.07       126.61 o                         
 -30   2   4        456.38        584.60       153.03 o                         
 -28   2   4         30.16         24.94        39.34 o                         
 -26   2   4       1299.87       1472.29       113.89 o                         
 -24   2   4       1962.13       2052.60        99.66 o                         
 -22   2   4       6527.01       6645.98       194.00 o                         
 -20   2   4       3369.15       3145.79       136.06 o                         
 -18   2   4        344.56        471.44        58.66 o                         
 -16   2   4       7776.88       6639.33      1339.73 o                         
 -14   2   4       7381.52       7272.97       237.79 o                         
 -12   2   4       1675.01       1773.91        97.59 o                         
 -10   2   4       4204.79       4341.92       177.58 o                         
  -8   2   4      21649.71      21819.70       325.76 o                         
  -6   2   4      36885.84      36183.70       422.00 o                         
  -4   2   4      22289.31      22365.65       412.26 o                         
  -2   2   4       1136.21       1226.77        70.70 o                         
   0   2   4      19190.18      19144.49       312.19 o                         
   2   2   4      24228.16      25214.57       371.48 o                         
   4   2   4       3366.96       3784.02       147.93 o                         
   6   2   4      15974.68      16128.42       335.29 o                         
   8   2   4      39954.87      39556.75       530.73 o                         
  10   2   4      35715.71      35553.09       544.64 o                         
  12   2   4       2169.47       2235.11       130.47 o                         
  14   2   4       1233.75       1118.58       130.86 o                         
  16   2   4       1489.92       1447.04       102.59 o                         
  18   2   4       6327.53       5974.43       216.36 o                         
  20   2   4         42.51         62.01        49.49 o                         
  22   2   4       1732.60       1899.53       109.58 o                         
  24   2   4       2372.49       2331.99       159.52 o                         
  26   2   4       1284.15       1407.34        85.57 o                         
  28   2   4        263.09        203.48        41.68 o                         
 -27   3   4       1695.80       1894.89       182.95 o                         
 -25   3   4        295.38        338.38        72.85 o                         
 -23   3   4       1457.73       1456.29       100.49 o                         
 -21   3   4        962.31        917.77        85.31 o                         
 -19   3   4       3230.11       3088.51       152.70 o                         
 -17   3   4       3553.60       3455.80       142.65 o                         
 -15   3   4       3847.40       3638.34       169.42 o                         
 -13   3   4       3823.70       3561.60       202.57 o                         
 -11   3   4       7472.36       7348.67       270.15 o                         
  -9   3   4        837.37        884.16        73.57 o                         
  -7   3   4      15312.41      14878.36       318.15 o                         
  -5   3   4       1832.98       1802.34        88.42 o                         
  -3   3   4      20873.15      19893.66       375.36 o                         
  -1   3   4      19843.28      19908.50       452.88 o                         
   1   3   4      25530.55      23571.01       443.28 o                         
   3   3   4      12560.34      12131.96       254.83 o                         
   5   3   4      12765.90      12720.10       279.83 o                         
   7   3   4        683.03        586.12        78.45 o                         
   9   3   4       9400.31       8536.15       248.19 o                         
  11   3   4       1353.34       1367.94       130.00 o                         
  13   3   4       3438.92       3011.21       240.39 o                         
  15   3   4       3210.41       3027.61       179.10 o                         
  17   3   4       1437.84       1537.30       125.75 o                         
  19   3   4       1792.78       1614.70       132.32 o                         
  21   3   4        985.79        830.15        95.38 o                         
  23   3   4        208.07        233.79        57.42 o                         
  25   3   4        831.82        620.99       174.56 o                         
  27   3   4         28.43         -8.41        33.81 o                         
 -26   4   4        109.86         93.56        41.75 o                         
 -24   4   4        493.16        506.78        65.67 o                         
 -22   4   4        103.84        132.06        52.34 o                         
 -20   4   4         20.32         38.18        43.35 o                         
 -18   4   4       3835.98       3500.93       170.69 o                         
 -16   4   4       1781.30       1729.26       243.40 o                         
 -14   4   4       3434.24       3342.20       307.26 o                         
 -10   4   4       1530.21       1281.84       133.43 o                         
  -8   4   4       2762.43       2499.68       109.38 o                         
  -6   4   4       1391.75       1350.32       107.90 o                         
  -4   4   4         63.70         54.20        56.46 o                         
  -2   4   4      13072.40      13094.81       400.13 o                         
   0   4   4      15360.21      14729.34       401.89 o                         
   2   4   4      22976.79      22235.15       445.13 o                         
   4   4   4       5311.20       5223.41       210.37 o                         
   6   4   4        549.19        614.15        78.24 o                         
   8   4   4       1480.47       1436.76       163.20 o                         
  14   4   4       4938.52       4538.59       391.42 o                         
  16   4   4       1645.24       1531.06       168.97 o                         
  18   4   4       1236.89       1388.80       126.77 o                         
  20   4   4       1150.33       1244.02       122.64 o                         
  22   4   4        103.22         60.49        63.13 o                         
  24   4   4        291.02        384.89        56.37 o                         
 -23   5   4       1688.00       1826.16       146.11 o                         
 -21   5   4       1590.89       1593.10        99.22 o                         
 -19   5   4       3664.07       3905.32       147.39 o                         
 -17   5   4        113.36        124.95        45.79 o                         
 -15   5   4       1785.17       1938.76       120.30 o                         
 -13   5   4        660.34        831.88       156.22 o                         
  15   5   4         13.23        316.54       134.72 o                         
  17   5   4       1755.21       1938.40       241.65 o                         
  19   5   4        443.62        355.84        81.16 o                         
  21   5   4        952.09        945.21       101.53 o                         
 -20   6   4       1612.21       1863.18       189.99 o                         
 -18   6   4        463.11        517.92       111.60 o                         
 -16   6   4        618.34        985.05       163.63 o                         
 -13  -7   5       3003.51       3726.37       233.64 o                         
 -11  -7   5        568.50        524.84       213.48 o                         
  -9  -7   5        449.63        242.85       199.45 o                         
  -7  -7   5        502.02        349.06       216.86 o                         
  -5  -7   5       1544.79       1708.09       207.64 o                         
  -3  -7   5       2069.91       2397.02       243.40 o                         
  -1  -7   5        294.72        304.14        91.24 o                         
   1  -7   5         38.99         71.33        83.13 o                         
   3  -7   5       2503.67       2513.95       203.85 o                         
   5  -7   5        692.18        723.50       139.78 o                         
   7  -7   5         99.48         33.40       133.28 o                         
   9  -7   5         27.46         89.92        76.66 o                         
  11  -7   5        728.74        681.47       113.99 o                         
 -18  -6   5       1983.25       2522.37       195.45 o                         
 -16  -6   5        505.34        569.89       107.02 o                         
 -14  -6   5       1409.07       1524.58       167.28 o                         
 -12  -6   5       1496.74       1560.64       179.56 o                         
 -10  -6   5        265.53        274.42        73.41 o                         
  -8  -6   5       5961.66       6125.53       341.93 o                         
  -6  -6   5       1357.18       1482.90       158.47 o                         
  -4  -6   5       3816.49       3842.91       250.25 o                         
  -2  -6   5       2323.69       2531.58       164.95 o                         
   0  -6   5        409.21        298.56       138.12 o                         
   2  -6   5        379.43        528.90        87.80 o                         
   4  -6   5        336.49        442.23        88.33 o                         
   6  -6   5        911.39        661.37        90.07 o                         
   8  -6   5       5208.51       5216.38       210.05 o                         
  10  -6   5       1225.26       1183.57       128.05 o                         
  12  -6   5        324.58        343.15        67.65 o                         
  14  -6   5        745.16        866.98        83.63 o                         
  16  -6   5        831.09        943.69       103.47 o                         
 -23  -5   5        168.96         15.83        47.17 o                         
 -21  -5   5       1977.41       1824.13       181.55 o                         
 -19  -5   5        820.82        812.18        91.09 o                         
 -17  -5   5       1559.45       1528.42       139.05 o                         
 -15  -5   5        489.82        581.72       113.57 o                         
 -13  -5   5       1546.60       1591.66       208.38 o                         
 -11  -5   5       1355.34       1022.71       162.85 o                         
  -9  -5   5       4799.83       4930.22       273.31 o                         
  -7  -5   5       1441.48       1215.47       175.53 o                         
  -5  -5   5       4695.91       5114.23       232.69 o                         
  -3  -5   5        499.05        568.62        68.48 o                         
  -1  -5   5       2235.26       2439.42       116.23 o                         
   1  -5   5        694.72        766.68        88.06 o                         
   3  -5   5       3862.94       3621.26       186.63 o                         
   5  -5   5       2966.00       2700.84       154.05 o                         
   7  -5   5       1704.53       1592.31       120.65 o                         
   9  -5   5        899.43        785.30        95.11 o                         
  11  -5   5       2994.92       3053.85       241.52 o                         
  13  -5   5       1134.93       1179.28       135.32 o                         
  15  -5   5       1064.90        961.50       115.92 o                         
  17  -5   5        211.90        230.58        71.49 o                         
  19  -5   5        428.69        398.02        67.20 o                         
  21  -5   5        630.76        425.55       128.36 o                         
 -26  -4   5       1611.79       1468.23       189.74 o                         
 -24  -4   5       1069.27       1059.59       107.27 o                         
 -22  -4   5        753.05        832.18        64.77 o                         
 -20  -4   5        741.98        769.57        72.32 o                         
 -18  -4   5        948.54        995.38        84.58 o                         
 -16  -4   5      10061.46       9986.63       299.96 o                         
 -14  -4   5        549.20        576.48        74.48 o                         
 -12  -4   5       7155.54       7024.71       304.95 o                         
 -10  -4   5       5034.90       4395.07       218.98 o                         
  -8  -4   5        790.05        961.04       202.46 o                         
  -6  -4   5       3010.35       2497.89       149.59 o                         
  -4  -4   5       7640.12       6460.30       565.44 o                         
  -2  -4   5       5164.38       4711.07       412.78 o                         
   0  -4   5      23428.63      21397.44      1655.48 o                         
   2  -4   5       5469.24       5201.14       299.94 o                         
   4  -4   5       9093.73       8822.77       411.02 o                         
   6  -4   5       4182.21       4171.00       172.72 o                         
   8  -4   5       5918.19       5657.82       227.25 o                         
  10  -4   5       7785.81       7743.04       331.09 o                         
  12  -4   5       5836.75       5457.94       213.17 o                         
  14  -4   5        267.28        261.05        53.31 o                         
  16  -4   5       4962.46       5350.09       181.23 o                         
  18  -4   5        576.33        593.19        92.59 o                         
  20  -4   5        731.59        821.17        69.78 o                         
  22  -4   5        232.57        315.73        81.61 o                         
 -27  -3   5        124.94        167.97        47.59 o                         
 -25  -3   5       2262.82       2491.81       121.07 o                         
 -23  -3   5       1001.51        868.28        83.14 o                         
 -21  -3   5       1940.22       2040.55       122.36 o                         
 -19  -3   5        731.29        587.65        59.49 o                         
 -17  -3   5       4238.04       4367.98       147.09 o                         
 -15  -3   5       2688.65       2607.62       123.39 o                         
 -13  -3   5       1954.94       1889.33       120.83 o                         
 -11  -3   5       4529.27       4608.31       192.28 o                         
  -9  -3   5       9665.27       9686.07       250.59 o                         
  -7  -3   5       2888.76       2969.99       132.96 o                         
  -5  -3   5       5234.07       5214.94       176.67 o                         
  -3  -3   5       4117.71       4433.01       141.96 o                         
  -1  -3   5      18683.35      17988.20       352.85 o                         
   1  -3   5       5432.22       5777.60       186.63 o                         
   3  -3   5       8142.68       8391.60       258.58 o                         
   5  -3   5       6128.20       5914.06       308.43 o                         
   7  -3   5      14256.27      12946.45       496.15 o                         
   9  -3   5       3130.86       2825.62       236.06 o                         
  11  -3   5       2544.77       2251.76       187.84 o                         
  13  -3   5       2488.65       2347.76       119.89 o                         
  15  -3   5       5831.92       5889.09       213.37 o                         
  17  -3   5       3310.16       3526.44       150.27 o                         
  19  -3   5        300.73        279.42        54.22 o                         
  21  -3   5        523.11        515.57        58.00 o                         
  23  -3   5       1321.95       1481.59        86.93 o                         
  25  -3   5        109.35        129.79        68.99 o                         
 -30  -2   5        638.50        612.95        62.06 o                         
 -28  -2   5        947.49       1022.61        65.66 o                         
 -26  -2   5        119.95        146.78        49.72 o                         
 -24  -2   5       4598.59       5042.25       185.05 o                         
 -22  -2   5        749.79        755.86        72.20 o                         
 -20  -2   5       4695.23       4721.06       152.72 o                         
 -18  -2   5       7380.59       7582.44       195.47 o                         
 -16  -2   5        825.91        844.27        63.54 o                         
 -14  -2   5       1733.68       1859.28       118.88 o                         
 -12  -2   5       4239.78       4417.78       182.57 o                         
 -10  -2   5       5826.54       6503.34       174.50 o                         
  -8  -2   5      53233.66      53886.37       672.57 o                         
  -6  -2   5      20294.13      21137.47       306.39 o                         
  -4  -2   5      19208.46      20020.44       284.54 o                         
  -2  -2   5       8647.78       8676.77       190.55 o                         
   0  -2   5       6050.50       6424.30       174.49 o                         
   2  -2   5       9517.96       9814.44       205.57 o                         
   4  -2   5      15511.61      15539.13       338.51 o                         
   6  -2   5       3120.06       3303.06       181.90 o                         
   8  -2   5      43929.18      37792.39       767.59 o                         
  10  -2   5       3075.93       2760.51       188.31 o                         
  12  -2   5       5686.35       5619.21       328.27 o                         
  14  -2   5       4888.43       4876.66       151.14 o                         
  16  -2   5       2276.70       2200.94       102.79 o                         
  18  -2   5         50.10         83.68        40.90 o                         
  20  -2   5       1975.65       2148.44       107.88 o                         
  22  -2   5         98.74         69.41        42.46 o                         
  24  -2   5       1692.85       1676.57        95.36 o                         
  26  -2   5        837.75        738.98       117.05 o                         
 -29  -1   5        244.85        232.06        48.55 o                         
 -27  -1   5        502.34        433.29        53.48 o                         
 -25  -1   5       2554.29       2873.37       128.13 o                         
 -23  -1   5       1383.03       1446.42        93.34 o                         
 -21  -1   5       2301.34       2113.96       102.02 o                         
 -19  -1   5       1071.09       1103.69        77.95 o                         
 -17  -1   5      13665.47      13353.16       403.46 o                         
 -15  -1   5       3472.52       3475.43       191.34 o                         
 -13  -1   5      14668.95      16349.82       433.59 o                         
 -11  -1   5        978.55        899.51        75.00 o                         
  -9  -1   5      33080.64      33431.53       348.59 o                         
  -7  -1   5      18300.28      18669.81       278.52 o                         
  -5  -1   5      12659.45      13070.20       229.32 o                         
  -3  -1   5      23759.71      24643.68       301.53 o                         
  -1  -1   5      49333.08      50626.74       859.52 o                         
   1  -1   5      15718.45      16802.48       349.95 o                         
   3  -1   5       6455.91       6801.71       240.67 o                         
   5  -1   5       8216.24       8855.81       282.58 o                         
   7  -1   5      13347.21      13491.57       281.25 o                         
   9  -1   5       7065.49       7738.04       237.91 o                         
  11  -1   5       2706.66       2679.68       163.79 o                         
  13  -1   5       1887.13       1877.04       147.75 o                         
  15  -1   5      17149.36      17267.72       772.27 o                         
  17  -1   5       3456.12       3139.64       122.66 o                         
  19  -1   5        965.12       1048.15        75.52 o                         
  21  -1   5         39.53         41.65        36.05 o                         
  23  -1   5       2893.06       2914.84       114.24 o                         
  25  -1   5       1977.95       2031.08        96.11 o                         
  27  -1   5        193.10        126.06        32.63 o                         
 -30   0   5        309.24        319.00        44.76 o                         
 -28   0   5       1499.75       1648.33        88.67 o                         
 -26   0   5        476.15        661.12        67.84 o                         
 -24   0   5         57.79          0.18        42.29 o                         
 -22   0   5        399.72        438.20        53.49 o                         
 -20   0   5       3522.81       3326.12       119.24 o                         
 -18   0   5        934.77        879.27        80.23 o                         
 -16   0   5      15413.19      15210.03       488.60 o                         
 -14   0   5      13645.57      14346.83       448.67 o                         
 -12   0   5      13365.40      13900.33       246.59 o                         
 -10   0   5      24676.20      26690.68       338.88 o                         
  -8   0   5        763.85        716.21        38.60 o                         
  -6   0   5        854.06       1019.32        57.20 o                         
  -4   0   5      27037.80      27450.36       352.85 o                         
  -2   0   5        861.72        917.70        62.06 o                         
   0   0   5      45320.56      45360.79       577.34 o                         
   2   0   5       8491.50       9527.03       270.58 o                         
   4   0   5       3034.12       2972.70       128.99 o                         
   6   0   5       7255.03       7782.25       231.30 o                         
   8   0   5       2444.99       3043.41       174.32 o                         
  10   0   5        317.42        380.41        74.91 o                         
  12   0   5       9725.39      10144.99       317.74 o                         
  14   0   5       2848.53       3074.99       169.88 o                         
  16   0   5      17323.29      17136.12       275.06 o                         
  18   0   5       1447.48       1331.28        70.70 o                         
  20   0   5       3904.06       3657.41       134.51 o                         
  22   0   5        132.18        143.14        48.44 o                         
  24   0   5       1353.88       1315.81        75.46 o                         
  26   0   5        212.30        170.56        36.98 o                         
  28   0   5       1654.69       1667.92        93.56 o                         
 -29   1   5        207.71        339.41        66.50 o                         
 -27   1   5        556.19        728.43       102.49 o                         
 -25   1   5       2859.74       3023.17       147.20 o                         
 -23   1   5       1455.27       1457.07        88.42 o                         
 -21   1   5       2910.65       2889.46       123.31 o                         
 -19   1   5        937.37        804.41        59.57 o                         
 -17   1   5      12925.89      12324.25       469.37 o                         
 -15   1   5       3219.38       3163.39       199.64 o                         
 -13   1   5      11336.39      11517.59       325.24 o                         
 -11   1   5        968.69        949.50        65.11 o                         
  -9   1   5      32669.32      32715.35       421.76 o                         
  -7   1   5      17944.29      17768.11       253.29 o                         
  -5   1   5      13323.99      13198.54       205.35 o                         
  -3   1   5      21976.75      22574.70       367.95 o                         
  -1   1   5      47890.52      47910.71       664.56 o                         
   1   1   5      14773.72      15530.75       291.03 o                         
   3   1   5       4620.88       4867.15       194.40 o                         
   5   1   5       9189.28       9618.72       239.37 o                         
   7   1   5      15380.46      15262.36       328.56 o                         
   9   1   5       6291.16       6081.28       206.73 o                         
  11   1   5       3814.14       3926.73       192.65 o                         
  13   1   5       1548.35       1454.18       148.73 o                         
  15   1   5      17843.23      16855.02       462.45 o                         
  17   1   5       3784.69       3701.51       135.41 o                         
  19   1   5        562.34        578.12        60.24 o                         
  21   1   5        124.57         89.24        45.54 o                         
  23   1   5       3126.71       3186.22       128.82 o                         
  25   1   5       2009.45       2035.69       122.04 o                         
  27   1   5        226.66        253.66        47.66 o                         
 -30   2   5        738.66        702.52       161.28 o                         
 -28   2   5       1176.35       1300.66       108.19 o                         
 -26   2   5         73.39        100.42        49.23 o                         
 -24   2   5       4554.71       4542.73       155.73 o                         
 -22   2   5        931.96        845.34        73.31 o                         
 -20   2   5       5808.35       5795.49       192.97 o                         
 -18   2   5       7144.53       7072.01       181.36 o                         
 -16   2   5        540.88        543.20        56.33 o                         
 -14   2   5       2114.31       1937.86       112.30 o                         
 -12   2   5       4359.90       4734.04       156.86 o                         
 -10   2   5       4857.94       5246.86       143.48 o                         
  -8   2   5      48009.28      48030.04       549.22 o                         
  -6   2   5      20716.51      21395.40       326.40 o                         
  -4   2   5      19755.11      20108.58       287.93 o                         
  -2   2   5       8358.97       8170.20       190.63 o                         
   0   2   5       5039.19       5177.66       175.91 o                         
   2   2   5      11001.75      11092.58       295.62 o                         
   4   2   5      16540.35      17402.71       455.63 o                         
   6   2   5       2550.23       2874.24       140.77 o                         
   8   2   5      41406.56      40141.54       597.40 o                         
  10   2   5       2929.34       3002.98       153.01 o                         
  12   2   5       5791.37       5643.45       245.13 o                         
  14   2   5       4523.72       4467.65       188.64 o                         
  16   2   5       2238.97       2199.89       143.42 o                         
  18   2   5         71.41         99.45        49.23 o                         
  20   2   5       2360.63       2340.15       122.55 o                         
  22   2   5         56.70         83.85        52.91 o                         
  24   2   5       1523.09       1656.31        90.39 o                         
  26   2   5        827.25        965.55        65.99 o                         
 -27   3   5         93.41        -39.84        39.84 o                         
 -25   3   5       2393.12       2598.19       131.87 o                         
 -23   3   5       1138.00       1106.41        90.78 o                         
 -21   3   5       1183.06       1214.81        95.26 o                         
 -19   3   5        884.44        797.26        78.04 o                         
 -17   3   5       4154.73       3973.09       192.66 o                         
 -15   3   5       3005.08       3005.13       170.46 o                         
 -13   3   5       3076.20       2764.70       165.22 o                         
 -11   3   5       3986.08       4031.70       171.35 o                         
  -9   3   5       8952.64       8635.74       242.24 o                         
  -7   3   5       2791.54       2656.11       116.91 o                         
  -5   3   5       3653.75       3425.40       119.24 o                         
  -3   3   5       4684.68       4888.71       178.13 o                         
  -1   3   5      20798.78      20007.94       394.47 o                         
   1   3   5       5844.88       5527.98       184.12 o                         
   3   3   5       8164.40       8273.12       270.30 o                         
   5   3   5       5328.16       5155.45       181.10 o                         
   7   3   5      13976.73      13273.28       343.42 o                         
   9   3   5       3631.59       3505.30       177.13 o                         
  11   3   5       2596.76       2428.69       168.91 o                         
  13   3   5       2648.33       2634.42       205.83 o                         
  15   3   5       6322.81       5801.80       240.68 o                         
  17   3   5       3350.54       3187.07       214.54 o                         
  19   3   5        379.49        344.92        65.92 o                         
  21   3   5        343.74        185.78        78.15 o                         
  23   3   5       1134.60       1129.40        95.00 o                         
  25   3   5         60.12         12.92        26.88 o                         
 -26   4   5       1449.13       1020.00       100.55 o                         
 -24   4   5        813.84        873.90        85.50 o                         
 -22   4   5        863.54        842.02        73.73 o                         
 -20   4   5        658.78        638.82        70.18 o                         
 -18   4   5        775.25        735.98        84.34 o                         
 -16   4   5       9157.86       9171.18       407.88 o                         
 -14   4   5        987.43       1064.51       130.17 o                         
 -12   4   5       8415.25       8385.97       504.75 o                         
 -10   4   5       4727.31       4615.71       356.06 o                         
  -8   4   5        517.05        605.08       109.27 o                         
  -6   4   5       3613.41       3538.84       187.80 o                         
  -4   4   5       9235.11       8937.94       302.20 o                         
  -2   4   5       4574.71       4380.57       201.36 o                         
   0   4   5      22350.46      21393.41       524.95 o                         
   2   4   5       5945.00       6022.43       250.05 o                         
   4   4   5       9765.01       9523.38       272.59 o                         
   6   4   5       3762.12       3238.35       178.22 o                         
  14   4   5        252.52        207.45        89.56 o                         
  16   4   5       4278.43       4239.97       266.34 o                         
  18   4   5        579.45        502.51        84.71 o                         
  20   4   5       1020.66       1085.03        91.14 o                         
  22   4   5        207.92        274.22        46.72 o                         
  24   4   5         93.77         52.42        27.87 o                         
 -23   5   5        142.93        152.89        40.56 o                         
 -21   5   5       2110.39       2366.48       119.18 o                         
 -19   5   5        720.08        767.00        69.84 o                         
 -17   5   5       2024.33       2100.49       124.46 o                         
 -15   5   5        573.53        562.11       154.67 o                         
  15   5   5        829.17        864.76       176.49 o                         
  17   5   5        289.03        174.09       105.17 o                         
  19   5   5        475.14        558.73        67.86 o                         
  21   5   5        739.09        728.83        88.99 o                         
 -18   6   5       1832.45       2044.47       211.65 o                         
 -16   6   5        422.63        432.95       119.44 o                         
 -11  -7   6       2486.67       2370.21       191.55 o                         
  -9  -7   6        992.60        807.43       117.08 o                         
  -7  -7   6        330.88        342.73        80.99 o                         
  -5  -7   6        571.68        441.62       138.31 o                         
  -3  -7   6       1436.63       1392.74       179.76 o                         
  -1  -7   6       1887.94       1813.29       164.03 o                         
   1  -7   6       1551.86       1483.84       206.75 o                         
   3  -7   6        441.49        489.66        98.52 o                         
   5  -7   6        515.25        528.79       116.67 o                         
   7  -7   6        523.15        265.62       127.96 o                         
   9  -7   6         16.51         28.06        62.78 o                         
 -18  -6   6        210.07        165.58        61.69 o                         
 -16  -6   6       1489.83       1598.49       148.15 o                         
 -14  -6   6       1047.21        917.03       134.66 o                         
 -12  -6   6        184.15        173.79       136.01 o                         
 -10  -6   6       2105.77       2210.87       178.29 o                         
  -8  -6   6        462.66        503.23       104.30 o                         
  -6  -6   6       6535.75       7009.09       302.98 o                         
  -4  -6   6        531.81        483.54       105.11 o                         
  -2  -6   6       1357.63       1398.86       124.76 o                         
   0  -6   6          4.15         34.17        78.68 o                         
   2  -6   6       1305.83       1339.10       133.38 o                         
   4  -6   6        614.46        671.11       117.33 o                         
   6  -6   6       1560.22       1677.22       132.28 o                         
   8  -6   6        151.16         62.12        55.31 o                         
  10  -6   6       2598.83       2880.44       177.59 o                         
  12  -6   6         27.29         31.98        48.83 o                         
  14  -6   6        124.89        126.03        41.12 o                         
  16  -6   6        165.80        122.34        40.29 o                         
 -23  -5   6       1194.43        865.04       195.09 o                         
 -21  -5   6        130.67         45.50        44.58 o                         
 -19  -5   6       1356.27       1247.10       126.59 o                         
 -17  -5   6       2923.90       3444.16       246.82 o                         
 -15  -5   6        700.05        682.13       256.00 o                         
 -13  -5   6        868.10        958.11       166.57 o                         
 -11  -5   6       5814.62       5752.34       289.47 o                         
  -9  -5   6       2316.97       2315.91       191.06 o                         
  -7  -5   6       7002.32       6634.20       327.86 o                         
  -5  -5   6       2758.47       2741.04       209.46 o                         
  -3  -5   6       6375.39       6388.52       279.01 o                         
  -1  -5   6       5757.70       5745.23       226.65 o                         
   1  -5   6       1087.43       1110.16        95.33 o                         
   3  -5   6       6219.58       5692.67       237.96 o                         
   5  -5   6       7182.31       6994.71       250.92 o                         
   7  -5   6       1591.22       1645.08       122.36 o                         
   9  -5   6       2044.20       1784.67       135.89 o                         
  11  -5   6        525.65        365.61        92.38 o                         
  13  -5   6       1639.53       1590.98       149.20 o                         
  15  -5   6       2719.55       2864.93       182.09 o                         
  17  -5   6        587.11        629.36        92.69 o                         
  19  -5   6        483.93        486.39        97.46 o                         
 -26  -4   6       1187.67       1043.92       136.31 o                         
 -24  -4   6        577.42        486.19        61.94 o                         
 -22  -4   6        577.29        705.15        63.03 o                         
 -20  -4   6        347.64        460.09        55.07 o                         
 -18  -4   6       5608.72       5919.61       191.25 o                         
 -16  -4   6       1178.25       1197.42        89.81 o                         
 -14  -4   6       7133.15       7495.00       238.18 o                         
 -12  -4   6        971.10        929.68       117.61 o                         
 -10  -4   6       2663.30       2479.15       181.22 o                         
  -8  -4   6        419.58        331.92        64.58 o                         
  -6  -4   6        357.32        516.62        94.21 o                         
  -4  -4   6        219.64        335.83        60.79 o                         
  -2  -4   6       7349.85       7268.33       218.28 o                         
   0  -4   6        345.34        237.08        59.97 o                         
   2  -4   6      11555.22      11442.36       303.63 o                         
   4  -4   6       2293.02       2189.31       129.91 o                         
   6  -4   6       5795.09       5387.82       221.23 o                         
   8  -4   6         15.42        -11.94        60.72 o                         
  10  -4   6       1831.94       1460.47       126.97 o                         
  12  -4   6        376.63        357.29        92.81 o                         
  14  -4   6       4409.83       4677.60       221.60 o                         
  16  -4   6         50.25          4.85        51.07 o                         
  18  -4   6       1942.52       2293.76       120.04 o                         
  20  -4   6         55.73         33.02        35.70 o                         
  22  -4   6        400.72        272.12        60.45 o                         
 -27  -3   6       1139.43       1248.96        71.71 o                         
 -25  -3   6        890.04       1065.55        80.62 o                         
 -23  -3   6       1611.97       1795.84       110.25 o                         
 -21  -3   6        805.97        682.38        79.37 o                         
 -19  -3   6       4889.76       4884.76       179.48 o                         
 -17  -3   6        977.65        953.34        72.28 o                         
 -15  -3   6       6579.04       6229.57       189.44 o                         
 -13  -3   6       2061.83       1946.63       127.07 o                         
 -11  -3   6       3005.15       2828.46       156.28 o                         
  -9  -3   6       9240.39       9233.77       279.24 o                         
  -7  -3   6        777.63        776.16        86.91 o                         
  -5  -3   6       2560.69       2480.33       146.77 o                         
  -3  -3   6      11032.86      11391.71       294.87 o                         
  -1  -3   6       1189.06       1229.12        91.32 o                         
   1  -3   6      21666.19      21382.98       519.44 o                         
   3  -3   6       2159.69       1805.07       142.46 o                         
   5  -3   6      11043.38      10423.61       441.95 o                         
   7  -3   6      10309.46       9102.27       459.76 o                         
   9  -3   6      10326.06       8795.76       610.71 o                         
  11  -3   6       9518.79       8261.70       730.42 o                         
  13  -3   6       9715.51       9748.26       277.37 o                         
  15  -3   6       4363.64       4364.62       168.31 o                         
  17  -3   6       2969.89       2847.95       133.26 o                         
  19  -3   6       1104.42       1056.03        82.18 o                         
  21  -3   6       1204.09       1295.15        88.24 o                         
  23  -3   6        974.76       1060.01        89.02 o                         
  25  -3   6        197.54        134.89        40.57 o                         
 -28  -2   6        468.74        510.91        48.03 o                         
 -26  -2   6       2894.64       2994.08       131.85 o                         
 -24  -2   6        356.43        365.15        68.38 o                         
 -22  -2   6       3311.69       3544.65       143.69 o                         
 -20  -2   6       3669.57       3680.75       130.61 o                         
 -18  -2   6       5544.84       5421.37       167.41 o                         
 -16  -2   6        312.54        244.82        51.74 o                         
 -14  -2   6        138.50         35.81        62.29 o                         
 -12  -2   6        418.38        356.14        61.63 o                         
 -10  -2   6      32502.41      31954.56       539.63 o                         
  -8  -2   6       7112.39       7778.35       194.24 o                         
  -6  -2   6       8547.73       8572.52       214.40 o                         
  -4  -2   6      15705.81      15234.16       293.32 o                         
  -2  -2   6      14495.88      14879.44       323.21 o                         
   0  -2   6       1942.68       2230.81       108.29 o                         
   2  -2   6        546.48        696.26        85.97 o                         
   4  -2   6       3419.90       3389.22       164.37 o                         
   6  -2   6      33672.56      27883.89      1017.62 o                         
   8  -2   6       2607.76       1996.77       160.45 o                         
  10  -2   6      11610.34      10347.96       462.03 o                         
  12  -2   6       3838.72       3858.17       171.41 o                         
  14  -2   6       4019.40       3944.15       150.46 o                         
  16  -2   6        489.98        536.48        64.51 o                         
  18  -2   6        362.22        321.13        58.86 o                         
  20  -2   6        175.06        181.86        50.11 o                         
  22  -2   6       3642.41       3749.99       146.33 o                         
  24  -2   6         38.09         50.08        37.76 o                         
  26  -2   6        873.60        983.93        75.22 o                         
 -29  -1   6        802.01        941.83        73.06 o                         
 -27  -1   6        777.09        848.48        67.12 o                         
 -25  -1   6        307.00        290.86        50.44 o                         
 -23  -1   6       3603.72       3766.61       149.19 o                         
 -21  -1   6       1231.65       1208.64        79.25 o                         
 -19  -1   6       3724.95       3587.60       138.43 o                         
 -17  -1   6       2098.45       2052.02        97.88 o                         
 -15  -1   6       9479.51       9441.77       605.67 o                         
 -13  -1   6       4321.97       4090.90       201.17 o                         
 -11  -1   6      18426.94      18773.93       391.65 o                         
  -9  -1   6       6897.03       6990.28       213.42 o                         
  -7  -1   6      11432.83      11040.67       232.80 o                         
  -5  -1   6       1480.86       1392.15        78.05 o                         
  -3  -1   6      13286.41      13839.18       315.07 o                         
  -1  -1   6      29489.18      30223.94       463.20 o                         
   1  -1   6      11103.03      11740.24       296.83 o                         
   3  -1   6       9419.39      10060.95       259.58 o                         
   5  -1   6       4476.62       4667.64       156.26 o                         
   7  -1   6       5426.28       5620.24       185.37 o                         
   9  -1   6       8361.04       8581.92       272.34 o                         
  11  -1   6        374.57        317.58       112.87 o                         
  13  -1   6       2620.74       2592.76       174.02 o                         
  15  -1   6        922.41        788.16        59.34 o                         
  17  -1   6       3532.51       3618.56       133.15 o                         
  19  -1   6       1927.10       1719.51        92.77 o                         
  21  -1   6       2545.31       2555.54       109.13 o                         
  23  -1   6       1133.82       1190.99        78.71 o                         
  25  -1   6       1019.43       1095.34        76.14 o                         
  27  -1   6        679.49        697.91        56.60 o                         
 -30   0   6       1180.78       1407.54       168.03 o                         
 -28   0   6        402.45        403.78        46.92 o                         
 -26   0   6       2331.99       2455.51       117.62 o                         
 -24   0   6          2.71          4.18        41.57 o                         
 -22   0   6        435.60        369.15        51.27 o                         
 -20   0   6       1248.16       1236.34        77.22 o                         
 -18   0   6      14052.83      13218.58       244.62 o                         
 -16   0   6        837.84        913.54        90.36 o                         
 -14   0   6       9146.86       9547.68       278.55 o                         
 -12   0   6      31406.97      35067.11       542.09 o                         
 -10   0   6      39152.14      41811.71       506.33 o                         
  -8   0   6        657.00        649.89        55.94 o                         
  -6   0   6        188.59        173.87        43.49 o                         
  -4   0   6        480.81        586.54        53.22 o                         
  -2   0   6      71533.00      70519.45       855.16 o                         
   0   0   6       6142.67       6214.70       190.51 o                         
   2   0   6       3112.89       3129.88       180.03 o                         
   4   0   6      10781.92      10472.25       271.69 o                         
   6   0   6      11540.76      12240.47       314.48 o                         
   8   0   6       7595.82       8236.72       297.63 o                         
  10   0   6       1528.03       1491.75       128.99 o                         
  12   0   6        207.56        182.00        69.90 o                         
  14   0   6      14439.19      10455.71       966.75 o                         
  16   0   6        319.52        262.14        36.33 o                         
  18   0   6       2916.02       2975.74       112.12 o                         
  20   0   6       2354.73       2463.02       100.63 o                         
  22   0   6       2677.05       2803.49       111.69 o                         
  24   0   6         56.10         22.40        30.80 o                         
  26   0   6        757.71        746.93        58.47 o                         
  28   0   6         22.98         -6.55        53.73 o                         
 -29   1   6        748.12        946.78        93.21 o                         
 -27   1   6        475.20        405.72        78.59 o                         
 -25   1   6        440.82        504.69        69.73 o                         
 -23   1   6       3773.46       4045.47       144.55 o                         
 -21   1   6       1458.72       1505.86        85.71 o                         
 -19   1   6       4499.74       4469.59       147.35 o                         
 -17   1   6       1717.50       1806.74        71.05 o                         
 -15   1   6       8761.99       8744.51       281.23 o                         
 -13   1   6       4659.41       4690.31       167.19 o                         
 -11   1   6      18482.74      19259.77       327.44 o                         
  -9   1   6       7480.36       7848.03       183.76 o                         
  -7   1   6      14336.49      14037.69       247.62 o                         
  -5   1   6       1344.76       1168.95        65.33 o                         
  -3   1   6      14518.58      15137.45       288.55 o                         
  -1   1   6      26762.96      27915.24       389.20 o                         
   1   1   6      11501.53      11935.25       326.47 o                         
   3   1   6      10332.09      11178.75       326.96 o                         
   5   1   6       4960.03       5128.53       199.90 o                         
   7   1   6       5742.02       5850.82       202.36 o                         
   9   1   6       9770.54      10108.30       281.82 o                         
  11   1   6        535.23        630.40        87.35 o                         
  13   1   6       3056.31       3027.46       185.18 o                         
  15   1   6        512.17        466.69        58.14 o                         
  17   1   6       2593.84       2566.55       158.45 o                         
  19   1   6       2468.49       2538.66       113.08 o                         
  21   1   6       2181.63       2087.93       110.20 o                         
  23   1   6       1160.65       1203.47        73.86 o                         
  25   1   6       1069.98        955.47        94.78 o                         
  27   1   6        606.69        574.98        76.79 o                         
 -28   2   6        527.95        547.96        71.90 o                         
 -26   2   6       2777.60       3069.69       155.92 o                         
 -24   2   6        359.16        380.99        55.03 o                         
 -22   2   6       3421.96       3353.36       134.42 o                         
 -20   2   6       3730.20       3742.79       152.90 o                         
 -18   2   6       6631.78       6554.45       189.79 o                         
 -16   2   6        188.39        172.50        58.33 o                         
 -14   2   6        229.78        241.33        48.86 o                         
 -12   2   6        340.92        374.25        55.55 o                         
 -10   2   6      31602.46      31530.34       459.93 o                         
  -8   2   6       7095.30       7537.25       190.46 o                         
  -6   2   6       6440.34       5840.59       162.02 o                         
  -4   2   6      15891.48      15324.57       297.07 o                         
  -2   2   6      16159.01      16891.28       344.03 o                         
   0   2   6       2143.08       2328.98       118.34 o                         
   2   2   6       1378.08       1368.74       115.40 o                         
   4   2   6       3605.90       3707.08       203.82 o                         
   6   2   6      35035.23      34049.74       586.33 o                         
   8   2   6       2794.87       2925.97       152.84 o                         
  10   2   6      10811.52      10731.45       309.87 o                         
  12   2   6       3692.88       3594.69       201.26 o                         
  14   2   6       4771.94       4427.81       178.68 o                         
  16   2   6        538.49        514.23        67.98 o                         
  18   2   6        379.93        295.05        51.06 o                         
  20   2   6        152.45         73.77        48.22 o                         
  22   2   6       3396.75       3563.51       136.47 o                         
  24   2   6         49.33         51.33        29.87 o                         
  26   2   6        612.21        562.94        69.44 o                         
 -27   3   6       1295.03       1206.17       140.81 o                         
 -25   3   6        679.20        725.84        71.20 o                         
 -23   3   6       1392.06       1320.08        94.80 o                         
 -21   3   6       1072.04        894.07        82.39 o                         
 -19   3   6       3630.02       3473.58       147.74 o                         
 -17   3   6       1356.99       1488.71       132.74 o                         
 -15   3   6       8670.34       8173.78       296.94 o                         
 -13   3   6       2580.80       2613.72       192.76 o                         
 -11   3   6       2897.05       2850.53       137.14 o                         
  -9   3   6       8534.38       8328.25       208.93 o                         
  -7   3   6        530.51        494.42        73.74 o                         
  -5   3   6       3093.38       3053.24       140.61 o                         
  -3   3   6       8916.03       8122.21       230.84 o                         
  -1   3   6       1033.14        937.90       101.67 o                         
   1   3   6      23291.85      23766.17       526.07 o                         
   3   3   6       2166.08       2191.98       147.22 o                         
   5   3   6      11316.44      10804.63       334.69 o                         
   7   3   6       9295.21       8999.69       260.86 o                         
   9   3   6      10524.59      10180.30       319.54 o                         
  11   3   6      10146.41       9750.04       564.13 o                         
  13   3   6       8772.41       8190.63       313.66 o                         
  15   3   6       4766.77       4912.45       223.72 o                         
  17   3   6       3590.05       3227.14       180.33 o                         
  19   3   6       1222.85       1062.14       125.14 o                         
  21   3   6        944.06       1084.30        88.35 o                         
  23   3   6        750.05        760.72        64.13 o                         
  25   3   6        191.84        167.98        39.70 o                         
 -24   4   6        548.37        605.56        56.36 o                         
 -22   4   6        380.23        425.61        58.54 o                         
 -20   4   6        409.54        425.65        62.12 o                         
 -18   4   6       5316.81       5066.70       191.93 o                         
 -16   4   6       1181.66       1325.89       122.74 o                         
 -14   4   6       6879.05       6685.28       265.62 o                         
 -12   4   6       1045.18       1191.26       134.45 o                         
 -10   4   6       3047.42       2987.14       286.26 o                         
  -6   4   6        807.49        836.61       192.97 o                         
  -4   4   6        258.71        274.40        68.65 o                         
  -2   4   6       6673.64       6228.15       278.91 o                         
   0   4   6        413.46        304.16        67.36 o                         
   2   4   6      11099.94      11335.88       555.80 o                         
  12   4   6        365.18        601.48       163.53 o                         
  14   4   6       4742.58       4857.48       421.72 o                         
  16   4   6         66.26        -28.66        65.17 o                         
  18   4   6       1826.31       1870.59       151.04 o                         
  20   4   6         73.99         17.37        37.06 o                         
  22   4   6        492.23        546.55        48.47 o                         
 -23   5   6       1231.28       1233.62       205.46 o                         
 -21   5   6        169.25        124.40        42.55 o                         
 -19   5   6       1517.69       1755.09        97.35 o                         
 -17   5   6       2590.40       2840.18       144.14 o                         
 -15   5   6        853.57       1026.61       135.65 o                         
 -13   5   6       1203.82       1437.57       204.23 o                         
  15   5   6       2312.96       2651.07       190.27 o                         
  17   5   6        769.80        896.67       107.16 o                         
  19   5   6        575.62        635.31        71.20 o                         
 -18   6   6        235.30        115.22        81.37 o                         
 -16   6   6       1602.03       1946.87       220.04 o                         
 -14   6   6       1255.60       1396.76       104.23 o                         
 -12   6   6        201.80         92.34        80.81 o                         
  -7  -7   7        942.75        994.11       111.51 o                         
  -5  -7   7        188.34        115.31        96.33 o                         
  -3  -7   7        386.79        764.89       238.49 o                         
  -1  -7   7       1967.06       1941.96       337.14 o                         
   1  -7   7       2726.07       2847.62       391.22 o                         
   3  -7   7        157.48        111.41        62.61 o                         
   5  -7   7        359.07        526.46       111.79 o                         
 -16  -6   7        445.94        422.89        94.23 o                         
 -14  -6   7        259.95        284.23        92.95 o                         
 -12  -6   7       1592.35       1777.18       180.38 o                         
 -10  -6   7       1541.17       1603.54       178.11 o                         
  -8  -6   7       2519.29       2447.30       189.78 o                         
  -6  -6   7        761.27        691.78       126.13 o                         
  -4  -6   7       5174.19       5694.14       295.97 o                         
  -2  -6   7        346.83        267.14        94.71 o                         
   0  -6   7       2427.17       2406.13       176.98 o                         
   2  -6   7        379.14        357.05        83.27 o                         
   4  -6   7       2589.89       2639.09       179.78 o                         
   6  -6   7       1134.07       1170.75       124.02 o                         
   8  -6   7       2318.69       2111.45       195.45 o                         
  10  -6   7        557.81        574.40        92.03 o                         
  12  -6   7       1066.34        973.95        98.30 o                         
  14  -6   7         34.48        118.26        44.34 o                         
 -21  -5   7        775.23        798.62       111.24 o                         
 -19  -5   7        181.46        102.98        69.84 o                         
 -17  -5   7        988.01       1205.20       181.64 o                         
 -15  -5   7       2257.25       2440.86       238.46 o                         
 -13  -5   7       1271.07       1319.79       201.43 o                         
 -11  -5   7       2280.75       2541.31       174.76 o                         
  -9  -5   7       1807.85       1627.77       191.37 o                         
  -7  -5   7       2671.92       2745.76       231.76 o                         
  -5  -5   7       3279.59       3519.43       238.04 o                         
  -3  -5   7        741.32        666.95       182.72 o                         
  -1  -5   7       1343.70       1496.33       140.42 o                         
   1  -5   7       1858.66       1909.17       190.25 o                         
   3  -5   7       1646.22       1634.32       116.74 o                         
   5  -5   7       2737.33       2605.80       152.41 o                         
   7  -5   7       1857.81       1710.10       125.97 o                         
   9  -5   7       1659.37       1725.12       140.13 o                         
  11  -5   7       1201.79       1141.85       112.17 o                         
  13  -5   7       1384.32       1283.17       140.63 o                         
  15  -5   7        513.07        635.30        93.94 o                         
  17  -5   7        841.40       1006.13       114.70 o                         
  19  -5   7         91.49         95.99        91.74 o                         
 -24  -4   7       1190.15        975.11        71.63 o                         
 -22  -4   7        124.98        129.08        43.91 o                         
 -20  -4   7       2351.13       2567.52       117.37 o                         
 -18  -4   7       2425.66       2584.26       155.74 o                         
 -16  -4   7       7314.17       7183.60       210.98 o                         
 -14  -4   7        490.82        528.38        74.72 o                         
 -12  -4   7       6206.55       6438.38       248.68 o                         
 -10  -4   7       1804.60       1789.90       143.26 o                         
  -8  -4   7       4331.47       3343.89       277.97 o                         
  -6  -4   7       1247.89       1219.13       138.78 o                         
  -4  -4   7       3643.45       3938.86       215.71 o                         
  -2  -4   7       4806.03       4900.42       302.01 o                         
   0  -4   7       4993.51       5114.31       233.00 o                         
   2  -4   7       5021.95       4514.01       185.70 o                         
   4  -4   7       9332.67       9469.03       286.81 o                         
   6  -4   7        164.98         80.15        55.47 o                         
   8  -4   7        967.57        652.75       104.11 o                         
  10  -4   7       3052.11       2403.33       201.57 o                         
  12  -4   7       3136.56       3178.22       227.40 o                         
  14  -4   7       1020.31       1027.46        92.99 o                         
  16  -4   7       4211.34       4806.93       182.00 o                         
  18  -4   7         84.07        162.81        44.86 o                         
  20  -4   7       1604.07       1599.04       173.75 o                         
 -27  -3   7        116.09        130.33        30.27 o                         
 -25  -3   7       1031.04       1176.00        79.04 o                         
 -23  -3   7        643.63        752.33        69.85 o                         
 -21  -3   7       1776.08       1957.12       110.17 o                         
 -19  -3   7       3467.46       3730.50       151.14 o                         
 -17  -3   7       2308.48       2354.09       109.22 o                         
 -15  -3   7       2169.13       1996.40       118.59 o                         
 -13  -3   7      10156.53      10140.04       274.62 o                         
 -11  -3   7       6894.66       6877.35       216.54 o                         
  -9  -3   7        140.42         82.27        78.17 o                         
  -7  -3   7       3763.55       3988.57       195.69 o                         
  -5  -3   7       6942.59       4633.28       236.55 o                         
  -3  -3   7      12606.49      10961.23      1035.96 o                         
  -1  -3   7        573.79        399.95        75.96 o                         
   1  -3   7       1213.13       1029.55       173.64 o                         
   3  -3   7      14602.00      13388.16       503.16 o                         
   5  -3   7      12254.22      10428.83       462.39 o                         
   7  -3   7       1755.62       1835.88       119.26 o                         
   9  -3   7       1144.82       1034.31       116.73 o                         
  11  -3   7       7563.03       7407.67       302.85 o                         
  13  -3   7       8389.14       9198.47       312.96 o                         
  15  -3   7        121.42         17.48        59.13 o                         
  17  -3   7       1784.36       1886.77       133.62 o                         
  19  -3   7       1058.30       1322.77       116.50 o                         
  21  -3   7       1404.96       1598.01        91.87 o                         
  23  -3   7         79.02        -18.48        34.52 o                         
 -28  -2   7        438.96        436.65        41.51 o                         
 -26  -2   7        380.65        419.55        58.03 o                         
 -24  -2   7       4871.37       5136.72       180.42 o                         
 -22  -2   7        279.92        213.49        43.46 o                         
 -20  -2   7       2552.13       2664.43       110.76 o                         
 -18  -2   7       1475.09       1770.02       115.60 o                         
 -16  -2   7       4094.34       3943.61       164.09 o                         
 -14  -2   7       3387.07       3244.71       123.10 o                         
 -12  -2   7       1951.16       1925.68       196.47 o                         
 -10  -2   7       3407.81       3461.46       160.42 o                         
  -8  -2   7      16212.23      15895.18       363.03 o                         
  -6  -2   7       1654.05       1624.63       109.21 o                         
  -4  -2   7      20670.59      20774.24       442.85 o                         
  -2  -2   7       2201.29       2274.45       180.52 o                         
   0  -2   7       1495.95       1885.35       169.13 o                         
   2  -2   7        945.81        950.94        95.83 o                         
   4  -2   7       6532.14       6122.82       289.98 o                         
   6  -2   7       7489.58       5603.14       465.89 o                         
   8  -2   7      19912.35      16383.50       783.72 o                         
  10  -2   7        435.61        429.23       106.48 o                         
  12  -2   7       3277.68       3084.72       122.17 o                         
  14  -2   7       2029.10       1773.93       107.44 o                         
  16  -2   7       2120.85       2133.57       103.59 o                         
  18  -2   7        928.13        899.66        83.86 o                         
  20  -2   7       1972.29       2238.61       130.37 o                         
  22  -2   7        339.22        355.19        50.97 o                         
  24  -2   7       1313.95       1302.70       176.19 o                         
 -29  -1   7       1065.16       1009.07        68.34 o                         
 -27  -1   7       1626.00       1775.47        87.52 o                         
 -25  -1   7        487.69        538.13        58.78 o                         
 -23  -1   7        577.65        583.83        64.01 o                         
 -21  -1   7       4368.77       4573.84       161.29 o                         
 -19  -1   7       5137.13       5113.98       155.89 o                         
 -17  -1   7        142.47        211.10        43.54 o                         
 -15  -1   7        645.10        706.44        63.72 o                         
 -13  -1   7      18887.60      18920.90       562.16 o                         
 -11  -1   7      10710.03      10713.56       320.61 o                         
  -9  -1   7       1712.28       1947.81       147.02 o                         
  -7  -1   7       4810.08       5210.66       235.34 o                         
  -5  -1   7      32550.53      32266.34       948.35 o                         
  -3  -1   7      27925.12      28550.86       535.22 o                         
  -1  -1   7        656.71        652.79        82.46 o                         
   1  -1   7      10117.33      11014.96       368.15 o                         
   3  -1   7      16878.67      17111.06       482.75 o                         
   5  -1   7      31123.82      31474.44       819.27 o                         
   7  -1   7        625.80        711.87       116.34 o                         
   9  -1   7        217.48        315.92        79.86 o                         
  11  -1   7       8973.21       9366.83       396.62 o                         
  13  -1   7       7166.53       6859.01       182.04 o                         
  15  -1   7         40.74         10.29        33.60 o                         
  17  -1   7        555.55        569.05        55.72 o                         
  19  -1   7       4279.61       4050.68       152.06 o                         
  21  -1   7       3321.33       3654.58       137.97 o                         
  23  -1   7        326.61        342.40        47.47 o                         
  25  -1   7        499.89        470.04        48.10 o                         
 -30   0   7         13.26        113.68        76.35 o                         
 -28   0   7       2321.39       2402.77       116.04 o                         
 -26   0   7        324.37        429.56        55.75 o                         
 -24   0   7        266.72        327.58        59.68 o                         
 -22   0   7        558.72        498.16        62.16 o                         
 -20   0   7         32.12          7.47        54.53 o                         
 -18   0   7       1238.99       1132.15        89.11 o                         
 -16   0   7       9364.19       8877.47       205.83 o                         
 -14   0   7         13.92        100.87        50.83 o                         
 -12   0   7      10477.59      11028.12       280.55 o                         
 -10   0   7      16879.56      17674.87       330.67 o                         
  -8   0   7       7414.90       7981.74       312.67 o                         
  -6   0   7        273.49        250.28        49.93 o                         
  -4   0   7      11013.30      11025.69       317.13 o                         
  -2   0   7       4401.93       4316.70       163.19 o                         
   0   0   7      38229.63      40169.25       633.17 o                         
   2   0   7         28.78         11.59        44.57 o                         
   4   0   7      33735.17      35398.16       612.68 o                         
   6   0   7       1602.70       1804.61       124.39 o                         
   8   0   7       1328.90       1371.97       132.47 o                         
  10   0   7       1931.42       2172.78       178.61 o                         
  12   0   7       1029.62        894.05        88.55 o                         
  14   0   7         38.93         91.19        40.00 o                         
  16   0   7       7324.11       7200.81       168.74 o                         
  18   0   7         50.37        100.14        37.71 o                         
  20   0   7       1592.19       1476.86        77.54 o                         
  22   0   7        166.99        211.37        56.96 o                         
  24   0   7       1097.80       1171.38        70.36 o                         
  26   0   7        277.79        265.39        39.19 o                         
 -29   1   7       1007.61       1082.65       104.72 o                         
 -27   1   7       1712.46       1945.62       118.22 o                         
 -25   1   7        343.05        293.61        67.55 o                         
 -23   1   7        757.84        834.50        65.99 o                         
 -21   1   7       5000.34       5289.44       148.34 o                         
 -19   1   7       5441.14       5488.13       166.28 o                         
 -17   1   7        435.39        540.61        50.12 o                         
 -15   1   7        285.69        299.78        40.04 o                         
 -13   1   7      18335.24      18983.98       418.36 o                         
 -11   1   7      11210.89      11311.48       296.40 o                         
  -9   1   7       1255.72       1216.85        93.89 o                         
  -7   1   7       6713.93       7229.37       279.96 o                         
  -5   1   7      33351.23      33407.25       451.93 o                         
  -3   1   7      26859.95      28034.08       622.40 o                         
  -1   1   7       1287.49       1443.43        91.54 o                         
   1   1   7       8204.82       9112.34       307.60 o                         
   3   1   7      16598.81      17503.62       522.41 o                         
   5   1   7      30894.72      33062.28       622.07 o                         
   7   1   7       1010.86        952.97       104.96 o                         
   9   1   7        618.69        678.80        85.64 o                         
  11   1   7       9802.50       9778.33       334.70 o                         
  13   1   7       6342.54       6179.20       192.73 o                         
  15   1   7         63.41          6.35        39.50 o                         
  17   1   7        685.79        644.33        68.52 o                         
  19   1   7       3984.68       3716.93       137.60 o                         
  21   1   7       3495.61       3643.25       128.94 o                         
  23   1   7        269.58        277.15        47.33 o                         
  25   1   7        559.69        547.63        52.48 o                         
 -28   2   7        333.45        315.74        78.58 o                         
 -26   2   7        376.68        393.04        64.25 o                         
 -24   2   7       4920.25       5026.01       168.58 o                         
 -22   2   7        255.07        237.41        51.26 o                         
 -20   2   7       2777.74       2690.43       119.57 o                         
 -18   2   7       1202.98       1174.77        85.09 o                         
 -16   2   7       5024.05       4747.86       161.17 o                         
 -14   2   7       3440.49       3398.25       146.17 o                         
 -12   2   7       2031.48       2350.50       118.58 o                         
 -10   2   7       3439.01       3352.64       144.67 o                         
  -8   2   7      16718.38      16356.81       451.84 o                         
  -6   2   7       1691.09       1655.25        97.99 o                         
  -4   2   7      18924.65      19256.31       394.95 o                         
  -2   2   7       2284.96       2359.39       117.27 o                         
   0   2   7       2825.14       3262.18       146.02 o                         
   2   2   7       1080.24       1248.51       113.92 o                         
   4   2   7       5629.15       5803.44       256.16 o                         
   6   2   7       7233.17       7522.82       255.16 o                         
   8   2   7      20385.75      20072.07       498.01 o                         
  10   2   7        508.35        565.86        81.76 o                         
  12   2   7       2376.65       2163.99       123.81 o                         
  14   2   7       1962.24       1780.17       116.14 o                         
  16   2   7       2566.24       2489.97       126.47 o                         
  18   2   7        924.50        871.08        77.93 o                         
  20   2   7       1887.85       1822.09        95.74 o                         
  22   2   7        372.79        444.23        48.72 o                         
  24   2   7       1276.13       1440.35        74.52 o                         
 -27   3   7         97.03         80.13        93.11 o                         
 -25   3   7       1103.47       1028.25       105.68 o                         
 -23   3   7        521.08        576.11        68.24 o                         
 -21   3   7       1617.53       1586.73       101.67 o                         
 -19   3   7       3459.18       3513.16       136.34 o                         
 -17   3   7       1959.61       2031.98       154.28 o                         
 -15   3   7       2097.62       1657.60       134.30 o                         
 -13   3   7      10564.42       9576.68       397.07 o                         
 -11   3   7       7096.63       7331.67       330.80 o                         
  -9   3   7        271.73        258.77        71.88 o                         
  -7   3   7       3305.45       3277.37       170.48 o                         
  -5   3   7       5840.85       6086.67       229.21 o                         
  -3   3   7      12863.63      13111.68       342.71 o                         
  -1   3   7        247.29        173.97        48.35 o                         
   1   3   7       2012.11       1854.86       130.57 o                         
   3   3   7      15042.55      15838.24       511.79 o                         
   5   3   7      10920.16      10865.51       355.34 o                         
   7   3   7       1933.67       1768.36       273.00 o                         
   9   3   7        887.61       1102.91       191.85 o                         
  11   3   7       6753.73       6466.41       477.15 o                         
  13   3   7       8742.32       8451.60       384.18 o                         
  15   3   7        226.75        191.53        57.13 o                         
  17   3   7       1845.36       1873.63       109.28 o                         
  19   3   7       1175.42       1135.35        84.38 o                         
  21   3   7       1443.20       1465.20        84.00 o                         
  23   3   7         31.08        -28.45        28.45 o                         
 -24   4   7       1467.00       1345.91        70.23 o                         
 -22   4   7        104.37        164.67        42.97 o                         
 -20   4   7       2267.20       2183.93       113.83 o                         
 -18   4   7       2296.41       2282.15       116.42 o                         
 -16   4   7       6934.62       6389.66       316.32 o                         
 -14   4   7        375.50        302.38        69.25 o                         
 -12   4   7       5432.35       5362.68       290.15 o                         
 -10   4   7       1736.79       1839.49       237.32 o                         
  10   4   7       3176.15       3126.77       329.41 o                         
  12   4   7       3209.86       3792.67       407.21 o                         
  14   4   7        921.93        950.29       107.39 o                         
  16   4   7       4401.56       4521.48       214.24 o                         
  18   4   7        112.65        120.35        46.01 o                         
  20   4   7       1486.20       1806.07        99.26 o                         
  22   4   7         85.14          8.34        72.77 o                         
 -21   5   7        886.50       1070.10        68.69 o                         
 -19   5   7        137.33        138.61        44.57 o                         
 -17   5   7        889.16        970.47        83.09 o                         
 -15   5   7       1864.60       2072.53       140.89 o                         
 -13   5   7        841.57        751.58       106.82 o                         
 -11   5   7       2043.44       2135.50       254.60 o                         
  -9   5   7       1861.49       1958.14       247.21 o                         
  15   5   7        574.05        606.08       128.78 o                         
  17   5   7        598.64        681.36        70.63 o                         
  19   5   7        109.33        -20.29        64.71 o                         
 -16   6   7        581.32        556.06        51.73 o                         
 -14   6   7        291.34        349.68        62.82 o                         
 -12   6   7       1401.07       1383.40       182.46 o                         
  12   6   7        854.75        473.57       115.23 o                         
  -3  -7   8        195.31        561.91       181.54 o                         
  -1  -7   8       1755.46       1729.36       288.47 o                         
   1  -7   8        472.32        621.08       183.16 o                         
 -16  -6   8          1.06         -7.82        62.27 o                         
 -14  -6   8        105.09        -13.18        71.34 o                         
 -12  -6   8         17.15        -65.71        76.73 o                         
 -10  -6   8       1713.65       2024.91       159.68 o                         
  -8  -6   8       1123.37       1276.82       155.75 o                         
  -6  -6   8       2386.53       2631.85       256.12 o                         
  -4  -6   8        231.59        272.66        91.30 o                         
  -2  -6   8       4046.08       4488.64       516.36 o                         
   0  -6   8        173.86        159.36        77.58 o                         
   2  -6   8        424.66        505.94       108.39 o                         
   4  -6   8        398.65        399.64        78.25 o                         
   6  -6   8       2499.18       2640.51       174.86 o                         
   8  -6   8       1203.84       1539.56       148.22 o                         
  10  -6   8        934.76       1130.12       153.78 o                         
  12  -6   8         57.17         87.49        38.36 o                         
 -19  -5   8        770.32        840.91       153.83 o                         
 -17  -5   8        189.56        280.88       100.14 o                         
 -15  -5   8       1376.87       1693.10       232.73 o                         
 -13  -5   8       4729.06       5166.96       269.35 o                         
 -11  -5   8        124.76         -7.57        84.88 o                         
  -9  -5   8       2469.90       2379.13       211.32 o                         
  -7  -5   8        958.23       1169.78       170.13 o                         
  -5  -5   8       3266.58       3314.13       635.94 o                         
  -3  -5   8       4973.70       4469.58       616.11 o                         
  -1  -5   8       1918.15       1839.95       211.61 o                         
   1  -5   8       1271.28       1268.20       118.68 o                         
   3  -5   8       3379.45       3458.28       170.53 o                         
   5  -5   8        238.72        242.91        60.77 o                         
   7  -5   8       3856.91       4197.36       228.39 o                         
   9  -5   8       2007.29       2272.05       186.41 o                         
  11  -5   8       2577.40       2494.15       184.65 o                         
  13  -5   8        639.04        710.90       100.05 o                         
  15  -5   8        330.81        235.32        99.59 o                         
  17  -5   8        818.66        776.99       116.38 o                         
 -24  -4   8        411.68        412.50       104.42 o                         
 -22  -4   8        692.37        551.13        62.70 o                         
 -20  -4   8        106.39          5.46        41.09 o                         
 -18  -4   8       2141.11       2287.06       114.04 o                         
 -16  -4   8       1042.51       1039.55        81.06 o                         
 -14  -4   8       6226.44       6455.38       303.10 o                         
 -12  -4   8        135.89        107.45        88.19 o                         
 -10  -4   8       1839.83       1924.84       130.62 o                         
  -8  -4   8        366.75        327.33        72.13 o                         
  -6  -4   8       1389.83       1411.34       170.04 o                         
  -4  -4   8       4129.42       3970.60       344.57 o                         
  -2  -4   8       1404.77       1334.09       140.21 o                         
   0  -4   8        656.05        763.49       120.01 o                         
   2  -4   8       8439.02       8152.73       324.98 o                         
   4  -4   8        170.07        188.92        65.58 o                         
   6  -4   8        885.11        818.77       103.93 o                         
   8  -4   8        907.41       1082.36       112.75 o                         
  10  -4   8       1395.67       1554.33       115.40 o                         
  12  -4   8        468.00        466.90        83.90 o                         
  14  -4   8       3796.91       3792.88       164.36 o                         
  16  -4   8        246.09        342.79        62.52 o                         
  18  -4   8       3891.00       4115.44       193.08 o                         
  20  -4   8        147.97        116.76        68.61 o                         
 -25  -3   8        187.54        152.74        48.46 o                         
 -23  -3   8        502.31        699.88        64.52 o                         
 -21  -3   8       4489.06       4868.18       154.04 o                         
 -19  -3   8       1424.23       1591.35        93.12 o                         
 -17  -3   8       4768.55       4675.11       187.65 o                         
 -15  -3   8       5804.33       5694.01       204.05 o                         
 -13  -3   8       4863.92       4973.45       190.86 o                         
 -11  -3   8       8145.11       8225.17       248.24 o                         
  -9  -3   8       5089.97       5106.15       179.60 o                         
  -7  -3   8       5074.62       4926.96       197.04 o                         
  -5  -3   8       9621.83       9144.03       290.95 o                         
  -3  -3   8        147.95        227.02        54.56 o                         
  -1  -3   8       6897.02       6780.05       242.91 o                         
   1  -3   8       3213.53       3217.40       160.99 o                         
   3  -3   8       5397.45       5311.53       207.19 o                         
   5  -3   8       7216.31       6101.86       479.05 o                         
   7  -3   8        768.39        698.05        68.84 o                         
   9  -3   8       1082.18       1214.31       114.69 o                         
  11  -3   8       4594.69       4574.54       216.48 o                         
  13  -3   8         15.21          6.22        59.07 o                         
  15  -3   8       4692.71       5076.48       193.30 o                         
  17  -3   8        184.76        207.94        60.05 o                         
  19  -3   8       2126.59       2199.42       127.65 o                         
  21  -3   8        466.58        579.71        69.78 o                         
 -28  -2   8        197.47        288.93        49.45 o                         
 -26  -2   8        287.33        216.09        41.66 o                         
 -24  -2   8        393.36        370.08        54.92 o                         
 -22  -2   8       7292.66       7674.38       196.29 o                         
 -20  -2   8        248.24        333.55        53.87 o                         
 -18  -2   8       2618.44       2561.46       138.23 o                         
 -16  -2   8       4362.00       4092.58       149.39 o                         
 -14  -2   8       2766.89       2763.41       120.10 o                         
 -12  -2   8       5087.08       4748.02       193.02 o                         
 -10  -2   8       1329.02       1583.13       211.24 o                         
  -8  -2   8       1055.28       1066.29       137.97 o                         
  -6  -2   8      27768.16      24804.78      2040.26 o                         
  -4  -2   8        989.22        806.52        96.91 o                         
  -2  -2   8        547.33        409.21       100.67 o                         
   0  -2   8       3362.67       3145.75       320.25 o                         
   2  -2   8       4932.26       3903.07       508.84 o                         
   4  -2   8       6771.19       5298.44       600.93 o                         
   6  -2   8       2778.20       2559.26       298.69 o                         
   8  -2   8       1853.91       1947.39       105.14 o                         
  10  -2   8      17652.47      17937.48       378.70 o                         
  12  -2   8       2366.01       2558.01       131.35 o                         
  14  -2   8        522.75        626.01        64.58 o                         
  16  -2   8        258.60        271.97        50.71 o                         
  18  -2   8       2310.18       2569.78       129.29 o                         
  20  -2   8       2031.82       2162.52       121.78 o                         
  22  -2   8        732.95        638.32        65.92 o                         
  24  -2   8        182.52        132.64        61.70 o                         
 -27  -1   8        561.82        588.40        55.56 o                         
 -25  -1   8       1407.99       1588.52        89.09 o                         
 -23  -1   8        445.54        485.58        60.25 o                         
 -21  -1   8       2062.38       1980.90       101.55 o                         
 -19  -1   8       4246.44       4114.52       140.46 o                         
 -17  -1   8       2661.59       2397.84       112.58 o                         
 -15  -1   8        786.66        807.59        67.05 o                         
 -13  -1   8       3024.88       3266.91       121.88 o                         
 -11  -1   8       2048.87       1935.72       216.40 o                         
  -9  -1   8      20231.20      19486.88       644.52 o                         
  -7  -1   8       2617.26       2660.05       159.56 o                         
  -5  -1   8       6707.87       6537.57       254.42 o                         
  -3  -1   8       6731.79       6741.75       248.04 o                         
  -1  -1   8      14809.04      15264.31       399.20 o                         
   1  -1   8       5424.74       5734.12       236.53 o                         
   3  -1   8      11638.37      11809.44       403.98 o                         
   5  -1   8        745.78        988.14       180.53 o                         
   7  -1   8       9165.51       9156.51       426.71 o                         
   9  -1   8        779.75        703.92       180.28 o                         
  11  -1   8       6910.86       6878.32       191.30 o                         
  13  -1   8       2854.65       2877.04       114.66 o                         
  15  -1   8       1743.38       1691.35        92.60 o                         
  17  -1   8        666.83        640.99        58.97 o                         
  19  -1   8        576.88        582.69        62.70 o                         
  21  -1   8        471.24        538.55        57.57 o                         
  23  -1   8       1067.50       1068.67       101.67 o                         
  25  -1   8        133.00        151.58        50.86 o                         
 -28   0   8        181.24        169.92        42.57 o                         
 -26   0   8        932.34       1102.94        73.84 o                         
 -24   0   8        500.70        420.70        49.37 o                         
 -22   0   8       1033.71       1151.82        85.52 o                         
 -20   0   8       2512.94       2382.50       131.66 o                         
 -18   0   8        641.25        668.27        71.30 o                         
 -16   0   8        866.49        850.82        80.03 o                         
 -14   0   8      20036.20      19562.75       414.75 o                         
 -12   0   8         31.12        -35.23        59.02 o                         
 -10   0   8       2409.67       2685.08       161.68 o                         
  -8   0   8       6524.70       6563.95       302.47 o                         
  -6   0   8      12917.07      11979.18       466.43 o                         
  -4   0   8      25052.20      24923.49       787.55 o                         
  -2   0   8       2933.27       3158.10       151.68 o                         
   0   0   8        136.98        190.36        59.70 o                         
   2   0   8      79713.17      84076.28      1172.64 o                         
   4   0   8       3650.18       3600.05       198.68 o                         
   6   0   8       2402.05       2477.36       154.15 o                         
   8   0   8        553.62        654.13        86.06 o                         
  10   0   8       4971.86       5088.22       147.43 o                         
  12   0   8      13077.92      12794.48       247.40 o                         
  14   0   8         32.34         10.00        35.76 o                         
  16   0   8          5.51         42.08        37.88 o                         
  18   0   8       4473.49       4462.47       146.50 o                         
  20   0   8         42.56         32.42        36.00 o                         
  22   0   8         16.04         -0.98        32.77 o                         
  24   0   8        416.05        575.14        63.96 o                         
 -27   1   8        541.93        547.20        64.28 o                         
 -25   1   8       1462.79       1633.38       118.70 o                         
 -23   1   8        409.82        341.31        64.03 o                         
 -21   1   8       1958.58       1921.77       105.76 o                         
 -19   1   8       5111.08       5083.11       212.50 o                         
 -17   1   8       2836.78       2728.37        99.63 o                         
 -15   1   8        423.53        301.29        47.15 o                         
 -13   1   8       2857.84       2631.70        98.72 o                         
 -11   1   8       1890.70       2046.46       185.78 o                         
  -9   1   8      22092.45      21809.74       816.78 o                         
  -7   1   8       2507.39       2247.87       143.91 o                         
  -5   1   8       7382.84       7420.79       231.43 o                         
  -3   1   8       7286.17       7403.25       199.63 o                         
  -1   1   8      13581.17      14454.69       376.84 o                         
   1   1   8       4339.42       4431.05       182.61 o                         
   3   1   8      11630.16      12077.95       344.11 o                         
   5   1   8        757.57       1026.17       107.97 o                         
   7   1   8      10336.76      10667.75       344.40 o                         
   9   1   8        889.23        847.77       127.63 o                         
  11   1   8       6876.99       6527.56       171.25 o                         
  13   1   8       3425.74       3245.40       121.70 o                         
  15   1   8       1476.34       1375.11        88.51 o                         
  17   1   8        573.76        505.64        58.13 o                         
  19   1   8        588.75        632.71        67.11 o                         
  21   1   8        391.99        423.25        52.44 o                         
  23   1   8       1218.73       1377.68        82.03 o                         
  25   1   8        106.09         46.99        26.59 o                         
 -28   2   8        201.04        161.91        53.89 o                         
 -26   2   8        169.28        137.00        43.63 o                         
 -24   2   8        383.20        428.58        52.80 o                         
 -22   2   8       7388.57       7129.63       206.66 o                         
 -20   2   8        292.64        324.46        46.98 o                         
 -18   2   8       2778.98       2662.57       114.62 o                         
 -16   2   8       4217.76       3803.38       147.37 o                         
 -14   2   8       3435.83       3325.98       151.01 o                         
 -12   2   8       5241.40       5088.09       217.45 o                         
 -10   2   8       1640.73       1954.19       208.16 o                         
  -8   2   8       1009.46        931.51        93.85 o                         
  -6   2   8      27934.25      27854.05       572.40 o                         
  -4   2   8       1005.11        956.46        87.48 o                         
  -2   2   8        193.34        181.68        52.76 o                         
   0   2   8       3412.31       3419.93       258.83 o                         
   2   2   8       4423.45       4207.85       272.59 o                         
   4   2   8       6212.17       6442.56       235.92 o                         
   6   2   8       2445.10       2282.76       162.19 o                         
   8   2   8       1434.78       1596.06       147.62 o                         
  10   2   8      17434.57      16892.13       315.40 o                         
  12   2   8       2205.95       2028.86       103.85 o                         
  14   2   8        553.35        548.43        62.04 o                         
  16   2   8        255.15        238.15        51.20 o                         
  18   2   8       2597.63       2712.44       115.14 o                         
  20   2   8       2198.44       2292.18       100.35 o                         
  22   2   8        808.60        938.67        64.01 o                         
  24   2   8        238.18        194.32        35.06 o                         
 -25   3   8        284.03        369.39        68.53 o                         
 -23   3   8        495.66        494.27        50.12 o                         
 -21   3   8       3924.93       3695.43       146.44 o                         
 -19   3   8       1394.22       1323.19        86.16 o                         
 -17   3   8       5159.08       4992.11       237.18 o                         
 -15   3   8       5682.86       5138.53       238.92 o                         
 -13   3   8       4604.51       4545.29       240.13 o                         
 -11   3   8       8861.34       8459.62       329.61 o                         
  -9   3   8       5579.36       5624.68       332.52 o                         
  -7   3   8       4153.02       3819.79       184.36 o                         
  -5   3   8       7955.26       7701.40       296.27 o                         
  -3   3   8         64.82        139.95        55.55 o                         
  -1   3   8       8381.73       8815.36       281.95 o                         
   1   3   8       2864.75       2830.31       241.87 o                         
   3   3   8       3881.90       3627.10       265.76 o                         
   5   3   8       7669.15       7388.00       490.11 o                         
   7   3   8       1550.10       1268.43       142.63 o                         
   9   3   8       1026.87        884.28       101.42 o                         
  11   3   8       4525.26       4518.25       225.25 o                         
  13   3   8        120.31         79.75        48.27 o                         
  15   3   8       4886.37       5073.22       174.90 o                         
  17   3   8        154.32        160.29        45.10 o                         
  19   3   8       1977.00       2093.86       101.43 o                         
  21   3   8        527.76        630.60        57.37 o                         
  23   3   8       1303.75       1273.37        96.20 o                         
 -24   4   8        434.04        264.66        47.65 o                         
 -22   4   8        787.94        793.17        62.87 o                         
 -20   4   8         91.28         54.45        42.55 o                         
 -18   4   8       1657.35       1461.12        93.09 o                         
 -16   4   8       1016.58        985.54       100.68 o                         
 -14   4   8       6283.47       6099.19       259.23 o                         
 -12   4   8        224.49        261.91        88.63 o                         
 -10   4   8       1723.67       1743.62       231.94 o                         
  -8   4   8        303.16        267.98       109.42 o                         
  -6   4   8       1677.69       1835.90       196.65 o                         
  -4   4   8       4443.25       4613.89       383.85 o                         
  -2   4   8       1066.25        903.29       184.85 o                         
  10   4   8       1667.49       2092.79       259.13 o                         
  12   4   8        572.16        533.19        81.08 o                         
  14   4   8       3605.04       3669.07       164.58 o                         
  16   4   8        323.79        460.85        57.06 o                         
  18   4   8       3677.78       3906.34       128.82 o                         
  20   4   8        103.69         67.82        63.24 o                         
 -21   5   8        984.79       1026.09       102.73 o                         
 -19   5   8        998.29       1187.03        75.18 o                         
 -17   5   8        229.35        242.54        53.09 o                         
 -15   5   8       1131.64       1250.03       109.48 o                         
 -13   5   8       3928.67       4095.59       405.52 o                         
 -11   5   8        197.24        190.50       112.99 o                         
  -9   5   8       2567.74       3065.66       233.87 o                         
  -7   5   8        913.39       1104.16       188.18 o                         
  11   5   8       2183.50       2445.41       262.79 o                         
  13   5   8        784.07        875.86       160.88 o                         
  15   5   8        357.90        472.19       119.25 o                         
  17   5   8        750.44        729.60       118.07 o                         
 -16   6   8          0.54         92.40        82.05 o                         
 -14   6   8        268.38        214.02        42.20 o                         
 -12   6   8         29.87         75.05        56.47 o                         
 -10   6   8       1640.45       2010.63       221.00 o                         
 -14  -6   9        311.18        257.60        93.44 o                         
 -12  -6   9        235.75        266.21        93.42 o                         
 -10  -6   9        591.01        498.23       148.05 o                         
  -8  -6   9       2806.21       3050.93       237.43 o                         
  -6  -6   9       1757.29       1688.16       167.80 o                         
  -4  -6   9       1687.16       2226.93       214.84 o                         
  -2  -6   9        904.48        812.37       139.20 o                         
   0  -6   9       1482.99       1513.26       170.68 o                         
   2  -6   9        700.32        763.30       237.07 o                         
   4  -6   9       1696.32       1922.00       176.04 o                         
   6  -6   9       1265.92       1265.96       406.99 o                         
   8  -6   9       2015.74       2221.61       143.72 o                         
 -19  -5   9        689.07        835.11       301.34 o                         
 -17  -5   9        120.67        208.64       115.44 o                         
 -15  -5   9        784.85        709.33       284.26 o                         
 -13  -5   9        403.64        577.72       106.44 o                         
 -11  -5   9       3230.78       3926.23       222.00 o                         
  -9  -5   9          5.84         24.76       140.05 o                         
  -7  -5   9       2921.32       2857.26       267.34 o                         
  -5  -5   9       2186.01       1937.30       234.44 o                         
  -3  -5   9       2793.14       3030.81       283.95 o                         
  -1  -5   9        689.55        805.38       152.81 o                         
   1  -5   9       1353.52       1507.48       221.84 o                         
   3  -5   9         88.20        119.48        47.98 o                         
   5  -5   9       2166.53       2311.33       138.67 o                         
   7  -5   9         52.33         91.70        86.83 o                         
   9  -5   9       2048.70       2433.71       174.14 o                         
  11  -5   9        160.02        110.04        56.28 o                         
  13  -5   9       1207.85       1312.42       111.56 o                         
  15  -5   9        131.61        116.78        57.28 o                         
 -22  -4   9        115.63        116.98        34.98 o                         
 -20  -4   9        813.65        719.84       124.02 o                         
 -18  -4   9       1216.86       1357.09        85.13 o                         
 -16  -4   9       4128.27       4481.90       177.13 o                         
 -14  -4   9       2006.40       2035.30       126.06 o                         
 -12  -4   9       4967.40       5362.30       229.71 o                         
 -10  -4   9       1672.33       1580.15       118.99 o                         
  -8  -4   9       4654.26       4776.91       207.99 o                         
  -6  -4   9       3267.71       3110.37       196.12 o                         
  -4  -4   9       3624.98       3500.38       230.37 o                         
  -2  -4   9       5880.75       6365.64       339.23 o                         
   0  -4   9       4384.27       4253.27       231.19 o                         
   2  -4   9       3553.62       3576.00       182.84 o                         
   4  -4   9       6172.42       6285.33       290.37 o                         
   6  -4   9       1123.05       1022.51       126.20 o                         
   8  -4   9        866.05        961.49       120.13 o                         
  10  -4   9        683.44        704.98        94.41 o                         
  12  -4   9        707.81        771.90        93.69 o                         
  14  -4   9        977.78        922.21       113.34 o                         
  16  -4   9       3535.85       3994.41       256.10 o                         
  18  -4   9       1032.56       1128.84       119.19 o                         
 -25  -3   9        878.13        745.73        69.24 o                         
 -23  -3   9       1338.36       1386.14        99.67 o                         
 -21  -3   9        599.70        612.56        63.24 o                         
 -19  -3   9        800.57        977.94        80.81 o                         
 -17  -3   9       2339.33       2532.00       139.45 o                         
 -15  -3   9       8312.05       8275.57       253.91 o                         
 -13  -3   9       1109.32        849.81       110.50 o                         
 -11  -3   9       3224.53       3004.03       148.97 o                         
  -9  -3   9       2767.99       2691.54       135.05 o                         
  -7  -3   9       7551.17       7147.68       251.81 o                         
  -5  -3   9       2061.02       2126.20       140.08 o                         
  -3  -3   9       3273.99       3183.14       152.92 o                         
  -1  -3   9        476.85        417.50        85.13 o                         
   1  -3   9       6478.76       6263.41       274.82 o                         
   3  -3   9        364.05        342.28        67.76 o                         
   5  -3   9        633.91        727.34        78.67 o                         
   7  -3   9       1201.57       1123.79        92.74 o                         
   9  -3   9       3008.09       3069.75       190.61 o                         
  11  -3   9       1258.00       1347.51        94.76 o                         
  13  -3   9        772.66        891.01        88.12 o                         
  15  -3   9        154.70        210.57        57.92 o                         
  17  -3   9       2080.59       2443.11       135.54 o                         
  19  -3   9        207.01        206.14        56.41 o                         
  21  -3   9        870.48        570.87        80.88 o                         
 -26  -2   9        779.52        842.51        59.78 o                         
 -24  -2   9       1690.02       1589.90        90.52 o                         
 -22  -2   9       1399.08       1474.96        84.79 o                         
 -20  -2   9       6002.56       6041.38       174.91 o                         
 -18  -2   9         59.41         61.71        61.41 o                         
 -16  -2   9       3157.90       3065.20       130.46 o                         
 -14  -2   9       1436.55       1482.46       105.14 o                         
 -12  -2   9       1699.23       1575.97       117.85 o                         
 -10  -2   9       3406.19       3313.33       139.92 o                         
  -8  -2   9       9800.13       9553.45       244.48 o                         
  -6  -2   9       3529.68       3557.65       182.28 o                         
  -4  -2   9      12606.65      12002.73       525.77 o                         
  -2  -2   9       3298.37       2970.61       212.54 o                         
   0  -2   9       4813.07       4462.20       357.47 o                         
   2  -2   9        495.60        642.91        86.98 o                         
   4  -2   9         84.62         95.42        65.97 o                         
   6  -2   9       5035.03       4989.42       302.15 o                         
   8  -2   9       7331.33       7316.66       224.95 o                         
  10  -2   9       3573.85       3488.27       140.32 o                         
  12  -2   9       4922.19       4788.55       164.87 o                         
  14  -2   9         79.88        164.48        42.00 o                         
  16  -2   9        829.94        970.26        75.62 o                         
  18  -2   9        905.59       1024.13        73.25 o                         
  20  -2   9       1042.29       1167.07        84.11 o                         
  22  -2   9       1063.39       1088.05       104.78 o                         
 -27  -1   9        631.23        662.55        52.35 o                         
 -25  -1   9        928.43        968.57        66.94 o                         
 -23  -1   9       4922.72       5251.77       163.19 o                         
 -21  -1   9        706.04        659.12        67.61 o                         
 -19  -1   9        635.25        581.42        58.08 o                         
 -17  -1   9       1824.94       1681.90        97.50 o                         
 -15  -1   9       6514.78       6324.26       186.20 o                         
 -13  -1   9       4542.68       4437.00       173.83 o                         
 -11  -1   9         34.56         24.64        36.83 o                         
  -9  -1   9       4422.69       3861.64       307.36 o                         
  -7  -1   9      18758.26      17800.58       629.97 o                         
  -5  -1   9        104.33        154.59        60.71 o                         
  -3  -1   9       2691.12       2690.66       191.89 o                         
  -1  -1   9       8928.95       8389.35       393.50 o                         
   1  -1   9      20788.14      20846.54       560.19 o                         
   3  -1   9       3970.69       3677.69       224.95 o                         
   5  -1   9        898.10        840.58       115.73 o                         
   7  -1   9       4482.50       4506.23       137.13 o                         
   9  -1   9      13708.51      13777.60       283.93 o                         
  11  -1   9       1527.95       1540.08        94.42 o                         
  13  -1   9       1900.95       1852.62       100.97 o                         
  15  -1   9       1461.47       1460.22        94.49 o                         
  17  -1   9       3019.60       3257.96       134.17 o                         
  19  -1   9        255.97        250.72        53.49 o                         
  21  -1   9        490.78        511.24        64.05 o                         
  23  -1   9         85.48         76.31        25.88 o                         
 -28   0   9       3020.34       3074.58       245.76 o                         
 -26   0   9        231.40        264.18        43.02 o                         
 -24   0   9       1120.11       1445.55        79.26 o                         
 -22   0   9         23.53        -12.89        41.26 o                         
 -20   0   9       1031.22       1029.98        85.26 o                         
 -18   0   9       4506.77       4485.05       171.11 o                         
 -16   0   9       1293.68       1222.71        83.75 o                         
 -14   0   9       6169.12       5823.25       182.17 o                         
 -12   0   9       3427.77       3153.36       141.27 o                         
 -10   0   9        528.30        432.16       118.58 o                         
  -8   0   9       4227.28       3887.79       322.37 o                         
  -6   0   9        202.31        195.26        73.93 o                         
  -4   0   9       2072.89       2069.78       148.92 o                         
  -2   0   9       2511.05       2583.07       173.99 o                         
   0   0   9      14514.54      14314.51       568.73 o                         
   2   0   9       3691.00       3427.00       882.13 o                         
   4   0   9      17368.78      18325.58       681.21 o                         
   6   0   9       1078.39        786.55       178.06 o                         
   8   0   9       2621.59       2456.03        95.33 o                         
  10   0   9       4643.34       4521.23       124.77 o                         
  12   0   9       1789.73       1859.45        81.95 o                         
  14   0   9       3213.81       3364.43       120.19 o                         
  16   0   9       2915.12       2886.70       119.84 o                         
  18   0   9        743.93        741.23        67.75 o                         
  20   0   9        595.77        763.02        72.49 o                         
  22   0   9         11.45         42.94        30.93 o                         
  24   0   9        104.47         63.34        34.36 o                         
 -27   1   9        518.82        540.19        86.65 o                         
 -25   1   9        848.27        824.29        83.98 o                         
 -23   1   9       5003.38       5056.49       201.55 o                         
 -21   1   9        872.90        872.74        73.13 o                         
 -19   1   9        498.77        568.09        57.08 o                         
 -17   1   9       2114.37       2215.98        90.44 o                         
 -15   1   9       6438.94       6126.35       201.34 o                         
 -13   1   9       4322.77       4421.49       155.49 o                         
 -11   1   9        177.79        190.23        43.23 o                         
  -9   1   9       4416.46       4429.87       251.36 o                         
  -7   1   9      20767.83      20768.21       963.68 o                         
  -5   1   9        154.55        259.67        88.29 o                         
  -3   1   9       2463.27       2597.29       165.42 o                         
  -1   1   9       8891.22       9231.42       296.12 o                         
   1   1   9      20446.89      21840.16       768.93 o                         
   3   1   9       3728.79       3826.73       196.07 o                         
   5   1   9       1081.97       1046.26       115.69 o                         
   7   1   9       4284.66       4314.75       133.62 o                         
   9   1   9      14421.47      13746.76       304.43 o                         
  11   1   9       1477.23       1186.86        86.97 o                         
  13   1   9       1350.81       1296.96        93.85 o                         
  15   1   9       1458.98       1383.23        95.55 o                         
  17   1   9       2976.81       2860.24       129.53 o                         
  19   1   9        255.30        270.09        49.41 o                         
  21   1   9        626.64        609.27        69.79 o                         
  23   1   9         98.85        102.41        35.83 o                         
 -26   2   9        733.06        807.15        86.39 o                         
 -24   2   9       1600.73       1763.82       111.28 o                         
 -22   2   9       1187.43       1301.77        88.96 o                         
 -20   2   9       6192.06       6412.44       189.20 o                         
 -18   2   9        131.97        167.04        37.43 o                         
 -16   2   9       2639.83       2594.50       123.87 o                         
 -14   2   9       1041.03        883.17        82.75 o                         
 -12   2   9       1948.80       1768.11       111.05 o                         
 -10   2   9       3519.27       3219.25       184.35 o                         
  -8   2   9       9299.89       8627.88       261.75 o                         
  -6   2   9       3223.36       3158.96       157.90 o                         
  -4   2   9      13809.08      13667.20       514.28 o                         
  -2   2   9       3961.76       3379.70       195.22 o                         
   0   2   9       4066.57       4523.76       231.47 o                         
   2   2   9        366.95        532.08        91.79 o                         
   4   2   9         10.95         53.64        50.13 o                         
   6   2   9       5254.62       5052.91       190.37 o                         
   8   2   9       6696.10       6407.56       180.45 o                         
  10   2   9       3261.23       2988.94       123.75 o                         
  12   2   9       5436.76       5323.56       167.31 o                         
  14   2   9        172.09        173.11        43.32 o                         
  16   2   9       1040.21       1002.81        79.84 o                         
  18   2   9        785.88        798.13        69.74 o                         
  20   2   9       1364.18       1464.80        79.45 o                         
  22   2   9       1235.87       1143.90        72.06 o                         
 -25   3   9        960.23        850.17        84.74 o                         
 -23   3   9       1135.01       1156.41        95.26 o                         
 -21   3   9        512.20        407.89        70.79 o                         
 -19   3   9        787.10        769.58        67.86 o                         
 -17   3   9       2396.22       2253.27       159.80 o                         
 -15   3   9       8953.66       8612.58       290.34 o                         
 -13   3   9       1297.77       1194.70       144.26 o                         
 -11   3   9       3270.92       2919.95       163.31 o                         
  -9   3   9       3058.38       3051.91       167.75 o                         
  -7   3   9       7439.56       6943.75       297.62 o                         
  -5   3   9       1861.08       1687.35       159.15 o                         
  -3   3   9       3202.15       2673.90       279.18 o                         
  -1   3   9        295.23        267.39        75.46 o                         
   1   3   9       7962.53       7615.20       351.78 o                         
   3   3   9        460.66        523.99       100.50 o                         
   5   3   9        343.90        366.31       140.36 o                         
   7   3   9       1599.95       1744.41       120.72 o                         
   9   3   9       2765.72       3116.12       186.94 o                         
  11   3   9       1108.78       1119.97        97.36 o                         
  13   3   9        815.29        891.51        90.46 o                         
  15   3   9        138.68        128.34        47.39 o                         
  17   3   9       2149.08       2377.81       117.60 o                         
  19   3   9        240.17        294.99        71.96 o                         
  21   3   9        793.42        721.62        68.04 o                         
 -22   4   9         69.56         66.74        39.27 o                         
 -20   4   9       1064.57       1072.34        73.15 o                         
 -18   4   9       1408.89       1422.55        82.39 o                         
 -16   4   9       3705.21       3441.56       178.89 o                         
 -14   4   9       1862.64       1744.69       138.03 o                         
 -12   4   9       5252.80       5256.85       292.77 o                         
 -10   4   9       2193.65       1958.07       260.59 o                         
  -8   4   9       4248.52       4230.58       236.15 o                         
  -6   4   9       2781.31       2903.43       250.37 o                         
  -4   4   9       4438.32       4894.50       409.60 o                         
  -2   4   9       6180.72       6226.77       323.85 o                         
   0   4   9       3511.35       3448.22       336.40 o                         
   6   4   9       1410.05       1568.73       224.20 o                         
   8   4   9        453.13        521.06       129.48 o                         
  10   4   9        372.48        280.93        63.07 o                         
  12   4   9        774.04        910.28        97.54 o                         
  14   4   9       1200.56       1230.85        88.89 o                         
  16   4   9       3081.97       3363.55       133.38 o                         
  18   4   9        899.37        953.93        57.63 o                         
 -19   5   9        912.88        876.39        73.04 o                         
 -17   5   9        101.92        169.36        46.07 o                         
 -15   5   9        640.44        698.09       101.44 o                         
 -13   5   9        286.90        243.75        78.33 o                         
 -11   5   9       2734.56       2966.76       170.28 o                         
  -9   5   9         18.33        104.67        70.92 o                         
  -7   5   9       2930.47       3155.04       316.79 o                         
  -3   5   9       2704.89       2991.43       457.46 o                         
   7   5   9         34.08        -60.40        79.82 o                         
  11   5   9        192.92        191.57        67.49 o                         
  13   5   9       1224.31       1192.68       106.17 o                         
 -12   6   9        436.05        395.71       213.86 o                         
 -10   6   9        624.89        498.75       119.80 o                         
  -8   6   9       2256.97       2329.94       240.10 o                         
 -10  -6  10        142.59        246.16        96.65 o                         
  -8  -6  10        845.95        876.71       105.44 o                         
  -6  -6  10        850.72       1066.76       139.27 o                         
  -4  -6  10        486.72        591.55       114.63 o                         
  -2  -6  10        457.25        376.59       112.86 o                         
   0  -6  10          0.64         21.29       106.93 o                         
   2  -6  10        848.68        859.82       214.77 o                         
   4  -6  10       1299.45        907.26       186.14 o                         
 -17  -5  10        626.41        422.86       279.85 o                         
 -15  -5  10        182.33        113.54        82.08 o                         
 -13  -5  10        902.56        794.04       316.87 o                         
 -11  -5  10       1605.87       1683.07       157.74 o                         
  -9  -5  10       3265.23       3293.73       291.71 o                         
  -7  -5  10        573.64        809.50       160.17 o                         
  -5  -5  10       2110.93       2275.51       248.58 o                         
  -3  -5  10        438.94        558.88       142.74 o                         
  -1  -5  10       4288.33       4629.34       345.22 o                         
   1  -5  10       1476.25       1571.56       197.90 o                         
   3  -5  10        947.86        874.22       129.14 o                         
   5  -5  10        378.90        437.54        82.36 o                         
   7  -5  10       2101.88       2521.85       170.20 o                         
   9  -5  10        562.44        571.89        78.83 o                         
  11  -5  10       1834.79       2092.44       139.58 o                         
  13  -5  10         64.18         20.90        73.33 o                         
 -20  -4  10        120.52        -19.82        33.91 o                         
 -18  -4  10        383.36        237.86        70.55 o                         
 -16  -4  10       1972.16       2121.12       116.40 o                         
 -14  -4  10       1852.14       1943.90       131.45 o                         
 -12  -4  10        324.78        250.51        62.26 o                         
 -10  -4  10       6092.93       6316.84       235.43 o                         
  -8  -4  10        392.35        360.96        64.52 o                         
  -6  -4  10       1009.56       1035.00       119.41 o                         
  -4  -4  10       2093.59       2236.80       186.86 o                         
  -2  -4  10       1357.31       1223.17       150.75 o                         
   0  -4  10       7349.55       7671.47       379.10 o                         
   2  -4  10       1389.24       1443.74       137.78 o                         
   4  -4  10       1056.21       1120.11       103.74 o                         
   6  -4  10        863.74        923.45       112.91 o                         
   8  -4  10        481.83        710.77        91.01 o                         
  10  -4  10         39.59         98.46        65.89 o                         
  12  -4  10        179.14        141.90        77.50 o                         
  14  -4  10        935.54        852.13       133.33 o                         
  16  -4  10       1209.91       1223.26        94.17 o                         
 -23  -3  10        141.49        120.58        33.79 o                         
 -21  -3  10        426.98        468.80        78.33 o                         
 -19  -3  10        795.82        962.43        76.91 o                         
 -17  -3  10       1769.46       1876.48       137.31 o                         
 -15  -3  10        628.26        699.76        92.38 o                         
 -13  -3  10       7130.44       6971.85       233.04 o                         
 -11  -3  10        315.18        359.77        62.55 o                         
  -9  -3  10       4917.37       4879.11       186.91 o                         
  -7  -3  10       1110.77        944.96        94.53 o                         
  -5  -3  10       2919.61       3088.23       180.28 o                         
  -3  -3  10       4699.56       4663.19       193.20 o                         
  -1  -3  10       5487.40       5313.00       237.29 o                         
   1  -3  10       2529.09       2462.84       202.66 o                         
   3  -3  10       4121.48       4228.31       231.54 o                         
   5  -3  10         45.40         64.85        52.83 o                         
   7  -3  10       6942.31       6976.46       252.95 o                         
   9  -3  10        442.04        434.80        72.06 o                         
  11  -3  10        743.76        813.87        84.07 o                         
  13  -3  10       1711.23       1701.26       107.65 o                         
  15  -3  10        894.37       1197.30       111.34 o                         
  17  -3  10        399.64        353.00        54.15 o                         
  19  -3  10        887.89        692.31        78.57 o                         
 -24  -2  10       1312.40       1561.57        94.81 o                         
 -22  -2  10        995.29       1033.83        67.61 o                         
 -20  -2  10        491.56        490.23        60.34 o                         
 -18  -2  10       4886.06       4856.44       188.95 o                         
 -16  -2  10        919.42        881.14        73.50 o                         
 -14  -2  10        174.00         87.69        43.20 o                         
 -12  -2  10        824.95        790.48        84.75 o                         
 -10  -2  10       6130.62       6111.55       187.65 o                         
  -8  -2  10      17054.10      15885.90       574.25 o                         
  -6  -2  10       1974.15       1904.25       112.74 o                         
  -4  -2  10        868.02        827.52        75.73 o                         
  -2  -2  10      13614.00      12778.84       300.47 o                         
   0  -2  10       4821.54       4737.18       175.80 o                         
   2  -2  10       1324.61       1144.05       109.47 o                         
   4  -2  10       1171.11       1236.54       103.01 o                         
   6  -2  10       4552.45       4668.46       169.56 o                         
   8  -2  10       6964.20       7078.67       222.63 o                         
  10  -2  10       1377.38       1476.83       101.50 o                         
  12  -2  10        379.51        385.84        61.94 o                         
  14  -2  10       1926.76       1966.10       120.80 o                         
  16  -2  10       1364.65       1514.41        91.40 o                         
  18  -2  10        126.37        119.95        40.33 o                         
  20  -2  10        414.24        369.74        50.60 o                         
 -25  -1  10       1287.51       1465.27        79.30 o                         
 -23  -1  10        395.02        434.87        56.15 o                         
 -21  -1  10       3294.32       3553.62       150.45 o                         
 -19  -1  10       1242.88       1203.50        84.52 o                         
 -17  -1  10       2718.34       2598.68       124.07 o                         
 -15  -1  10        844.70        744.55        80.13 o                         
 -13  -1  10       5643.78       5502.28       181.10 o                         
 -11  -1  10       3340.99       3248.03       147.61 o                         
  -9  -1  10       2959.20       2736.88       126.97 o                         
  -7  -1  10        144.74        119.36        45.34 o                         
  -5  -1  10      10972.05      10352.29       273.29 o                         
  -3  -1  10        730.32        867.13        66.54 o                         
  -1  -1  10       7603.65       7161.49       203.12 o                         
   1  -1  10          4.67        102.66        39.31 o                         
   3  -1  10       3891.18       3553.30       167.97 o                         
   5  -1  10       5682.76       5569.83       177.05 o                         
   7  -1  10       6131.73       6157.74       161.07 o                         
   9  -1  10        142.97        207.84        45.80 o                         
  11  -1  10       6334.96       6631.24       238.43 o                         
  13  -1  10        657.22        720.31        82.21 o                         
  15  -1  10       3149.15       3344.03       172.36 o                         
  17  -1  10        563.70        501.08        81.20 o                         
  19  -1  10       1169.84       1340.22        85.12 o                         
  21  -1  10        211.25        203.86        41.82 o                         
 -26   0  10       2988.71       3145.25       147.97 o                         
 -24   0  10        496.86        546.31        55.57 o                         
 -22   0  10        175.51        220.36        45.57 o                         
 -20   0  10         19.98         16.71        41.48 o                         
 -18   0  10       3601.43       3422.89       150.41 o                         
 -16   0  10      18023.08      16903.03       338.47 o                         
 -14   0  10        220.61        195.39        47.86 o                         
 -12   0  10        551.69        527.07        65.17 o                         
 -10   0  10       9916.51       9455.19       233.74 o                         
  -8   0  10       5606.33       5558.66       181.92 o                         
  -6   0  10       1878.34       1721.70        88.90 o                         
  -4   0  10         26.52        -50.27        53.22 o                         
  -2   0  10       6509.50       6004.42       407.87 o                         
   0   0  10      15475.77      15001.79       356.24 o                         
   2   0  10       2597.76       2453.81        92.36 o                         
   4   0  10         87.61         73.87        39.43 o                         
   6   0  10      10402.24       9755.74       206.86 o                         
   8   0  10       5867.98       5938.56       153.98 o                         
  10   0  10         15.04          8.11        34.50 o                         
  12   0  10       1163.43       1231.83        74.66 o                         
  14   0  10       1793.08       2047.43        99.00 o                         
  16   0  10       6140.77       6429.44       187.34 o                         
  18   0  10         41.64         99.91        47.12 o                         
  20   0  10        171.15        124.88        38.17 o                         
  22   0  10        181.45        195.28        37.42 o                         
 -25   1  10       1219.48       1329.85        93.30 o                         
 -23   1  10        378.72        439.00        86.22 o                         
 -21   1  10       3536.34       3554.37       203.42 o                         
 -19   1  10       1280.45       1244.33        89.63 o                         
 -17   1  10       2418.46       2333.40       119.14 o                         
 -15   1  10        777.50        792.53        73.75 o                         
 -13   1  10       4701.94       4623.66       164.09 o                         
 -11   1  10       3363.82       3249.35       136.13 o                         
  -9   1  10       3068.58       2896.81       125.08 o                         
  -7   1  10        118.95        109.44        49.08 o                         
  -5   1  10      12972.04      12764.79       307.35 o                         
  -3   1  10        695.02        708.92        57.70 o                         
  -1   1  10       6384.36       5967.24       158.64 o                         
   1   1  10          6.35         59.81        33.35 o                         
   3   1  10       3678.25       3587.11       131.32 o                         
   5   1  10       5649.39       5459.63       166.30 o                         
   7   1  10       5678.08       5566.40       159.13 o                         
   9   1  10        122.96        140.64        43.91 o                         
  11   1  10       6517.73       6149.91       181.38 o                         
  13   1  10        650.47        597.97        57.44 o                         
  15   1  10       2799.10       2712.28       105.95 o                         
  17   1  10        516.66        474.28        57.87 o                         
  19   1  10       1236.09       1341.98        75.53 o                         
  21   1  10        184.97        229.82        41.07 o                         
 -24   2  10       1270.60       1357.27       120.71 o                         
 -22   2  10        717.45        692.01        54.54 o                         
 -20   2  10        328.79        263.92        45.88 o                         
 -18   2  10       4951.58       5093.77       145.56 o                         
 -16   2  10        758.78        633.26        61.57 o                         
 -14   2  10        213.83        202.73        47.87 o                         
 -12   2  10        472.36        456.59        90.43 o                         
 -10   2  10       5997.29       5731.90       201.97 o                         
  -8   2  10      16830.20      15105.68       395.31 o                         
  -6   2  10       1875.74       1806.98       128.03 o                         
  -4   2  10       1493.86       1362.15        89.06 o                         
  -2   2  10      13230.33      11893.76       287.55 o                         
   0   2  10       5843.26       5337.91       194.69 o                         
   2   2  10       1160.18       1038.11       106.24 o                         
   4   2  10       1469.59       1499.52        96.13 o                         
   6   2  10       4382.73       4383.85       151.21 o                         
   8   2  10       6658.07       6422.96       171.67 o                         
  10   2  10       1547.11       1537.26        98.66 o                         
  12   2  10        339.73        353.43        55.20 o                         
  14   2  10       2229.26       2163.56       111.48 o                         
  16   2  10       1321.26       1233.41        69.10 o                         
  18   2  10        254.39        278.53        39.07 o                         
  20   2  10        371.29        338.00        34.41 o                         
 -23   3  10        138.04         97.91        33.25 o                         
 -21   3  10        318.15        406.66        57.73 o                         
 -19   3  10        693.30        681.63        58.66 o                         
 -17   3  10       1581.04       1637.27       106.68 o                         
 -15   3  10        656.53        606.16        74.13 o                         
 -13   3  10       8194.23       7698.10       241.01 o                         
 -11   3  10        292.52        281.31        75.89 o                         
  -9   3  10       4365.60       4101.77       197.34 o                         
  -7   3  10       1202.00       1247.85       131.63 o                         
  -5   3  10       2840.28       2621.03       189.58 o                         
  -3   3  10       4821.71       4237.32       262.54 o                         
  -1   3  10       5525.77       4928.22       233.39 o                         
   1   3  10       2502.74       2334.45       139.57 o                         
   3   3  10       4813.20       4231.62       267.92 o                         
   5   3  10         59.80         44.76        66.50 o                         
   7   3  10       5813.63       6019.85       199.43 o                         
   9   3  10        352.69        351.03        56.61 o                         
  11   3  10       1039.82        985.10        92.69 o                         
  13   3  10       1789.95       1675.92       101.59 o                         
  15   3  10        739.02        865.99        72.59 o                         
  17   3  10        365.42        416.64        40.27 o                         
  19   3  10        964.59       1006.34        75.84 o                         
 -20   4  10         94.04         75.05        33.69 o                         
 -18   4  10        562.92        598.43        70.60 o                         
 -16   4  10       1947.97       1934.79       128.46 o                         
 -14   4  10       1817.25       1868.83       138.86 o                         
 -12   4  10        479.04        383.58        81.84 o                         
 -10   4  10       6065.49       5551.73       344.58 o                         
  -8   4  10        322.49        462.07        93.22 o                         
  -6   4  10       1028.65        888.65       152.31 o                         
  -4   4  10       1769.88       1560.30       148.33 o                         
  -2   4  10       1240.45       1296.96       148.07 o                         
   0   4  10       6761.91       6533.76       338.27 o                         
   2   4  10       1440.16       1142.96       201.58 o                         
   4   4  10        710.15        776.98       119.96 o                         
   6   4  10        941.93        966.00       127.68 o                         
   8   4  10        539.38        735.08       113.38 o                         
  10   4  10        109.48         70.29        46.87 o                         
  12   4  10        196.75        250.77        49.99 o                         
  14   4  10        938.29        990.40        79.66 o                         
  16   4  10       1209.76       1198.14        82.30 o                         
 -17   5  10        577.87        628.55        63.51 o                         
 -15   5  10        212.88        233.98       112.14 o                         
 -13   5  10        973.52       1174.18       142.31 o                         
 -11   5  10       1552.94       1800.16       128.44 o                         
  -9   5  10       2920.23       3108.14       210.70 o                         
  -7   5  10        570.56        552.58       146.18 o                         
  -5   5  10       2867.73       2997.42       247.07 o                         
  -3   5  10        437.22        356.62       180.71 o                         
  -1   5  10       3811.52       4288.45       519.11 o                         
   7   5  10       2042.86       2777.22       259.15 o                         
   9   5  10        525.14        516.29       117.97 o                         
  11   5  10       2194.15       2492.07       206.71 o                         
 -10   6  10         56.58        -36.68        65.60 o                         
  -8   6  10        720.91        682.59       131.54 o                         
   2   6  10        961.24        405.10        96.50 o                         
  -4  -6  11        818.23       1004.83       219.11 o                         
  -2  -6  11        462.33        660.57       166.83 o                         
 -15  -5  11        818.24        919.69       228.01 o                         
 -13  -5  11        128.03         53.66        57.51 o                         
 -11  -5  11        646.30        695.59        98.01 o                         
  -9  -5  11        942.58       1000.95       135.82 o                         
  -7  -5  11       1380.50       1269.20       169.33 o                         
  -5  -5  11          2.51         19.80       190.75 o                         
  -3  -5  11       1572.38       1701.85       199.02 o                         
  -1  -5  11        403.39        607.41       145.50 o                         
   1  -5  11       1317.96       1569.74       272.63 o                         
   3  -5  11        259.14        218.36        67.18 o                         
   5  -5  11       1493.94       1361.69       164.61 o                         
   7  -5  11        147.30        154.34       119.45 o                         
   9  -5  11       1408.94       1261.74       163.89 o                         
 -18  -4  11       1150.12        971.30        92.67 o                         
 -16  -4  11        339.86        471.10        65.98 o                         
 -14  -4  11       1974.93       2339.25       134.89 o                         
 -12  -4  11       3186.50       3596.22       177.26 o                         
 -10  -4  11        642.07        754.25        84.37 o                         
  -8  -4  11       1902.56       2071.71       196.37 o                         
  -6  -4  11       1057.18       1095.46       138.39 o                         
  -4  -4  11        970.86       1112.30       138.29 o                         
  -2  -4  11       6955.19       7241.27       295.26 o                         
   0  -4  11        971.80       1024.76       120.36 o                         
   2  -4  11       3671.29       3417.27       237.72 o                         
   4  -4  11       2148.35       2387.14       162.13 o                         
   6  -4  11       2385.48       2490.88       162.96 o                         
   8  -4  11        445.41        479.28        93.37 o                         
  10  -4  11        569.51        736.92        94.57 o                         
  12  -4  11         88.30         52.85        30.97 o                         
  14  -4  11       1161.58       1318.13       124.30 o                         
 -21  -3  11        104.65         72.98        45.83 o                         
 -19  -3  11       1713.94       1743.58       101.68 o                         
 -17  -3  11        719.26        883.68        94.85 o                         
 -15  -3  11       1583.68       1681.32       130.86 o                         
 -13  -3  11        296.76        191.82        55.59 o                         
 -11  -3  11       5260.52       5278.68       190.32 o                         
  -9  -3  11        546.70        549.32        80.25 o                         
  -7  -3  11       2573.40       2632.22       174.69 o                         
  -5  -3  11        381.81        429.90        98.20 o                         
  -3  -3  11       9455.82       9296.32       298.45 o                         
  -1  -3  11       1782.74       1703.98       121.47 o                         
   1  -3  11       4099.16       4029.17       206.40 o                         
   3  -3  11        148.29        159.44        65.55 o                         
   5  -3  11       5980.79       6083.50       270.37 o                         
   7  -3  11       1299.75       1320.75       109.89 o                         
   9  -3  11        395.17        423.63        75.66 o                         
  11  -3  11         84.05         64.36        47.78 o                         
  13  -3  11        856.08        827.62        82.39 o                         
  15  -3  11        114.75        131.99        46.13 o                         
  17  -3  11        215.61        208.83        59.76 o                         
 -24  -2  11        159.83        119.32        33.51 o                         
 -22  -2  11       2202.17       2492.38       101.17 o                         
 -20  -2  11       1862.53       1838.12        95.41 o                         
 -18  -2  11        920.12        802.00        80.00 o                         
 -16  -2  11       1465.35       1485.09        95.78 o                         
 -14  -2  11        589.62        549.14        69.52 o                         
 -12  -2  11         67.77        114.76        50.38 o                         
 -10  -2  11       8184.77       7957.03       217.49 o                         
  -8  -2  11       3105.29       2722.39       125.66 o                         
  -6  -2  11       6313.58       5827.29       210.24 o                         
  -4  -2  11       3270.50       3182.64       129.94 o                         
  -2  -2  11       1849.37       1732.96       111.27 o                         
   0  -2  11       3138.49       3049.56       144.48 o                         
   2  -2  11       4916.85       4954.53       186.13 o                         
   4  -2  11        758.90        810.05        69.23 o                         
   6  -2  11       4644.09       4759.02       188.52 o                         
   8  -2  11        448.28        448.28        67.22 o                         
  10  -2  11       1805.49       1720.27       105.73 o                         
  12  -2  11       1469.67       1654.66       100.86 o                         
  14  -2  11        535.78        562.54        58.87 o                         
  16  -2  11         89.18         67.11        29.13 o                         
  18  -2  11        253.71        192.45        34.06 o                         
 -25  -1  11        538.97        576.79       100.78 o                         
 -23  -1  11        861.62        879.93        68.43 o                         
 -21  -1  11        119.53         50.21        35.97 o                         
 -19  -1  11       4687.11       4876.01       157.13 o                         
 -17  -1  11       1268.13       1264.47        86.29 o                         
 -15  -1  11       3116.03       3162.15       133.37 o                         
 -13  -1  11        131.25        144.35        45.05 o                         
 -11  -1  11       9963.66       9423.41       269.56 o                         
  -9  -1  11       2287.09       2316.14       115.44 o                         
  -7  -1  11        697.71        668.90        74.39 o                         
  -5  -1  11       1833.74       1742.99       113.86 o                         
  -3  -1  11       9372.10       8911.88       235.99 o                         
  -1  -1  11       4512.31       4346.69       169.33 o                         
   1  -1  11        214.98        138.76        43.84 o                         
   3  -1  11        873.78        778.60        78.25 o                         
   5  -1  11      10161.28       9950.74       271.13 o                         
   7  -1  11       4770.97       4708.90       151.29 o                         
   9  -1  11        525.82        575.80        59.45 o                         
  11  -1  11        377.45        496.81        66.77 o                         
  13  -1  11       6500.73       6446.35       198.87 o                         
  15  -1  11       1691.31       1922.62       110.00 o                         
  17  -1  11       1077.23       1129.91        77.49 o                         
  19  -1  11         80.57         87.45        29.73 o                         
 -24   0  11       1520.60       1629.77       178.53 o                         
 -22   0  11        590.01        585.61        54.96 o                         
 -20   0  11        175.27        141.68        40.89 o                         
 -18   0  11       3268.26       3210.47       142.46 o                         
 -16   0  11       2283.54       2152.11       112.32 o                         
 -14   0  11       9118.60       8870.93       258.11 o                         
 -12   0  11        493.06        398.45        59.81 o                         
 -10   0  11        118.18        215.26        52.07 o                         
  -8   0  11         61.33         40.16        42.12 o                         
  -6   0  11        807.24        826.59        83.76 o                         
  -4   0  11        836.37        807.79        60.80 o                         
  -2   0  11       2902.14       2841.70       113.52 o                         
   0   0  11       1727.97       1736.81        87.39 o                         
   2   0  11       4834.89       4523.07       137.79 o                         
   4   0  11       5581.67       5446.46       151.71 o                         
   6   0  11        465.57        407.06        49.90 o                         
   8   0  11        223.48        138.85        36.89 o                         
  10   0  11        272.14        295.27        45.36 o                         
  12   0  11        230.09        305.66        41.34 o                         
  14   0  11       3707.45       3788.81       128.82 o                         
  16   0  11       1021.80       1236.94        88.75 o                         
  18   0  11       3059.47       3141.09       112.01 o                         
  20   0  11        410.25        514.96        54.55 o                         
 -25   1  11        592.93        564.53        71.70 o                         
 -23   1  11        861.58        882.62        93.42 o                         
 -21   1  11        126.13          9.03        61.23 o                         
 -19   1  11       4764.46       4749.98       185.21 o                         
 -17   1  11       1086.34       1080.71        89.47 o                         
 -15   1  11       2551.90       2609.78       136.12 o                         
 -13   1  11         99.45         87.88        41.44 o                         
 -11   1  11       8399.14       8222.79       206.08 o                         
  -9   1  11       2373.97       2276.81       128.19 o                         
  -7   1  11       1271.62       1139.24        79.55 o                         
  -5   1  11       1675.16       1609.72        93.81 o                         
  -3   1  11       9818.78       9282.60       334.11 o                         
  -1   1  11       4446.46       4097.02       141.13 o                         
   1   1  11        178.00        146.74        37.70 o                         
   3   1  11        979.86       1023.10        71.36 o                         
   5   1  11       9951.82       9823.84       234.63 o                         
   7   1  11       5102.68       4778.79       159.10 o                         
   9   1  11        680.80        661.79        59.54 o                         
  11   1  11        339.04        378.26        49.12 o                         
  13   1  11       6514.59       6653.63       166.41 o                         
  15   1  11       1532.11       1506.13        74.83 o                         
  17   1  11       1005.68       1009.56        66.86 o                         
  19   1  11         61.24         90.09        27.22 o                         
 -24   2  11        155.77        153.44        64.13 o                         
 -22   2  11       2376.41       2537.21       180.79 o                         
 -20   2  11       1566.83       1473.48        74.30 o                         
 -18   2  11        629.91        606.35        63.64 o                         
 -16   2  11       1722.88       1763.81       100.33 o                         
 -14   2  11        619.85        552.62        73.10 o                         
 -12   2  11         45.22          5.31        40.20 o                         
 -10   2  11       7475.66       7122.80       210.70 o                         
  -8   2  11       3583.92       3301.02       156.57 o                         
  -6   2  11       6912.94       6625.28       259.58 o                         
  -4   2  11       3318.75       3011.58       133.80 o                         
  -2   2  11       2114.70       2005.32       110.88 o                         
   0   2  11       3680.55       3250.36       137.73 o                         
   2   2  11       5600.74       5484.15       193.72 o                         
   4   2  11        544.54        502.39        68.64 o                         
   6   2  11       4439.35       4518.11       166.56 o                         
   8   2  11        419.93        456.41        57.51 o                         
  10   2  11       2007.54       2014.90        99.63 o                         
  12   2  11       1332.54       1346.49        76.03 o                         
  14   2  11        482.42        433.52        48.00 o                         
  16   2  11        122.73        187.17        34.29 o                         
  18   2  11        332.11        382.08        39.57 o                         
 -21   3  11         96.66        104.18        29.97 o                         
 -19   3  11       1477.50       1783.90       113.16 o                         
 -17   3  11        747.52        876.84        63.82 o                         
 -15   3  11       1688.37       1688.36       109.07 o                         
 -13   3  11        304.60        273.13        58.27 o                         
 -11   3  11       5600.46       5565.30       294.19 o                         
  -9   3  11        524.04        547.99        81.20 o                         
  -7   3  11       1922.00       2128.78       232.08 o                         
  -5   3  11        379.65        307.10        76.97 o                         
  -3   3  11       9324.35       8587.71       353.89 o                         
  -1   3  11       1635.22       1464.73       127.79 o                         
   1   3  11       4636.70       4696.09       197.94 o                         
   3   3  11        188.84        202.11        52.87 o                         
   5   3  11       6028.84       5961.83       257.57 o                         
   7   3  11       1215.89       1233.49       146.70 o                         
   9   3  11        179.79         98.43        54.94 o                         
  11   3  11        148.54         59.57        59.47 o                         
  13   3  11        664.45        734.14       106.84 o                         
  15   3  11        180.42        206.93        44.72 o                         
  17   3  11        219.83         77.40        41.54 o                         
 -18   4  11       1078.30       1143.05        94.00 o                         
 -16   4  11        532.18        366.78        50.72 o                         
 -14   4  11       2295.59       2256.30       147.15 o                         
 -12   4  11       3002.75       3175.22       164.60 o                         
 -10   4  11        478.48        368.70        80.43 o                         
  -8   4  11       1944.78       1969.92       164.39 o                         
  -6   4  11       1327.29       1342.35       138.24 o                         
  -4   4  11        869.68        909.31       114.94 o                         
  -2   4  11       6167.94       6472.51       294.10 o                         
   0   4  11       1312.80       1348.03       152.35 o                         
   2   4  11       3713.46       3899.89       251.36 o                         
   4   4  11       1850.74       2000.86       168.40 o                         
   6   4  11       2288.42       2246.96       124.70 o                         
   8   4  11        649.16        705.99        70.29 o                         
  10   4  11        854.81        959.32        76.66 o                         
  12   4  11         62.96         73.03        32.94 o                         
  14   4  11       1001.56        969.26        68.96 o                         
 -15   5  11        704.13        864.35        76.53 o                         
 -13   5  11        157.14        157.77        50.36 o                         
 -11   5  11        578.22        716.20        78.51 o                         
  -9   5  11       1058.04       1219.05       107.60 o                         
  -7   5  11       1519.95       1647.96       154.38 o                         
  -5   5  11          4.44         31.29        73.06 o                         
  -3   5  11       1721.16       1751.37       186.34 o                         
  -1   5  11        355.30        287.45       178.67 o                         
   1   5  11       1175.81       1606.16       297.08 o                         
   3   5  11        254.93        198.83        57.87 o                         
   5   5  11       1221.35       1311.11       197.51 o                         
   7   5  11        162.78         37.75        56.65 o                         
 -11  -5  12        691.51        551.60       105.97 o                         
  -9  -5  12       1226.95       1219.37       141.55 o                         
  -7  -5  12       1851.06       2120.47       180.15 o                         
  -5  -5  12       1565.87       1843.44       180.58 o                         
  -3  -5  12        611.63        832.73       161.57 o                         
  -1  -5  12        806.37        973.21       240.71 o                         
   1  -5  12        384.77        307.38       104.60 o                         
   3  -5  12       2100.26       1588.80       142.28 o                         
 -16  -4  12       1045.04        796.96        80.20 o                         
 -14  -4  12        176.57         82.56        40.61 o                         
 -12  -4  12       1237.73       1488.09       103.34 o                         
 -10  -4  12       1074.79       1254.93        94.50 o                         
  -8  -4  12        625.30        584.62        70.91 o                         
  -6  -4  12        226.83        247.85        66.92 o                         
  -4  -4  12       1441.03       1539.60       196.16 o                         
  -2  -4  12         62.23         18.16        71.33 o                         
   0  -4  12       4449.29       4896.83       225.29 o                         
   2  -4  12        848.70       1203.92       119.71 o                         
   4  -4  12       2416.70       2664.99       155.09 o                         
   6  -4  12        192.57        141.93        50.93 o                         
   8  -4  12        455.01        640.46        92.89 o                         
  10  -4  12         67.00         64.04        38.18 o                         
  12  -4  12        905.84        820.75       174.58 o                         
 -19  -3  12        516.27        563.55        54.39 o                         
 -17  -3  12        751.88        870.15        84.83 o                         
 -15  -3  12        817.21        827.43       103.06 o                         
 -13  -3  12       1664.78       1790.28       127.90 o                         
 -11  -3  12       1078.87       1094.05        84.53 o                         
  -9  -3  12       2235.86       2311.03       140.16 o                         
  -7  -3  12         95.90        174.56        63.43 o                         
  -5  -3  12       5906.50       5992.70       263.70 o                         
  -3  -3  12        499.66        566.78       108.09 o                         
  -1  -3  12       4650.79       4620.23       189.38 o                         
   1  -3  12       1477.26       1661.34       131.91 o                         
   3  -3  12       3254.61       3192.64       177.71 o                         
   5  -3  12       1596.21       1459.23       119.77 o                         
   7  -3  12       2026.07       2151.70       145.28 o                         
   9  -3  12       1043.00       1193.03       115.89 o                         
  11  -3  12       1238.49       1407.78       115.37 o                         
  13  -3  12        489.27        503.38        53.99 o                         
  15  -3  12        264.15        369.72        82.80 o                         
 -22  -2  12        459.67        414.35        46.68 o                         
 -20  -2  12       3198.41       3328.14       162.19 o                         
 -18  -2  12        502.12        542.82        66.49 o                         
 -16  -2  12        157.84        134.60        48.60 o                         
 -14  -2  12       1526.71       1730.30       107.47 o                         
 -12  -2  12       2708.83       2755.40       137.28 o                         
 -10  -2  12        352.20        442.70        95.45 o                         
  -8  -2  12       3672.09       3519.32       158.80 o                         
  -6  -2  12       1464.10       1395.59       102.71 o                         
  -4  -2  12       7303.79       6889.40       202.57 o                         
  -2  -2  12       1151.72       1074.14        89.42 o                         
   0  -2  12        110.39        165.65        47.04 o                         
   2  -2  12       1209.16       1127.66        87.68 o                         
   4  -2  12       4621.27       4794.19       171.75 o                         
   6  -2  12        631.24        635.96        66.37 o                         
   8  -2  12       1807.09       1929.97       108.85 o                         
  10  -2  12       1813.03       2083.00       108.21 o                         
  12  -2  12       3464.71       3710.18       134.40 o                         
  14  -2  12        396.74        341.06        43.77 o                         
  16  -2  12         70.35         31.51        23.38 o                         
 -23  -1  12        662.18        728.01        53.30 o                         
 -21  -1  12       1227.51       1418.83        70.55 o                         
 -19  -1  12         91.73         86.30        37.01 o                         
 -17  -1  12       2054.57       1926.33        97.25 o                         
 -15  -1  12        206.54        244.62        50.29 o                         
 -13  -1  12       5326.06       5410.16       174.39 o                         
 -11  -1  12       1203.53       1079.61       101.88 o                         
  -9  -1  12       3840.80       3652.23       148.03 o                         
  -7  -1  12       1950.74       1745.87       104.59 o                         
  -5  -1  12       2944.97       2795.08       145.42 o                         
  -3  -1  12       3822.60       3887.14       155.38 o                         
  -1  -1  12       2250.08       2239.85       118.14 o                         
   1  -1  12        605.94        625.31        65.94 o                         
   3  -1  12       2283.16       2252.02       140.79 o                         
   5  -1  12        611.25        657.16        82.44 o                         
   7  -1  12       1499.53       1321.02       107.03 o                         
   9  -1  12        769.16        786.01        91.92 o                         
  11  -1  12       2175.33       2299.75       127.32 o                         
  13  -1  12        953.41        972.37        87.36 o                         
  15  -1  12       1287.92       1357.53        92.77 o                         
  17  -1  12        499.82        453.13        78.06 o                         
 -24   0  12          8.63        -21.60        43.34 o                         
 -22   0  12       1491.93       1584.67        88.01 o                         
 -20   0  12       1560.38       1557.65       107.25 o                         
 -18   0  12         52.75         96.26        44.99 o                         
 -16   0  12       1767.23       1833.83        99.55 o                         
 -14   0  12       4172.11       4066.38       153.76 o                         
 -12   0  12       9218.34       8872.34       259.26 o                         
 -10   0  12        214.22        247.39        62.76 o                         
  -8   0  12        224.18        179.75        50.96 o                         
  -6   0  12        575.04        559.43        61.37 o                         
  -4   0  12       4117.40       3982.71       148.99 o                         
  -2   0  12       5225.14       4932.92       158.75 o                         
   0   0  12       1332.90       1294.55        82.50 o                         
   2   0  12       4459.02       4431.47       153.31 o                         
   4   0  12       5777.04       5720.67       161.94 o                         
   6   0  12         47.19         30.77        38.09 o                         
   8   0  12        151.62        134.45        40.14 o                         
  10   0  12       1300.15       1205.03        76.40 o                         
  12   0  12       3559.10       3864.10       126.69 o                         
  14   0  12          0.15          5.05        55.56 o                         
  16   0  12       1869.87       2179.62       137.78 o                         
  18   0  12       1141.23        980.57        90.95 o                         
 -23   1  12        741.67        838.56        78.96 o                         
 -21   1  12       1234.17       1150.60        95.81 o                         
 -19   1  12         63.90         68.71        45.26 o                         
 -17   1  12       2387.94       2243.31       118.88 o                         
 -15   1  12        173.21        171.04        47.52 o                         
 -13   1  12       4927.06       5189.49       174.91 o                         
 -11   1  12       1027.30       1011.80        81.16 o                         
  -9   1  12       3472.80       3521.34       134.64 o                         
  -7   1  12       1902.55       1650.03        95.99 o                         
  -5   1  12       3319.43       3239.14       124.12 o                         
  -3   1  12       3718.61       3619.96       143.41 o                         
  -1   1  12       2526.14       2532.07       132.63 o                         
   1   1  12        540.18        554.97        56.45 o                         
   3   1  12       2048.25       1878.40        90.80 o                         
   5   1  12        802.76        816.26        65.00 o                         
   7   1  12       1583.97       1686.94        88.04 o                         
   9   1  12        900.37        949.57        70.56 o                         
  11   1  12       1889.01       1899.56        86.65 o                         
  13   1  12        789.86        814.67        56.54 o                         
  15   1  12       1233.49       1232.49        69.75 o                         
  17   1  12        534.46        465.59        58.72 o                         
 -22   2  12        425.99        369.58        58.45 o                         
 -20   2  12       3354.01       3882.26       163.20 o                         
 -18   2  12        355.90        466.49        63.27 o                         
 -16   2  12         37.78         40.96        41.87 o                         
 -14   2  12       1704.05       1688.68        98.07 o                         
 -12   2  12       2884.32       2981.23       132.30 o                         
 -10   2  12        379.09        390.89        62.28 o                         
  -8   2  12       3562.20       3120.11       177.07 o                         
  -6   2  12       1790.17       1683.16       103.80 o                         
  -4   2  12       7606.47       7426.54       216.04 o                         
  -2   2  12       1021.82        897.07        89.38 o                         
   0   2  12         16.79         -0.89        43.91 o                         
   2   2  12       1146.85       1011.44        79.16 o                         
   4   2  12       4845.55       4942.37       160.89 o                         
   6   2  12        645.22        607.76        62.77 o                         
   8   2  12       1654.16       1612.87        97.42 o                         
  10   2  12       1747.52       1753.79        88.36 o                         
  12   2  12       3410.46       3394.94       115.66 o                         
  14   2  12        331.82        389.32        41.28 o                         
  16   2  12          7.83        -22.22        22.22 o                         
 -19   3  12        497.86        390.14        45.02 o                         
 -17   3  12        849.54        870.64        57.58 o                         
 -15   3  12        892.70        894.14        65.92 o                         
 -13   3  12       1627.99       1733.58       109.25 o                         
 -11   3  12        902.57        820.36        82.02 o                         
  -9   3  12       2683.98       2693.69       159.07 o                         
  -7   3  12        167.00        164.20        67.03 o                         
  -5   3  12       4886.52       4615.32       246.31 o                         
  -3   3  12        306.11         58.60        74.73 o                         
  -1   3  12       4729.79       4506.98       179.50 o                         
   1   3  12       1909.40       1895.58       122.49 o                         
   3   3  12       3374.20       3197.56       140.48 o                         
   5   3  12       1281.00       1241.80        90.03 o                         
   7   3  12       2334.38       2234.56       115.58 o                         
   9   3  12       1053.66       1174.10        82.26 o                         
  11   3  12        937.08        921.70        68.86 o                         
  13   3  12        509.85        573.69        51.86 o                         
  15   3  12        358.94        400.52        38.37 o                         
 -16   4  12        855.52        589.02        49.40 o                         
 -14   4  12        155.25        208.85        56.71 o                         
 -12   4  12       1510.49       1608.77       110.21 o                         
 -10   4  12        941.46       1033.10       104.15 o                         
  -8   4  12        880.45        815.68       141.47 o                         
  -6   4  12        256.97        216.47       107.36 o                         
  -4   4  12       1558.30       1575.07       182.70 o                         
  -2   4  12         25.78          6.10        60.01 o                         
   0   4  12       4140.70       4261.03       223.64 o                         
   2   4  12        928.76        969.23        92.23 o                         
   4   4  12       2493.50       2680.81       128.73 o                         
   6   4  12        234.08        199.72        39.90 o                         
   8   4  12        525.65        558.61        84.22 o                         
  10   4  12         98.49         82.85        33.43 o                         
  12   4  12        964.36       1019.04        87.64 o                         
 -11   5  12        623.74        652.69        68.38 o                         
  -9   5  12       1569.43       1814.88       132.47 o                         
  -7   5  12       2085.84       2346.58       129.99 o                         
  -5   5  12       1452.69       1579.56       136.01 o                         
  -3   5  12        457.01        430.06        88.99 o                         
  -1   5  12        805.75        775.98        85.65 o                         
   1   5  12        437.25        405.83       117.79 o                         
   3   5  12       1568.15       1933.84       279.02 o                         
   5   5  12        793.51       1212.11       214.97 o                         
 -12  -4  13        108.31        132.22        38.77 o                         
 -10  -4  13       1252.63        917.96        68.10 o                         
  -8  -4  13        971.28        773.97        77.34 o                         
  -6  -4  13        796.22        779.35       147.46 o                         
  -4  -4  13        229.67        177.21        61.01 o                         
  -2  -4  13       1233.86       1409.52       165.60 o                         
   0  -4  13        674.82        664.27        85.42 o                         
   2  -4  13       2787.73       3455.01       232.40 o                         
   4  -4  13        478.73        293.29       101.72 o                         
   6  -4  13       1354.37       1253.09       303.28 o                         
   8  -4  13        206.91         52.85        82.23 o                         
 -17  -3  13        533.16        459.41        52.93 o                         
 -15  -3  13        946.24        945.49       102.41 o                         
 -13  -3  13       1277.17       1315.68       157.57 o                         
 -11  -3  13        187.51        130.82        46.31 o                         
  -9  -3  13        444.09        472.13        88.43 o                         
  -7  -3  13       1714.92       1943.47       140.14 o                         
  -5  -3  13       1352.49       1597.77       124.88 o                         
  -3  -3  13        559.23        569.46        82.98 o                         
  -1  -3  13        117.23        103.27        60.44 o                         
   1  -3  13       3825.27       3778.38       216.23 o                         
   3  -3  13       1628.28       1686.04       118.63 o                         
   5  -3  13       1545.57       1588.32       134.89 o                         
   7  -3  13        889.33       1000.36       105.56 o                         
   9  -3  13       1178.80       1256.71       111.06 o                         
  11  -3  13       1897.03       1848.63       123.66 o                         
 -20  -2  13        178.74        185.38        41.55 o                         
 -18  -2  13       2029.61       2082.83        99.00 o                         
 -16  -2  13        655.13        677.85        71.72 o                         
 -14  -2  13        615.56        747.81        75.17 o                         
 -12  -2  13        314.30        235.24        59.12 o                         
 -10  -2  13       2395.14       2328.02       163.94 o                         
  -8  -2  13        252.44        231.99        51.03 o                         
  -6  -2  13       7410.28       7371.28       202.75 o                         
  -4  -2  13        877.40        884.60        85.90 o                         
  -2  -2  13       1128.10       1086.74        91.85 o                         
   0  -2  13       1065.80        958.32        84.23 o                         
   2  -2  13       1389.18       1317.17        88.31 o                         
   4  -2  13       1130.77       1284.62        86.43 o                         
   6  -2  13       2951.19       3093.75       139.69 o                         
   8  -2  13        291.06        236.89        57.61 o                         
  10  -2  13       3231.15       3396.02       138.79 o                         
  12  -2  13          4.52         57.17        33.46 o                         
  14  -2  13        860.05        564.37        65.53 o                         
 -21  -1  13        965.27        821.31        66.41 o                         
 -19  -1  13        312.73        303.32        45.42 o                         
 -17  -1  13        151.08        136.49        42.76 o                         
 -15  -1  13       3871.71       3880.94       136.70 o                         
 -13  -1  13       3029.21       3164.13       127.31 o                         
 -11  -1  13       1524.04       1488.79        96.96 o                         
  -9  -1  13        310.28        359.61        60.49 o                         
  -7  -1  13       6679.85       6664.22       258.87 o                         
  -5  -1  13       7935.41       7852.49       221.94 o                         
  -3  -1  13        572.98        535.57        80.88 o                         
  -1  -1  13       1429.36       1408.17       133.43 o                         
   1  -1  13       2270.61       2335.75       118.34 o                         
   3  -1  13       2807.41       2881.13       130.13 o                         
   5  -1  13         80.94         84.51        68.78 o                         
   7  -1  13        790.84        719.62        69.30 o                         
   9  -1  13       1475.08       1430.60       107.15 o                         
  11  -1  13       1052.35       1033.81       118.51 o                         
  13  -1  13         74.53         64.78        37.77 o                         
  15  -1  13         15.57         35.54        30.77 o                         
 -22   0  13         41.42          2.29        57.38 o                         
 -20   0  13        108.36         44.53        46.18 o                         
 -18   0  13       1393.43       1356.69        97.37 o                         
 -16   0  13         32.56         65.79        35.78 o                         
 -14   0  13       5509.57       5562.51       168.37 o                         
 -12   0  13       1179.81       1109.21        91.41 o                         
 -10   0  13       2941.16       2880.28       164.86 o                         
  -8   0  13       1329.01       1237.15       101.90 o                         
  -6   0  13       1582.97       1578.59        94.56 o                         
  -4   0  13         81.37        137.68        43.88 o                         
  -2   0  13       3386.04       3451.85       163.12 o                         
   0   0  13        287.08        152.00        46.12 o                         
   2   0  13       4444.16       4427.65       178.22 o                         
   4   0  13         28.65         36.92        39.57 o                         
   6   0  13       1955.27       1946.88       105.25 o                         
   8   0  13         29.31        -26.60        43.76 o                         
  10   0  13        166.17        169.72        42.83 o                         
  12   0  13         31.57         72.19        36.70 o                         
  14   0  13        915.96       1067.91        77.04 o                         
  16   0  13         53.06         42.78        34.75 o                         
 -21   1  13       1071.79       1036.49       136.61 o                         
 -19   1  13        483.20        460.34        56.25 o                         
 -17   1  13         64.24        135.88        62.19 o                         
 -15   1  13       3772.80       3907.86       179.29 o                         
 -13   1  13       3018.75       3176.68       197.09 o                         
 -11   1  13        996.31       1000.69        76.58 o                         
  -9   1  13        194.49        189.32        52.70 o                         
  -7   1  13       7289.62       7225.88       210.11 o                         
  -5   1  13       7070.71       7041.30       199.64 o                         
  -3   1  13        911.90        814.52        72.79 o                         
  -1   1  13        991.86       1027.67        78.32 o                         
   1   1  13       2291.89       2119.33       108.21 o                         
   3   1  13       2679.41       2684.43       110.91 o                         
   5   1  13         71.75         74.36        37.07 o                         
   7   1  13       1017.23       1048.38        67.74 o                         
   9   1  13       1484.76       1655.74        77.88 o                         
  11   1  13       1080.86       1012.61        58.56 o                         
  13   1  13         93.48         68.85        23.70 o                         
  15   1  13         23.72         38.44        25.46 o                         
 -20   2  13        158.26         66.73        83.64 o                         
 -18   2  13       2178.95       2474.48       197.90 o                         
 -16   2  13        637.52        769.07        77.24 o                         
 -14   2  13        337.66        401.43        49.92 o                         
 -12   2  13        334.41        323.84        50.74 o                         
 -10   2  13       2357.83       2538.25       119.50 o                         
  -8   2  13        205.72        229.34        57.35 o                         
  -6   2  13       6454.49       6088.44       190.18 o                         
  -4   2  13        882.21        933.70        67.27 o                         
  -2   2  13       1294.33       1290.10        89.70 o                         
   0   2  13        988.46        952.11        78.80 o                         
   2   2  13       1199.06       1082.08       110.02 o                         
   4   2  13       1159.39       1176.85        75.50 o                         
   6   2  13       3435.67       3497.29       119.97 o                         
   8   2  13        284.47        337.09        49.86 o                         
  10   2  13       3027.39       3307.25       108.79 o                         
  12   2  13          3.70         12.49        44.49 o                         
  14   2  13        990.17        849.45        57.21 o                         
 -17   3  13        658.00        378.23       139.32 o                         
 -15   3  13        956.91       1090.13        74.70 o                         
 -13   3  13       1383.38       1407.14       100.93 o                         
 -11   3  13        467.84        551.93        64.87 o                         
  -9   3  13        258.68        366.38        68.74 o                         
  -7   3  13       1538.66       1630.86        93.53 o                         
  -5   3  13       1272.39       1234.12       109.47 o                         
  -3   3  13        417.31        243.62        66.00 o                         
  -1   3  13        135.59        143.35        54.14 o                         
   1   3  13       4187.67       4289.57       164.63 o                         
   3   3  13       1628.53       1577.79       100.82 o                         
   5   3  13       1680.45       1830.61       103.17 o                         
   7   3  13        829.63        783.90        67.05 o                         
   9   3  13       1183.54       1227.43        69.78 o                         
  11   3  13       2071.87       2274.57        83.51 o                         
 -14   4  13       1656.50       1816.33       128.50 o                         
 -12   4  13        129.72        134.87        35.83 o                         
 -10   4  13       1688.58       1831.77       108.15 o                         
  -8   4  13        913.26        964.42        87.10 o                         
  -6   4  13        670.54        803.94       277.07 o                         
  -4   4  13        268.66        309.30        95.47 o                         
  -2   4  13       1615.00       1721.13       135.19 o                         
   0   4  13        685.39        799.24       163.47 o                         
   2   4  13       2551.02       2909.94       130.78 o                         
   4   4  13        519.59        677.86        78.27 o                         
   6   4  13       1689.21       1928.02        98.23 o                         
   8   4  13        199.22        218.53        38.64 o                         
  -6  -4  14         29.94        108.44        68.41 o                         
  -4  -4  14        153.90        101.80        59.58 o                         
  -2  -4  14         84.99         91.07       134.42 o                         
   0  -4  14       1467.85       1592.58       468.33 o                         
   2  -4  14        118.71         54.16        59.97 o                         
 -13  -3  14        512.58        565.92       111.54 o                         
 -11  -3  14        532.77        506.11        65.38 o                         
  -9  -3  14        273.68        320.65        48.69 o                         
  -7  -3  14       1288.26       1445.03        99.22 o                         
  -5  -3  14         98.32         94.31        71.03 o                         
  -3  -3  14       1079.16        909.03        82.78 o                         
  -1  -3  14       1163.02       1273.80       116.48 o                         
   1  -3  14       1189.12       1352.54       119.05 o                         
   3  -3  14       1394.98       1488.83       200.48 o                         
   5  -3  14        725.07        472.13        84.58 o                         
   7  -3  14       1028.68        791.21        81.22 o                         
 -16  -2  14       1171.40       1127.85        84.88 o                         
 -14  -2  14        258.43        244.71        50.75 o                         
 -12  -2  14        158.40        211.47        84.12 o                         
 -10  -2  14         13.92        -45.72        45.72 o                         
  -8  -2  14       4708.10       4954.70       216.01 o                         
  -6  -2  14       1471.88       1704.64       105.49 o                         
  -4  -2  14        754.77        926.23        72.62 o                         
  -2  -2  14        843.55        845.58        86.10 o                         
   0  -2  14       3288.28       3308.42       134.54 o                         
   2  -2  14        950.99       1126.16        78.13 o                         
   4  -2  14        188.77        162.66        36.38 o                         
   6  -2  14        190.69        173.39        39.84 o                         
   8  -2  14       3711.19       4355.05       205.73 o                         
  10  -2  14        418.80        299.78        50.88 o                         
 -19  -1  14        919.81        967.41        94.40 o                         
 -17  -1  14        186.51        125.64        28.45 o                         
 -15  -1  14        391.09        367.22        52.55 o                         
 -13  -1  14       1420.62       1592.69        87.04 o                         
 -11  -1  14       1467.46       1639.39        84.93 o                         
  -9  -1  14       2189.30       2192.71       115.30 o                         
  -7  -1  14       1146.21       1236.02        93.34 o                         
  -5  -1  14       2068.76       2232.45       110.72 o                         
  -3  -1  14       1516.75       1357.13        86.86 o                         
  -1  -1  14         85.07         48.81        38.34 o                         
   1  -1  14       2506.90       2582.08       167.82 o                         
   3  -1  14        196.98        287.69        64.04 o                         
   5  -1  14        842.88        972.95        74.33 o                         
   7  -1  14        494.11        456.86        54.98 o                         
   9  -1  14        722.05        771.71        62.05 o                         
  11  -1  14        472.01        595.90        59.98 o                         
  13  -1  14        307.24        344.21        56.03 o                         
 -18   0  14          0.23        -19.65        42.40 o                         
 -16   0  14       2848.49       2864.62       113.77 o                         
 -14   0  14        430.53        516.14        54.30 o                         
 -12   0  14       1701.27       1776.40        91.50 o                         
 -10   0  14       1556.76       1727.60       107.41 o                         
  -8   0  14       8506.41       8664.58       283.22 o                         
  -6   0  14         38.32         22.42        50.91 o                         
  -4   0  14       1100.95       1344.76        94.08 o                         
  -2   0  14          5.68        -37.63        52.21 o                         
   0   0  14       8874.51       9217.96       257.87 o                         
   2   0  14       2690.33       2690.33       133.92 o                         
   4   0  14        272.11        218.21        45.32 o                         
   6   0  14        612.25        596.25        66.00 o                         
   8   0  14       1434.74       1498.67        80.44 o                         
  10   0  14        480.82        432.26        62.25 o                         
  12   0  14         12.54        -25.58        35.11 o                         
 -19   1  14        983.30       1052.08        83.77 o                         
 -17   1  14        223.35        225.77        44.26 o                         
 -15   1  14        277.20        361.21        55.83 o                         
 -13   1  14       1295.18       1200.90        99.57 o                         
 -11   1  14       1584.89       1639.51       115.17 o                         
  -9   1  14       1995.34       2009.75       113.25 o                         
  -7   1  14       1007.87       1068.25        82.38 o                         
  -5   1  14       2469.26       2422.54       129.75 o                         
  -3   1  14       1625.85       1556.22        99.76 o                         
  -1   1  14        114.92         39.61        45.03 o                         
   1   1  14       2056.57       2060.32        99.92 o                         
   3   1  14        108.35        111.23        41.87 o                         
   5   1  14       1064.45       1071.07        66.70 o                         
   7   1  14        432.82        454.64        48.63 o                         
   9   1  14        891.68        874.59        71.30 o                         
  11   1  14        568.13        603.25        51.60 o                         
 -16   2  14       1263.21       1277.64        90.79 o                         
 -14   2  14        261.27        308.72        62.47 o                         
 -12   2  14        192.22        353.15        62.55 o                         
 -10   2  14         27.00         85.77        41.90 o                         
  -8   2  14       4502.57       4907.39       198.08 o                         
  -6   2  14       1488.02       1537.10        89.09 o                         
  -4   2  14        635.85        728.78        66.26 o                         
  -2   2  14        782.54        751.43        59.42 o                         
   0   2  14       2985.86       2883.94       118.71 o                         
   2   2  14        924.20       1027.56        73.83 o                         
   4   2  14        129.40        171.99        38.83 o                         
   6   2  14        134.26         93.69        31.62 o                         
   8   2  14       3772.17       4046.57       119.29 o                         
  10   2  14        402.28        353.93        36.49 o                         
 -13   3  14        758.76        640.45        90.79 o                         
 -11   3  14        727.32        729.83        53.46 o                         
  -9   3  14        222.97        165.89        41.09 o                         
  -7   3  14       1061.14       1040.64        72.45 o                         
  -5   3  14        153.10        103.11        44.63 o                         
  -3   3  14       1285.13       1451.07       102.27 o                         
  -1   3  14        942.40        933.36        89.92 o                         
   1   3  14       1129.66       1209.72        79.18 o                         
   3   3  14       1587.73       1769.85        90.81 o                         
   5   3  14        787.27        781.55        60.23 o                         
   7   3  14       1044.53        938.99        74.73 o                         
  -8   4  14        963.32       1031.65        93.45 o                         
  -6   4  14         33.17         80.35        46.57 o                         
  -4   4  14        353.57        193.68        68.13 o                         
  -2   4  14        108.98         90.24        57.83 o                         
   0   4  14       1382.66       1421.65        98.76 o                         
   2   4  14        107.95         95.21        39.99 o                         
  -7  -3  15        118.91         95.06        47.84 o                         
  -5  -3  15        674.02        425.14       109.07 o                         
  -3  -3  15        140.95        308.37        72.81 o                         
  -1  -3  15       1194.48       1108.54       117.07 o                         
   1  -3  15         17.47         87.27        43.76 o                         
 -12  -2  15        817.55        775.47        66.38 o                         
 -10  -2  15        555.69        489.43        71.47 o                         
  -8  -2  15        999.39        963.53        87.41 o                         
  -6  -2  15       1361.54       1683.65       162.18 o                         
  -4  -2  15        238.88        269.60        50.17 o                         
  -2  -2  15       1571.58       1768.00       104.38 o                         
   0  -2  15        551.36        423.46        54.70 o                         
   2  -2  15        645.94        558.80        55.59 o                         
   4  -2  15        360.76        327.19        65.32 o                         
   6  -2  15       1018.91       1218.25        89.59 o                         
 -15  -1  15          0.47         -7.02        49.76 o                         
 -13  -1  15        361.22        324.33        37.22 o                         
 -11  -1  15       2058.36       2151.64       105.21 o                         
  -9  -1  15       2106.35       2008.07       107.46 o                         
  -7  -1  15        182.82        181.24        38.28 o                         
  -5  -1  15        334.22        282.68        98.61 o                         
  -3  -1  15       2274.60       2549.74       119.33 o                         
  -1  -1  15       3588.78       3825.06       136.88 o                         
   1  -1  15          5.53         50.99        28.66 o                         
   3  -1  15        645.40        725.33        58.87 o                         
   5  -1  15        879.96        835.55        99.43 o                         
   7  -1  15       2832.23       2901.03       114.22 o                         
   9  -1  15        209.09        275.50        78.16 o                         
 -16   0  15        323.56        250.48        55.42 o                         
 -14   0  15       2118.86       2168.10       203.48 o                         
 -12   0  15         48.55          7.58        36.80 o                         
 -10   0  15       1747.38       1866.53       107.33 o                         
  -8   0  15        441.38        486.83        57.66 o                         
  -6   0  15       1512.67       1686.87       116.83 o                         
  -4   0  15        168.94        195.18        47.17 o                         
  -2   0  15       3999.28       4376.37       142.63 o                         
   0   0  15       1507.72       1640.08        95.32 o                         
   2   0  15       2613.12       2733.37       118.72 o                         
   4   0  15        444.80        415.35        48.70 o                         
   6   0  15        859.59        875.59        74.16 o                         
   8   0  15        477.50        404.72        46.61 o                         
 -15   1  15          7.49        119.76        43.40 o                         
 -13   1  15        241.79        236.09        47.89 o                         
 -11   1  15       1781.15       2083.70       117.00 o                         
  -9   1  15       2364.02       2421.98       148.57 o                         
  -7   1  15        126.99        135.28        46.21 o                         
  -5   1  15        544.15        616.41        74.13 o                         
  -3   1  15       2538.99       2707.15       121.41 o                         
  -1   1  15       3757.27       4125.81       147.66 o                         
   1   1  15          0.17         -9.60        33.58 o                         
   3   1  15        398.31        452.38        51.14 o                         
   5   1  15        873.52        948.60        64.44 o                         
   7   1  15       2921.02       3488.65       179.21 o                         
   9   1  15        254.47        460.25        93.88 o                         
 -12   2  15        920.45        809.64        80.06 o                         
 -10   2  15        487.88        509.87        57.00 o                         
  -8   2  15       1054.87        836.81       138.72 o                         
  -6   2  15       1445.84       1356.21       186.34 o                         
  -4   2  15        195.19        182.74        40.31 o                         
  -2   2  15       1326.43       1376.14        79.42 o                         
   0   2  15        436.25        500.53        51.52 o                         
   2   2  15        667.01        752.62        90.95 o                         
   4   2  15        305.17        379.15        42.47 o                         
   6   2  15       1023.68       1173.29        93.97 o                         
  -9   3  15        829.17        906.59       178.25 o                         
  -7   3  15         80.49         68.75        38.89 o                         
  -5   3  15        505.29        400.98        47.08 o                         
  -3   3  15         75.74         49.64        25.95 o                         
  -1   3  15       1287.72       1265.03        92.14 o                         
   1   3  15          4.24         19.27        30.80 o                         
  -9  -1  16         38.24        -15.37        51.39 o                         
  -7  -1  16       1660.64       1537.76       129.97 o                         
  -5  -1  16        191.91        248.10        49.64 o                         
  -3  -1  16       1443.34       1575.16       105.32 o                         
  -1  -1  16        379.59        248.59        47.00 o                         
   1  -1  16       1434.92        985.80        77.04 o                         
 -10   0  16        385.80        320.91        86.36 o                         
  -8   0  16         14.95         -5.14        23.53 o                         
  -6   0  16        124.26        102.07        34.71 o                         
  -4   0  16       2110.63       2178.58       158.25 o                         
  -2   0  16       2384.02       2215.47       307.51 o                         
   0   0  16        630.30        539.80        47.05 o                         
   2   0  16        667.15        572.32        67.34 o                         
   4   0  16       1528.27       1791.72       163.59 o                         
  -9   1  16         16.87         41.01        32.38 o                         
  -7   1  16       1934.78       1803.44       178.23 o                         
  -5   1  16        196.27        160.91        39.77 o                         
  -3   1  16       1635.28       1387.36       108.93 o                         
  -1   1  16        376.32        361.75        42.88 o                         
   1   1  16       1478.43       1218.65        97.21 o                         
   3   1  16        184.43        129.55        59.58 o                         
                                                                                
